# Supplementary material for: The presence of nitrate dramatically changed the predominant microbial community in perchlorate degrading cultures under saline conditions
Source: BMC Microbiol. 2014 Sep 7;14:225. doi: 10.1186/s12866-014-0225-3 (PMC4174249; doi:10.1186/s12866-014-0225-3)
Supplement: Additional file 1: — Taxonomic composition of P30 and NP30 microbial communities estimated using MG-RAST server. [file 12866_2014_225_MOESM1_ESM.xls]

## Sheet: Legend
The chart contains a summary of taxonomic
binning of sequenced metagenomes of
perchlorate-degrading P30 and NP30 microbial
communities.
Metavelvet-assembled metagenomic contigs
were uploaded to MG-RAST server v. 3.3.5
(http://metagenomics.anl.gov)
and evaluated using BLAT search tool against
M5NR non-redundant protein sequence
database and Greengenes, RDP and Silva
rRNA databases. Max. E-value cut-off was 10-5,
min. Percent Identity cut-off was 60%, and
min. Alignment Length cut-off was 50 residues.
Taxonomic binning was performed using either
Unique Best Hits (UBH) or Lowes Common
Ancestor (LCA) algorithms. Sorting was
based on contig count or contig abundance
parameters.
Definition of the determined parameters:
"abundance": number of sequence features with a hit
"avg eValue": average exponent of the E-value of the hits
"avg % ident": average percent identity of the hits
"avg align len": average alignment length of the hits
"#hits": number of unique hits in a protein or RNA database

## Sheet: P30_raw_counts
		Domain	number of predicted proteins and ribosomal RNA genes annotated to the indicated taxonomic level	%	Phylum	number of predicted proteins and ribosomal RNA genes annotated to the indicated taxonomic level	%	Class	number of predicted proteins and ribosomal RNA genes annotated to the indicated taxonomic level	%	Order	number of predicted proteins and ribosomal RNA genes annotated to the indicated taxonomic level	%	Family	number of predicted proteins and ribosomal RNA genes annotated to the indicated taxonomic level	%	Genus	number of predicted proteins and ribosomal RNA genes annotated to the indicated taxonomic level	%
		Bacteria	52668	98.6311	Proteobacteria	49750	93.1107	Alphaproteobacteria	20969	39.2039	Rhodobacterales	16773	31.3485	Rhodobacteraceae	16462	30.7127	Roseovarius	3942	7.33218
		Eukaryota	448	0.838967	Actinobacteria	734	1.37373	Betaproteobacteria	14092	26.3466	Rhodocyclales	5726	10.7018	Rhodocyclaceae	5726	10.6828	Roseobacter	3263	6.06923
		Archaea	136	0.254686	Firmicutes	589	1.10236	Gammaproteobacteria	13157	24.5985	Burkholderiales	5656	10.571	Burkholderiaceae	2843	5.3041	Ruegeria	3217	5.98367
		Other	128	0.239705	Cyanobacteria	381	0.713069	Deltaproteobacteria	1206	2.25475	Chromatiales	2907	5.43314	Pseudomonadaceae	1801	3.36007	Azoarcus	1734	3.22527
		Viruses	19	0.0355812	Bacteroidetes	257	0.480994	Actinobacteria (class)	734	1.3723	Rhizobiales	2700	5.04626	Chromatiaceae	1604	2.99254	Aromatoleum	1619	3.01136
					unclassified (derived from Bacteria)	172	0.321911	unclassified (derived from Cyanobacteria)	371	0.693626	Pseudomonadales	2037	3.80712	Comamonadaceae	1476	2.75373	Pseudomonas	1546	2.87558
		Total:	53399	100	Chlorobi	151	0.282607	Bacilli	307	0.573971	Alteromonadales	1939	3.62396	Ectothiorhodospiraceae	1234	2.30224	Rhodobacter	1542	2.86814
					Chloroflexi	115	0.215231	Clostridia	256	0.478621	Oceanospirillales	1188	2.22035	unclassified (derived from Gammaproteobacteria)	1062	1.98134	Thauera	1530	2.84582
					Euryarchaeota	108	0.20213	unclassified (derived from Bacteria)	172	0.321573	unclassified (derived from Gammaproteobacteria)	1062	1.98486	Enterobacteriaceae	1001	1.86754	Burkholderia	1468	2.7305
					Planctomycetes	90	0.168442	unclassified (derived from Proteobacteria)	169	0.315965	Enterobacteriales	1001	1.87085	Vibrionaceae	857	1.59888	Dechloromonas	841	1.56427
					Ascomycota	89	0.16657	Chlorobia	151	0.282312	Rhodospirillales	992	1.85403	Rhodospirillaceae	796	1.48507	Allochromatium	809	1.50475
					Chordata	82	0.153469	Epsilonproteobacteria	143	0.267355	Vibrionales	875	1.63536	Alteromonadaceae	757	1.41231	Nitrosococcus	766	1.42477
					Streptophyta	82	0.153469	Planctomycetia	90	0.168265	Actinomycetales	680	1.27091	Neisseriaceae	632	1.1791	Vibrio	603	1.12159
					Verrucomicrobia	81	0.151597	Bacteroidia	81	0.151439	Neisseriales	632	1.1812	Rhizobiaceae	612	1.14179	Ralstonia	600	1.11601
					Deinococcus-Thermus	79	0.147854	Deinococci	79	0.147699	Methylococcales	553	1.03355	Bradyrhizobiaceae	605	1.12873	Cupriavidus	587	1.09183
					unclassified (derived from other sequences)	64	0.119781	Zetaproteobacteria	70	0.130873	Xanthomonadales	520	0.971872	Shewanellaceae	582	1.08582	Shewanella	582	1.08253
					unclassified (derived from unclassified sequences)	64	0.119781	Chloroflexi (class)	67	0.125264	Nitrosomonadales	505	0.943837	Alcaligenaceae	579	1.08022	Sulfitobacter	579	1.07695
					Acidobacteria	52	0.0973218	unclassified (derived from other sequences)	64	0.119655	Methylophilales	475	0.887767	Methylococcaceae	553	1.03172	Thioalkalivibrio	532	0.989528
					unclassified (derived from Eukaryota)	51	0.0954502	unclassified (derived from unclassified sequences)	64	0.119655	Desulfuromonadales	420	0.784973	Xanthomonadaceae	520	0.970149	Marinobacter	529	0.983948
					Spirochaetes	47	0.0879639	unclassified (derived from Streptophyta)	54	0.100959	Thiotrichales	417	0.779366	Nitrosomonadaceae	505	0.942164	Maritimibacter	515	0.957908
					Arthropoda	41	0.0767345	Flavobacteriia	53	0.0990895	Gallionellales	373	0.697131	Methylophilaceae	465	0.867537	Magnetospirillum	510	0.948608
					Synergistetes	31	0.0580188	unclassified (derived from Bacteroidetes)	52	0.0972199	unclassified (derived from Betaproteobacteria)	372	0.695262	Oxalobacteraceae	419	0.781716	Endoriftia	494	0.918848
					Nitrospirae	30	0.0561472	Spirochaetia	47	0.0878718	Hydrogenophilales	357	0.667227	Phyllobacteriaceae	415	0.774254	Oceanicola	469	0.872347
					Deferribacteres	24	0.0449177	Cytophagia	44	0.082263	Desulfovibrionales	264	0.493412	unclassified (derived from Burkholderiales)	396	0.738806	Alkalilimnicola	414	0.770046
					Fusobacteria	23	0.0430462	Verrucomicrobiae	41	0.0766541	Bacillales	248	0.463508	Gallionellaceae	373	0.695896	Dinoroseobacter	411	0.764466
					Chlorophyta	22	0.0411746	Mammalia	40	0.0747845	Sphingomonadales	233	0.435473	unclassified (derived from Betaproteobacteria)	372	0.69403	Acidovorax	385	0.716106
					Cnidaria	22	0.0411746	Methanomicrobia	37	0.0691757	Legionellales	221	0.413046	Oceanospirillaceae	361	0.673507	Candidatus Accumulibacter	364	0.677046
					Crenarchaeota	22	0.0411746	Insecta	36	0.0673061	Clostridiales	217	0.40557	Hydrogenophilaceae	357	0.666045	unclassified (derived from Gammaproteobacteria)	356	0.662165
					unclassified (derived from Viruses)	19	0.0355599	Eurotiomycetes	33	0.0616972	Chroococcales	214	0.399963	Hahellaceae	294	0.548507	Methylococcus	353	0.656585
					Aquificae	18	0.0336883	unclassified (derived from Eukaryota)	31	0.057958	Myxococcales	206	0.385011	Methylobacteriaceae	294	0.548507	Thiobacillus	351	0.652865
					Basidiomycota	18	0.0336883	Nitrospira (class)	30	0.0560884	Desulfobacterales	187	0.3495	Piscirickettsiaceae	272	0.507463	Bordetella	341	0.634265
					Nematoda	16	0.0299452	Synergistia	29	0.0542188	Aeromonadales	175	0.327072	Xanthobacteraceae	266	0.496269	unclassified (derived from Rhodobacteraceae)	325	0.604505
					Thermotogae	16	0.0299452	Halobacteria	28	0.0523492	unclassified (derived from Bacteria)	172	0.321465	Alcanivoracaceae	253	0.472015	Nitrosomonas	323	0.600785
					Chrysiogenetes	15	0.0280736	Sphingobacteriia	27	0.0504796	Pasteurellales	171	0.319596	Geobacteraceae	251	0.468284	Pelagibaca	318	0.591485
					Tenericutes	12	0.0224589	Sordariomycetes	26	0.0486099	unclassified (derived from Proteobacteria)	169	0.315858	Halomonadaceae	240	0.447761	Xanthomonas	308	0.572885
					Gemmatimonadetes	11	0.0205873	Opitutae	25	0.0467403	Chlorobiales	151	0.282217	Moraxellaceae	237	0.442164	Rhizobium	302	0.561725
					Lentisphaerae	10	0.0187157	Deferribacteres (class)	24	0.0448707	unclassified (derived from Alphaproteobacteria)	124	0.231754	unclassified (derived from Chroococcales)	214	0.399254	Hahella	294	0.546844
					Bacillariophyta	8	0.0149726	Fusobacteriia	23	0.0430011	Campylobacterales	113	0.211195	Brucellaceae	211	0.393657	Methylobacterium	294	0.546844
					Apicomplexa	7	0.013101	Actinopterygii	22	0.0411315	Caulobacterales	87	0.162602	Sphingomonadaceae	210	0.391791	Albidiferax	258	0.479884
					Chlamydiae	6	0.0112294	Thermoprotei	22	0.0411315	Planctomycetales	86	0.160733	Pseudoalteromonadaceae	205	0.382463	Geobacter	251	0.466864
					Echinodermata	4	0.00748629	Liliopsida	20	0.0373923	Bacteroidales	81	0.151388	Desulfovibrionaceae	204	0.380597	Loktanella	246	0.457564
					Phaeophyceae	3	0.00561472	Solibacteres	20	0.0373923	Nostocales	76	0.142043	Acetobacteraceae	194	0.36194	Rhodopseudomonas	242	0.450124
					unclassified (derived from Archaea)	3	0.00561472	Thermomicrobia (class)	20	0.0373923	Acidithiobacillales	71	0.132698	unclassified (derived from Rhodobacterales)	182	0.339552	Bradyrhizobium	238	0.442684
					Fibrobacteres	2	0.00374315	unclassified (derived from Viruses)	19	0.0355227	Mariprofundales	70	0.130829	Aeromonadaceae	174	0.324627	Paracoccus	232	0.431524
					Poribacteria	2	0.00374315	Aquificae (class)	18	0.033653	unclassified (derived from other sequences)	64	0.119615	unclassified (derived from Bacteria)	172	0.320896	Citreicella	230	0.427804
					Thaumarchaeota	2	0.00374315	Acidobacteriia	16	0.0299138	unclassified (derived from unclassified sequences)	64	0.119615	Pasteurellaceae	171	0.31903	Achromobacter	227	0.422223
					Dictyoglomi	1	0.00187157	Negativicutes	16	0.0299138	Lactobacillales	59	0.11027	unclassified (derived from Proteobacteria)	169	0.315299	Sideroxydans	224	0.416643
					Elusimicrobia	1	0.00187157	Thermotogae (class)	16	0.0299138	Oscillatoriales	59	0.11027	Bacillaceae	160	0.298507	Phaeobacter	217	0.403623
					Korarchaeota	1	0.00187157	unclassified (derived from Acidobacteria)	16	0.0299138	Chloroflexales	57	0.106532	Chlorobiaceae	151	0.281716	Sagittula	213	0.396183
					Microsporidia	1	0.00187157	Chromadorea	15	0.0280442	Syntrophobacterales	57	0.106532	Legionellaceae	147	0.274254	Pseudoalteromonas	205	0.381303
					Mollusca	1	0.00187157	Chrysiogenetes (class)	15	0.0280442	Flavobacteriales	50	0.0934492	Streptomycetaceae	142	0.264925	Desulfovibrio	196	0.364563
					Placozoa	1	0.00187157	Ktedonobacteria	15	0.0280442	Spirochaetales	47	0.0878423	Hyphomonadaceae	130	0.242537	Methylobacter	196	0.364563
								Anthozoa	14	0.0261746	Bacteroidetes Order II. Incertae sedis	46	0.0859733	unclassified (derived from Alphaproteobacteria)	124	0.231343	Rhodospirillum	196	0.364563
					Total:	53431	100	Saccharomycetes	14	0.0261746	Thermales	46	0.0859733	Thiotrichaceae	118	0.220149	Oceanibulbus	194	0.360843
								Mollicutes	12	0.0224354	Cytophagales	44	0.0822353	Desulfobulbaceae	112	0.208955	Neptuniibacter	183	0.340383
								Gemmatimonadetes (class)	11	0.0205657	Rickettsiales	43	0.0803663	Aurantimonadaceae	110	0.205224	Labrenzia	182	0.338523
								Agaricomycetes	10	0.0186961	Verrucomicrobiales	41	0.0766284	Mycobacteriaceae	109	0.203358	unclassified (derived from Rhodobacterales)	182	0.338523
								Chlorophyceae	10	0.0186961	unclassified (derived from Deltaproteobacteria)	36	0.0672834	unclassified (derived from Alteromonadales)	93	0.173507	Alcanivorax	180	0.334803
								Erysipelotrichi	10	0.0186961	Cardiobacteriales	33	0.0616765	Myxococcaceae	89	0.166045	Polaromonas	179	0.332943
								Gloeobacteria	10	0.0186961	Deinococcales	33	0.0616765	Pelobacteraceae	89	0.166045	Sinorhizobium	179	0.332943
								Mamiellophyceae	10	0.0186961	Malpighiales	30	0.0560695	Caulobacteraceae	87	0.162313	Nitrosospira	178	0.331083
								Spartobacteria	10	0.0186961	Nitrospirales	30	0.0560695	Planctomycetaceae	86	0.160448	Methylobacillus	171	0.318063
								unclassified (derived from Euryarchaeota)	10	0.0186961	Diptera	29	0.0542005	Idiomarinaceae	83	0.154851	unclassified (derived from Bacteria)	166	0.308763
								unclassified (derived from Lentisphaerae)	10	0.0186961	Synergistales	29	0.0542005	Desulfuromonadaceae	80	0.149254	Neisseria	165	0.306903
								Dothideomycetes	9	0.0168265	Halobacteriales	28	0.0523316	Psychromonadaceae	80	0.149254	Comamonas	164	0.305043
								Thermococci	9	0.0168265	unclassified (derived from Epsilonproteobacteria)	28	0.0523316	Clostridiaceae	76	0.141791	Octadecabacter	164	0.305043
								Hydrozoa	8	0.0149569	Sphingobacteriales	27	0.0504626	Nostocaceae	76	0.141791	Methylibium	162	0.301322
								Methanococci	8	0.0149569	Thermoanaerobacterales	26	0.0485936	Hyphomicrobiaceae	75	0.139925	Methylotenera	160	0.297602
								Anaerolineae	6	0.0112177	Deferribacterales	24	0.0448556	Coxiellaceae	74	0.13806	Acinetobacter	158	0.293882
								Ascidiacea	6	0.0112177	Fusobacteriales	23	0.0429866	Desulfobacteraceae	74	0.13806	Methylophaga	157	0.292022
								Bangiophyceae	6	0.0112177	Prochlorales	22	0.0411177	Colwelliaceae	72	0.134328	Azotobacter	156	0.290162
								Chlamydiia	6	0.0112177	Poales	20	0.0373797	Acidithiobacillaceae	71	0.132463	Chromobacterium	155	0.288302
								Dehalococcoidetes	6	0.0112177	Solibacterales	20	0.0373797	Mariprofundaceae	70	0.130597	Verminephrobacter	155	0.288302
								Thermoplasmata	6	0.0112177	Desulfarculales	19	0.0355107	Halothiobacillaceae	69	0.128731	Herminiimonas	153	0.284582
								Amphibia	5	0.00934807	Aquificales	18	0.0336417	Beijerinckiaceae	66	0.123134	Agrobacterium	151	0.280862
								Aves	5	0.00934807	Eurotiales	18	0.0336417	Nocardiaceae	66	0.123134	Leptothrix	151	0.280862
								Heterolobosea	5	0.00934807	Parvularculales	18	0.0336417	unclassified (derived from other sequences)	64	0.119403	Saccharophagus	150	0.279002
								Oligohymenophorea	5	0.00934807	Bdellovibrionales	17	0.0317727	unclassified (derived from unclassified sequences)	64	0.119403	Gallionella	149	0.277142
								unclassified (derived from Verrucomicrobia)	5	0.00934807	Methanomicrobiales	17	0.0317727	unclassified (derived from Oscillatoriales)	59	0.110075	Lutiella	149	0.277142
								Aconoidasida	4	0.00747845	Rodentia	17	0.0317727	Ferrimonadaceae	58	0.108209	Halorhodospira	146	0.271562
								Arachnida	4	0.00747845	Acidobacteriales	16	0.0299037	Helicobacteraceae	55	0.102612	Legionella	145	0.269702
								Archaeoglobi	4	0.00747845	Methanosarcinales	16	0.0299037	Bacteroidaceae	52	0.0970149	Magnetococcus	144	0.267842
								Bacillariophyceae	4	0.00747845	Rubrobacterales	16	0.0299037	Campylobacteraceae	50	0.0932836	Congregibacter	142	0.264122
								Coscinodiscophyceae	4	0.00747845	Selenomonadales	16	0.0299037	Flavobacteriaceae	49	0.0914179	Nitrococcus	140	0.260402
								Leotiomycetes	4	0.00747845	Thermotogales	16	0.0299037	Chloroflexaceae	47	0.0876866	Streptomyces	139	0.258542
								Methanopyri	4	0.00747845	unclassified (derived from Acidobacteria)	16	0.0299037	Rhodothermaceae	46	0.0858209	Aeromonas	138	0.256682
								Tremellomycetes	4	0.00747845	Brassicales	15	0.0280348	Thermaceae	46	0.0858209	Photobacterium	134	0.249242
								Bryopsida	3	0.00560884	Chrysiogenales	15	0.0280348	Frankiaceae	43	0.0802239	Mesorhizobium	133	0.247382
								Coccidia	3	0.00560884	Ktedonobacterales	15	0.0280348	Polyangiaceae	42	0.0783582	Xanthobacter	133	0.247382
								Echinoidea	3	0.00560884	Onygenales	15	0.0280348	Cytophagaceae	41	0.0764925	Laribacter	132	0.245522
								Isoetopsida	3	0.00560884	Actiniaria	14	0.0261658	unclassified (derived from Oceanospirillales)	40	0.0746269	Herbaspirillum	131	0.243662
								Schizosaccharomycetes	3	0.00560884	Saccharomycetales	14	0.0261658	Desulfohalobiaceae	38	0.0708955	Methylovorus	130	0.241802
								Ustilaginomycetes	3	0.00560884	Bifidobacteriales	13	0.0242968	Micrococcaceae	37	0.0690299	Chromohalobacter	125	0.232502
								unclassified (derived from Archaea)	3	0.00560884	Sphaerobacterales	13	0.0242968	Kofleriaceae	36	0.0671642	Marinomonas	125	0.232502
								unclassified (derived from Phaeophyceae)	3	0.00560884	unclassified (derived from Opitutae)	13	0.0242968	Peptococcaceae	36	0.0671642	Bacillus	123	0.228782
								Appendicularia	2	0.00373923	Puniceicoccales	12	0.0224278	unclassified (derived from Deltaproteobacteria)	36	0.0671642	Brucella	123	0.228782
								Fibrobacteria	2	0.00373923	Gemmatimonadales	11	0.0205588	Corynebacteriaceae	35	0.0652985	Escherichia	122	0.226922
								Ichthyosporea	2	0.00373923	Halanaerobiales	11	0.0205588	Moritellaceae	35	0.0652985	Chelativorans	120	0.223202
								Methanobacteria	2	0.00373923	Hypocreales	11	0.0205588	Syntrophaceae	34	0.0634328	Variovorax	119	0.221342
								Pelagophyceae	2	0.00373923	Rhabditida	11	0.0205588	Cardiobacteriaceae	33	0.0615672	Yersinia	119	0.221342
								unclassified (derived from Chordata)	2	0.00373923	Caudovirales	10	0.0186898	Methylocystaceae	31	0.0578358	Beggiatoa	117	0.217622
								unclassified (derived from Poribacteria)	2	0.00373923	Chlamydomonadales	10	0.0186898	Paenibacillaceae	31	0.0578358	Alicycliphilus	116	0.215762
								unclassified (derived from Synergistetes)	2	0.00373923	Erysipelotrichales	10	0.0186898	Nitrospiraceae	30	0.0559701	Halomonas	115	0.213902
								unclassified (derived from Thaumarchaeota)	2	0.00373923	Gloeobacterales	10	0.0186898	Synergistaceae	29	0.0541045	Thiomicrospira	114	0.212042
								Branchiopoda	1	0.00186961	Herpetosiphonales	10	0.0186898	Halobacteriaceae	28	0.0522388	Mycobacterium	109	0.202742
								Chlorokybophyceae	1	0.00186961	Mamiellales	10	0.0186898	Nocardioidaceae	28	0.0522388	Parvibaculum	109	0.202742
								Coleochaetophyceae	1	0.00186961	Solirubrobacterales	10	0.0186898	Pseudonocardiaceae	28	0.0522388	Synechococcus	104	0.193442
								Dictyoglomia	1	0.00186961	unclassified (derived from Euryarchaeota)	10	0.0186898	unclassified (derived from Epsilonproteobacteria)	28	0.0522388	Cellvibrio	99	0.184142
								Elusimicrobia (class)	1	0.00186961	unclassified (derived from Spartobacteria)	10	0.0186898	Deinococcaceae	27	0.0503731	Stenotrophomonas	98	0.182281
								Enoplea	1	0.00186961	Agaricales	9	0.0168209	Francisellaceae	27	0.0503731	Azospirillum	90	0.167401
								Exobasidiomycetes	1	0.00186961	Cypriniformes	9	0.0168209	Spirochaetaceae	26	0.0485075	Delftia	90	0.167401
								Gastropoda	1	0.00186961	Kinetoplastida	9	0.0168209	Rickettsiaceae	25	0.0466418	Pelobacter	89	0.165541
								Holothuroidea	1	0.00186961	Pleosporales	9	0.0168209	Deferribacteraceae	24	0.0447761	Ochrobactrum	88	0.163681
								Prasinophyceae	1	0.00186961	Thermococcales	9	0.0168209	Erythrobacteraceae	23	0.0429104	Salmonella	87	0.161821
								Trebouxiophyceae	1	0.00186961	Hydroida	8	0.0149519	Streptococcaceae	23	0.0429104	Xylella	85	0.158101
								unclassified (derived from Chloroflexi)	1	0.00186961	Lentisphaerales	8	0.0149519	Syntrophobacteraceae	23	0.0429104	Limnobacter	84	0.156241
								unclassified (derived from Korarchaeota)	1	0.00186961	Methanococcales	8	0.0149519	Desulfomicrobiaceae	22	0.0410448	Idiomarina	83	0.154381
								unclassified (derived from Microsporidia)	1	0.00186961	Sulfolobales	8	0.0149519	Lachnospiraceae	22	0.0410448	Janthinobacterium	82	0.152521
								unclassified (derived from Placozoa)	1	0.00186961	Mycoplasmatales	7	0.0130829	Micromonosporaceae	22	0.0410448	Polynucleobacter	82	0.152521
											Thermomicrobiales	7	0.0130829	Prochlorococcaceae	22	0.0410448	Desulfuromonas	80	0.148801
								Total:	53487	100	unclassified (derived from Mammalia)	7	0.0130829	unclassified (derived from Verrucomicrobiales)	22	0.0410448	Psychromonas	80	0.148801
											Anaerolineales	6	0.0112139	Drosophilidae	21	0.0391791	Nitrobacter	78	0.145081
											Chlamydiales	6	0.0112139	Staphylococcaceae	21	0.0391791	Azorhizobium	77	0.143221
											Coriobacteriales	6	0.0112139	Fusobacteriaceae	20	0.0373134	Aliivibrio	76	0.141361
											Desulfurococcales	6	0.0112139	Nannocystaceae	20	0.0373134	Kangiella	73	0.135781
											Dictyosteliida	6	0.0112139	Poaceae	20	0.0373134	Clostridium	72	0.133921
											Enterogona	6	0.0112139	Solibacteraceae	20	0.0373134	Colwellia	72	0.133921
											Primates	6	0.0112139	Cystobacteraceae	19	0.0354478	Thiomonas	72	0.133921
											Sordariales	6	0.0112139	Desulfarculaceae	19	0.0354478	Acidithiobacillus	71	0.132061
											Thermoplasmatales	6	0.0112139	Euphorbiaceae	19	0.0354478	Acidiphilium	70	0.130201
											Thermoproteales	6	0.0112139	Ruminococcaceae	19	0.0354478	Chlorobium	70	0.130201
											unclassified (derived from Actinobacteria (class))	6	0.0112139	Thermomonosporaceae	19	0.0354478	Mariprofundus	70	0.130201
											unclassified (derived from Bacteroidetes)	6	0.0112139	Anaplasmataceae	18	0.0335821	Anaeromyxobacter	69	0.128341
											unclassified (derived from Dehalococcoidetes)	6	0.0112139	Lactobacillaceae	18	0.0335821	Coxiella	69	0.128341
											unclassified (derived from Viruses)	6	0.0112139	Parvularculaceae	18	0.0335821	Halothiobacillus	69	0.128341
											Anura	5	0.00934492	Prevotellaceae	18	0.0335821	Reinekea	69	0.128341
											Cyanidiales	5	0.00934492	Trichocomaceae	18	0.0335821	Thalassobium	69	0.128341
											Peronosporales	5	0.00934492	unclassified (derived from Vibrionales)	18	0.0335821	Aurantimonas	68	0.126481
											Schizopyrenida	5	0.00934492	Leptospiraceae	17	0.0317164	Edwardsiella	67	0.124621
											Tetraodontiformes	5	0.00934492	Muridae	17	0.0317164	Dickeya	66	0.122761
											Vitales	5	0.00934492	Thermoanaerobacteraceae	17	0.0317164	unclassified (derived from Alphaproteobacteria)	66	0.122761
											Archaeoglobales	4	0.00747594	Acidobacteriaceae	16	0.0298507	Alteromonas	65	0.120901
											Beloniformes	4	0.00747594	Rubrobacteraceae	16	0.0298507	unclassified (derived from other sequences)	64	0.119041
											Candidatus Brocadiales	4	0.00747594	unclassified (derived from Acidobacteria)	16	0.0298507	unclassified (derived from unclassified sequences)	64	0.119041
											Carnivora	4	0.00747594	Actinomycetaceae	15	0.0279851	Sphingomonas	63	0.117181
											Choanoflagellida	4	0.00747594	Brassicaceae	15	0.0279851	Psychrobacter	62	0.115321
											Glomerellales	4	0.00747594	Chrysiogenaceae	15	0.0279851	Hyphomonas	61	0.113461
											Haemosporida	4	0.00747594	Geodermatophilaceae	15	0.0279851	Teredinibacter	61	0.113461
											Helotiales	4	0.00747594	Ktedonobacteraceae	15	0.0279851	Pectobacterium	60	0.111601
											Hymenoptera	4	0.00747594	Listeriaceae	15	0.0279851	Roseibium	60	0.111601
											Ixodida	4	0.00747594	Methanosarcinaceae	15	0.0279851	Cyanothece	59	0.109741
											Methanocellales	4	0.00747594	Streptosporangiaceae	15	0.0279851	Ferrimonas	58	0.107881
											Methanopyrales	4	0.00747594	Thermotogaceae	15	0.0279851	Novosphingobium	58	0.107881
											Methylacidiphilales	4	0.00747594	Bartonellaceae	14	0.0261194	Pseudovibrio	56	0.104161
											Naviculales	4	0.00747594	Edwardsiidae	14	0.0261194	Starkeya	56	0.104161
											Peniculida	4	0.00747594	unclassified (derived from Sphingobacteriales)	14	0.0261194	Rhodococcus	55	0.102301
											Perissodactyla	4	0.00747594	Bifidobacteriaceae	13	0.0242537	Serratia	55	0.102301
											Spirurida	4	0.00747594	Nocardiopsaceae	13	0.0242537	Desulfotalea	54	0.100441
											Tremellales	4	0.00747594	Opitutaceae	13	0.0242537	Klebsiella	54	0.100441
											unclassified (derived from Coscinodiscophyceae)	4	0.00747594	Sphaerobacteraceae	13	0.0242537	Pantoea	54	0.100441
											Acidimicrobiales	3	0.00560695	Sphingobacteriaceae	13	0.0242537	Bermanella	53	0.0985808
											Echinoida	3	0.00560695	Syntrophomonadaceae	13	0.0242537	Hoeflea	53	0.0985808
											Ectocarpales	3	0.00560695	Veillonellaceae	13	0.0242537	Bacteroides	52	0.0967208
											Entomoplasmatales	3	0.00560695	Eubacteriaceae	12	0.0223881	Methylocella	51	0.0948608
											Eucoccidiorida	3	0.00560695	Puniceicoccaceae	12	0.0223881	Shigella	49	0.0911407
											Funariales	3	0.00560695	Alicyclobacillaceae	11	0.0205224	Oxalobacter	48	0.0892807
											Gasterosteiformes	3	0.00560695	Bdellovibrionaceae	11	0.0205224	Desulfobacterium	47	0.0874207
											Ophiostomatales	3	0.00560695	Gemmatimonadaceae	11	0.0205224	Enterobacter	47	0.0874207
											Passeriformes	3	0.00560695	Kineosporiaceae	11	0.0205224	Gluconacetobacter	46	0.0855607
											Schizosaccharomycetales	3	0.00560695	Salicaceae	11	0.0205224	Haemophilus	46	0.0855607
											Selaginellales	3	0.00560695	Verrucomicrobiaceae	11	0.0205224	Caulobacter	45	0.0837007
											Ustilaginales	3	0.00560695	Conexibacteraceae	10	0.0186567	Rhodomicrobium	45	0.0837007
											unclassified (derived from Archaea)	3	0.00560695	Erysipelotrichaceae	10	0.0186567	unclassified (derived from Vibrionaceae)	44	0.0818407
											unclassified (derived from Flavobacteriia)	3	0.00560695	Herpetosiphonaceae	10	0.0186567	Actinobacillus	43	0.0799807
											Acholeplasmatales	2	0.00373797	Oscillochloridaceae	10	0.0186567	Candidatus Puniceispirillum	43	0.0799807
											Acidilobales	2	0.00373797	Porphyromonadaceae	10	0.0186567	Frankia	43	0.0799807
											Fabales	2	0.00373797	Rhabditidae	10	0.0186567	Fulvimarina	42	0.0781206
											Fibrobacterales	2	0.00373797	unclassified (derived from Euryarchaeota)	10	0.0186567	Photorhabdus	41	0.0762606
											Galliformes	2	0.00373797	unclassified (derived from Gloeobacterales)	10	0.0186567	Sorangium	41	0.0762606
											Magnaporthales	2	0.00373797	unclassified (derived from Mamiellales)	10	0.0186567	Nostoc	40	0.0744006
											Methanobacteriales	2	0.00373797	unclassified (derived from Methylophilales)	10	0.0186567	unclassified (derived from Oceanospirillales)	40	0.0744006
											Nautiliales	2	0.00373797	unclassified (derived from Spartobacteria)	10	0.0186567	Curvibacter	38	0.0706806
											Perkinsida	2	0.00373797	Brevibacteriaceae	9	0.016791	Pelodictyon	38	0.0706806
											Solanales	2	0.00373797	Clostridiales Family XVIII. Incertae Sedis	9	0.016791	Lautropia	37	0.0688206
											Trichomonadida	2	0.00373797	Cyprinidae	9	0.016791	Haliangium	36	0.0669605
											unclassified (derived from Appendicularia)	2	0.00373797	Hydrogenothermaceae	9	0.016791	Oligotropha	36	0.0669605
											unclassified (derived from Eukaryota)	2	0.00373797	Propionibacteriaceae	9	0.016791	Tolumonas	36	0.0669605
											unclassified (derived from Ichthyosporea)	2	0.00373797	Sutterellaceae	9	0.016791	unclassified (derived from Deltaproteobacteria)	36	0.0669605
											unclassified (derived from Lentisphaerae)	2	0.00373797	Thermococcaceae	9	0.016791	Corynebacterium	35	0.0651005
											unclassified (derived from Pelagophyceae)	2	0.00373797	Trypanosomatidae	9	0.016791	Moritella	35	0.0651005
											unclassified (derived from Poribacteria)	2	0.00373797	Aquificaceae	8	0.0149254	Syntrophus	34	0.0632405
											unclassified (derived from Synergistetes)	2	0.00373797	Culicidae	8	0.0149254	Providencia	33	0.0613805
											Aspidochirotida	1	0.00186898	Hydridae	8	0.0149254	Sphingobium	33	0.0613805
											Bangiales	1	0.00186898	Intrasporangiaceae	8	0.0149254	Sphingopyxis	33	0.0613805
											Cenarchaeales	1	0.00186898	Lentisphaeraceae	8	0.0149254	Cronobacter	32	0.0595205
											Chlorellales	1	0.00186898	Nectriaceae	8	0.0149254	unclassified (derived from Alteromonadales)	32	0.0595205
											Chlorokybales	1	0.00186898	Sulfolobaceae	8	0.0149254	Anabaena	31	0.0576605
											Coleochaetales	1	0.00186898	Thermoanaerobacterales Family III. Incertae Sedis	8	0.0149254	Desulfurivibrio	31	0.0576605
											Coleoptera	1	0.00186898	Verrucomicrobia subdivision 3	8	0.0149254	Erwinia	31	0.0576605
											Dictyoglomales	1	0.00186898	unclassified (derived from Bacillales)	8	0.0149254	Hyphomicrobium	30	0.0558005
											Diplostraca	1	0.00186898	unclassified (derived from Campylobacterales)	8	0.0149254	Granulibacter	29	0.0539404
											Elusimicrobiales	1	0.00186898	unclassified (derived from Onygenales)	8	0.0149254	Pseudoxanthomonas	29	0.0539404
											Hemiptera	1	0.00186898	Microbacteriaceae	7	0.0130597	Rhodopirellula	29	0.0539404
											Herpesvirales	1	0.00186898	Mycoplasmataceae	7	0.0130597	Pasteurella	28	0.0520804
											Hymenostomatida	1	0.00186898	Nakamurellaceae	7	0.0130597	Campylobacter	27	0.0502204
											Lagomorpha	1	0.00186898	Saccharomycetaceae	7	0.0130597	Deinococcus	27	0.0502204
											Malasseziales	1	0.00186898	Thermomicrobiaceae	7	0.0130597	Desulfobulbus	27	0.0502204
											Mononegavirales	1	0.00186898	Volvocaceae	7	0.0130597	Francisella	27	0.0502204
											Monotremata	1	0.00186898	Anaerolineaceae	6	0.011194	Ketogulonicigenium	27	0.0502204
											Natranaerobiales	1	0.00186898	Bacteriovoracaceae	6	0.011194	Arthrobacter	26	0.0483604
											Nitrosopumilales	1	0.00186898	Bovidae	6	0.011194	Chloroflexus	26	0.0483604
											Phthiraptera	1	0.00186898	Cionidae	6	0.011194	Helicobacter	26	0.0483604
											Physariida	1	0.00186898	Clostridiales Family XI. Incertae Sedis	6	0.011194	Geobacillus	25	0.0465004
											Polyporales	1	0.00186898	Clostridiales Family XVII. Incertae Sedis	6	0.011194	Maricaulis	25	0.0465004
											Pseudoscourfieldiales	1	0.00186898	Coriobacteriaceae	6	0.011194	Paenibacillus	25	0.0465004
											Salmoniformes	1	0.00186898	Enterococcaceae	6	0.011194	Rhodothermus	25	0.0465004
											Squamata	1	0.00186898	Halobacteroidaceae	6	0.011194	unclassified (derived from Proteobacteria)	25	0.0465004
											Trichocephalida	1	0.00186898	Heliobacteriaceae	6	0.011194	Aggregatibacter	24	0.0446404
											Tymovirales	1	0.00186898	Leuconostocaceae	6	0.011194	Citrobacter	24	0.0446404
											unclassified (derived from Chloroflexi)	1	0.00186898	Methanomicrobiaceae	6	0.011194	Planctomyces	24	0.0446404
											unclassified (derived from Chordata)	1	0.00186898	Peptostreptococcaceae	6	0.011194	Roseomonas	24	0.0446404
											unclassified (derived from Clostridia)	1	0.00186898	Thermoproteaceae	6	0.011194	Erythrobacter	23	0.0427804
											unclassified (derived from Gastropoda)	1	0.00186898	Trueperaceae	6	0.011194	Syntrophobacter	23	0.0427804
											unclassified (derived from Korarchaeota)	1	0.00186898	unclassified (derived from Actinobacteria (class))	6	0.011194	Desulfomicrobium	22	0.0409203
											unclassified (derived from Microsporidia)	1	0.00186898	unclassified (derived from Bacteroidetes)	6	0.011194	Hirschia	22	0.0409203
											unclassified (derived from Placozoa)	1	0.00186898	unclassified (derived from Clostridiales)	6	0.011194	Nocardioides	22	0.0409203
											unclassified (derived from Verrucomicrobia)	1	0.00186898	unclassified (derived from Dehalococcoidetes)	6	0.011194	Oceanicaulis	22	0.0409203
														unclassified (derived from Dictyosteliida)	6	0.011194	Prochlorococcus	22	0.0409203
											Total:	53505	100	Aerococcaceae	5	0.00932836	Rickettsia	22	0.0409203
														Cyanidiaceae	5	0.00932836	Xenorhabdus	22	0.0409203
														Desulfurococcaceae	5	0.00932836	unclassified (derived from Verrucomicrobiales)	22	0.0409203
														Gordoniaceae	5	0.00932836	Desulfonatronospira	21	0.0390603
														Halanaerobiaceae	5	0.00932836	Drosophila	21	0.0390603
														Methanocaldococcaceae	5	0.00932836	Meiothermus	21	0.0390603
														Methanospirillaceae	5	0.00932836	Methylosinus	21	0.0390603
														Myoviridae	5	0.00932836	Roseiflexus	21	0.0390603
														Pleosporaceae	5	0.00932836	Salinibacter	21	0.0390603
														Tetraodontidae	5	0.00932836	Sulfurovum	21	0.0390603
														Thermoplasmataceae	5	0.00932836	Ahrensia	20	0.0372003
														Vahlkampfiidae	5	0.00932836	Candidatus Solibacter	20	0.0372003
														Vitaceae	5	0.00932836	Myxococcus	20	0.0372003
														unclassified (derived from Methanomicrobiales)	5	0.00932836	Nitrospira	20	0.0372003
														unclassified (derived from Peronosporales)	5	0.00932836	Plesiocystis	20	0.0372003
														Adrianichthyidae	4	0.00746269	Staphylococcus	20	0.0372003
														Archaeoglobaceae	4	0.00746269	Streptococcus	20	0.0372003
														Brachyspiraceae	4	0.00746269	Chlorobaculum	19	0.0353403
														Candidatus Brocadiaceae	4	0.00746269	Chloroherpeton	19	0.0353403
														Codonosigidae	4	0.00746269	Desulfarculus	19	0.0353403
														Dermacoccaceae	4	0.00746269	Dichelobacter	19	0.0353403
														Equidae	4	0.00746269	Ricinus	19	0.0353403
														Glycomycetaceae	4	0.00746269	Spirochaeta	19	0.0353403
														Hominidae	4	0.00746269	Spirosoma	19	0.0353403
														Ixodidae	4	0.00746269	Stigmatella	19	0.0353403
														Methanocellaceae	4	0.00746269	Thermomonospora	19	0.0353403
														Methanopyraceae	4	0.00746269	Thermus	19	0.0353403
														Methylacidiphilaceae	4	0.00746269	Fusobacterium	18	0.0334803
														Onchocercidae	4	0.00746269	Lactobacillus	18	0.0334803
														Parameciidae	4	0.00746269	Parvularcula	18	0.0334803
														Phaeodactylaceae	4	0.00746269	Prevotella	18	0.0334803
														Phaeosphaeriaceae	4	0.00746269	Synechocystis	18	0.0334803
														Phycodnaviridae	4	0.00746269	unclassified (derived from Vibrionales)	18	0.0334803
														Pipidae	4	0.00746269	Desulfohalobium	17	0.0316203
														Promicromonosporaceae	4	0.00746269	Leptospira	17	0.0316203
														Schizophyllaceae	4	0.00746269	Lyngbya	17	0.0316203
														Sclerotiniaceae	4	0.00746269	Phenylobacterium	17	0.0316203
														Sordariaceae	4	0.00746269	Proteus	17	0.0316203
														Thalassiosiraceae	4	0.00746269	Sulfurimonas	17	0.0316203
														Tremellaceae	4	0.00746269	Zymomonas	17	0.0316203
														unclassified (derived from Haemosporida)	4	0.00746269	Candidatus Koribacter	16	0.0297602
														Acidaminococcaceae	3	0.00559701	Desulfatibacillum	16	0.0297602
														Acidimicrobiaceae	3	0.00559701	Kingella	16	0.0297602
														Acidothermaceae	3	0.00559701	Microcoleus	16	0.0297602
														Ajellomycetaceae	3	0.00559701	Rubrobacter	16	0.0297602
														Arthrodermataceae	3	0.00559701	Arabidopsis	15	0.0279002
														Beutenbergiaceae	3	0.00559701	Basfia	15	0.0279002
														Canidae	3	0.00559701	Brevundimonas	15	0.0279002
														Catenulisporaceae	3	0.00559701	Candidatus Pelagibacter	15	0.0279002
														Chlamydomonadaceae	3	0.00559701	Desulfurispirillum	15	0.0279002
														Clavicipitaceae	3	0.00559701	Geodermatophilus	15	0.0279002
														Debaryomycetaceae	3	0.00559701	Ktedonobacter	15	0.0279002
														Dermabacteraceae	3	0.00559701	Listeria	15	0.0279002
														Dipodascaceae	3	0.00559701	Streptosporangium	15	0.0279002
														Ectocarpaceae	3	0.00559701	Bartonella	14	0.0260402
														Entomoplasmataceae	3	0.00559701	Beijerinckia	14	0.0260402
														Estrildidae	3	0.00559701	Candidatus Regiella	14	0.0260402
														Funariaceae	3	0.00559701	Cardiobacterium	14	0.0260402
														Gasterosteidae	3	0.00559701	Gluconobacter	14	0.0260402
														Glomerellaceae	3	0.00559701	Micromonospora	14	0.0260402
														Jonesiaceae	3	0.00559701	Nematostella	14	0.0260402
														Leptotrichiaceae	3	0.00559701	Prosthecochloris	14	0.0260402
														Methanococcaceae	3	0.00559701	Rahnella	14	0.0260402
														Ophiostomataceae	3	0.00559701	Arcobacter	13	0.0241802
														Parachlamydiaceae	3	0.00559701	Chitinophaga	13	0.0241802
														Schizosaccharomycetaceae	3	0.00559701	Glaciecola	13	0.0241802
														Segniliparaceae	3	0.00559701	Sphaerobacter	13	0.0241802
														Selaginellaceae	3	0.00559701	Thiocapsa	13	0.0241802
														Siphoviridae	3	0.00559701	Acaryochloris	12	0.0223202
														Strongylocentrotidae	3	0.00559701	Bifidobacterium	12	0.0223202
														Tsukamurellaceae	3	0.00559701	Coraliomargarita	12	0.0223202
														Ustilaginaceae	3	0.00559701	Denitrovibrio	12	0.0223202
														unclassified (derived from Archaea)	3	0.00559701	Desulfotomaculum	12	0.0223202
														unclassified (derived from Flavobacteriia)	3	0.00559701	Oryza	12	0.0223202
														Acholeplasmataceae	2	0.00373134	Oscillatoria	12	0.0223202
														Acidilobaceae	2	0.00373134	Thermosynechococcus	12	0.0223202
														Chlamydiaceae	2	0.00373134	Afipia	11	0.0204602
														Cryptosporidiidae	2	0.00373134	Bdellovibrio	11	0.0204602
														Fabaceae	2	0.00373134	Desulfococcus	11	0.0204602
														Fibrobacteraceae	2	0.00373134	Dyadobacter	11	0.0204602
														Flammeovirgaceae	2	0.00373134	Eubacterium	11	0.0204602
														Formicidae	2	0.00373134	Gemmatimonas	11	0.0204602
														Magnaporthaceae	2	0.00373134	Kineococcus	11	0.0204602
														Methanobacteriaceae	2	0.00373134	Methanosarcina	11	0.0204602
														Nautiliaceae	2	0.00373134	Mus	11	0.0204602
														Oikopleuridae	2	0.00373134	Nocardia	11	0.0204602
														Perkinsidae	2	0.00373134	Populus	11	0.0204602
														Phasianidae	2	0.00373134	Acetobacter	10	0.0186002
														Planococcaceae	2	0.00373134	Aspergillus	10	0.0186002
														Podoviridae	2	0.00373134	Asticcacaulis	10	0.0186002
														Rikenellaceae	2	0.00373134	Caenorhabditis	10	0.0186002
														Sanguibacteraceae	2	0.00373134	Chthoniobacter	10	0.0186002
														Tricholomataceae	2	0.00373134	Conexibacter	10	0.0186002
														Trichomonadidae	2	0.00373134	Desulfitobacterium	10	0.0186002
														Victivallaceae	2	0.00373134	Enhydrobacter	10	0.0186002
														unclassified (derived from Ichthyosporea)	2	0.00373134	Gemmata	10	0.0186002
														unclassified (derived from Pelagophyceae)	2	0.00373134	Gloeobacter	10	0.0186002
														unclassified (derived from Poribacteria)	2	0.00373134	Herpetosiphon	10	0.0186002
														unclassified (derived from Rhodospirillales)	2	0.00373134	Methylocystis	10	0.0186002
														unclassified (derived from Synergistetes)	2	0.00373134	Oscillochloris	10	0.0186002
														Adenoviridae	1	0.00186567	Pelotomaculum	10	0.0186002
														Alloherpesviridae	1	0.00186567	Saccharopolyspora	10	0.0186002
														Alphaflexiviridae	1	0.00186567	Sulfurospirillum	10	0.0186002
														Aphididae	1	0.00186567	unclassified (derived from Burkholderiales)	10	0.0186002
														Apidae	1	0.00186567	unclassified (derived from Methylophilales)	10	0.0186002
														Bangiaceae	1	0.00186567	Acidobacterium	9	0.0167401
														Branchiostomidae	1	0.00186567	Brevibacterium	9	0.0167401
														Carnobacteriaceae	1	0.00186567	Danio	9	0.0167401
														Cebidae	1	0.00186567	Eikenella	9	0.0167401
														Cellulomonadaceae	1	0.00186567	Isosphaera	9	0.0167401
														Cenarchaeaceae	1	0.00186567	Mannheimia	9	0.0167401
														Cercopithecidae	1	0.00186567	Propionibacterium	9	0.0167401
														Chaetomiaceae	1	0.00186567	Sutterella	9	0.0167401
														Chaetosphaeridiaceae	1	0.00186567	Symbiobacterium	9	0.0167401
														Chamaeleonidae	1	0.00186567	Verrucomicrobium	9	0.0167401
														Chlorellaceae	1	0.00186567	unclassified (derived from Euryarchaeota)	9	0.0167401
														Chlorokybaceae	1	0.00186567	Actinomyces	8	0.0148801
														Convolvulaceae	1	0.00186567	Arthrospira	8	0.0148801
														Coriolaceae	1	0.00186567	Exiguobacterium	8	0.0148801
														Cyclobacteriaceae	1	0.00186567	Hydra	8	0.0148801
														Daphniidae	1	0.00186567	Lentisphaera	8	0.0148801
														Desulfurobacteriaceae	1	0.00186567	Opitutus	8	0.0148801
														Dictyoglomaceae	1	0.00186567	Pedosphaera	8	0.0148801
														Elusimicrobiaceae	1	0.00186567	Pirellula	8	0.0148801
														Flaviviridae	1	0.00186567	Salinispora	8	0.0148801
														Hexamitidae	1	0.00186567	Sulfuricurvum	8	0.0148801
														Lasiosphaeriaceae	1	0.00186567	unclassified (derived from Betaproteobacteria)	8	0.0148801
														Leporidae	1	0.00186567	unclassified (derived from Campylobacterales)	8	0.0148801
														Malasseziaceae	1	0.00186567	Alicyclobacillus	7	0.0130201
														Marasmiaceae	1	0.00186567	Aminomonas	7	0.0130201
														Methanocorpusculaceae	1	0.00186567	Amycolatopsis	7	0.0130201
														Methanosaetaceae	1	0.00186567	Anaplasma	7	0.0130201
														Natranaerobiaceae	1	0.00186567	Buchnera	7	0.0130201
														Nitrosopumilaceae	1	0.00186567	Dethiobacter	7	0.0130201
														Onygenaceae	1	0.00186567	Maribacter	7	0.0130201
														Ornithorhynchidae	1	0.00186567	Micromonas	7	0.0130201
														Paramyxoviridae	1	0.00186567	Moraxella	7	0.0130201
														Pediculidae	1	0.00186567	Nakamurella	7	0.0130201
														Physalacriaceae	1	0.00186567	Nodularia	7	0.0130201
														Physaraceae	1	0.00186567	Parabacteroides	7	0.0130201
														Picrophilaceae	1	0.00186567	Ruminococcus	7	0.0130201
														Plectosphaerellaceae	1	0.00186567	Sulfolobus	7	0.0130201
														Pomatiopsidae	1	0.00186567	Thermobifida	7	0.0130201
														Psathyrellaceae	1	0.00186567	Thermomicrobium	7	0.0130201
														Pteromalidae	1	0.00186567	Volvox	7	0.0130201
														Pycnococcaceae	1	0.00186567	Acetohalobium	6	0.0111601
														Pyrodictiaceae	1	0.00186567	Actinosynnema	6	0.0111601
														Ranidae	1	0.00186567	Alcaligenes	6	0.0111601
														Salmonidae	1	0.00186567	Anaerolinea	6	0.0111601
														Sarcocystidae	1	0.00186567	Anaerotruncus	6	0.0111601
														Solanaceae	1	0.00186567	Bacteriovorax	6	0.0111601
														Stichopodidae	1	0.00186567	Bilophila	6	0.0111601
														Strongyloididae	1	0.00186567	Blastopirellula	6	0.0111601
														Succinivibrionaceae	1	0.00186567	Blautia	6	0.0111601
														Suidae	1	0.00186567	Bos	6	0.0111601
														Tenebrionidae	1	0.00186567	Brevibacillus	6	0.0111601
														Tetrahymenidae	1	0.00186567	Calditerrivibrio	6	0.0111601
														Thermodesulfobiaceae	1	0.00186567	Ciona	6	0.0111601
														Trichinellidae	1	0.00186567	Citromicrobium	6	0.0111601
														Unikaryonidae	1	0.00186567	Deferribacter	6	0.0111601
														Ursidae	1	0.00186567	Dethiosulfovibrio	6	0.0111601
														Waddliaceae	1	0.00186567	Enterococcus	6	0.0111601
														unclassified (derived from Actinomycetales)	1	0.00186567	Flavobacterium	6	0.0111601
														unclassified (derived from Chloroflexi)	1	0.00186567	Heliobacterium	6	0.0111601
														unclassified (derived from Clostridia)	1	0.00186567	Histophilus	6	0.0111601
														unclassified (derived from Desulfobacterales)	1	0.00186567	Hydrogenophilus	6	0.0111601
														unclassified (derived from Eukaryota)	1	0.00186567	Kocuria	6	0.0111601
														unclassified (derived from Flavobacteriales)	1	0.00186567	Leptospirillum	6	0.0111601
														unclassified (derived from Korarchaeota)	1	0.00186567	Mobiluncus	6	0.0111601
														unclassified (derived from Placozoa)	1	0.00186567	Mycoplasma	6	0.0111601
														unclassified (derived from Rhizobiales)	1	0.00186567	Nitratifractor	6	0.0111601
														unclassified (derived from Saccharomycetales)	1	0.00186567	Nocardiopsis	6	0.0111601
														unclassified (derived from Thermotogales)	1	0.00186567	Oceanithermus	6	0.0111601
														unclassified (derived from Verrucomicrobia)	1	0.00186567	Paracoccidioides	6	0.0111601
																	Pedobacter	6	0.0111601
														Total:	53600	100	Psychroflexus	6	0.0111601
																	Rattus	6	0.0111601
																	Simonsiella	6	0.0111601
																	Taylorella	6	0.0111601
																	Thermaerobacter	6	0.0111601
																	Thermanaerovibrio	6	0.0111601
																	Thermoanaerobacter	6	0.0111601
																	Thermotoga	6	0.0111601
																	Trichodesmium	6	0.0111601
																	Truepera	6	0.0111601
																	unclassified (derived from Actinobacteria (class))	6	0.0111601
																	unclassified (derived from Bacteroidetes)	6	0.0111601
																	unclassified (derived from Clostridiales)	6	0.0111601
																	Anopheles	5	0.00930008
																	Arsenophonus	5	0.00930008
																	Caldicellulosiruptor	5	0.00930008
																	Collimonas	5	0.00930008
																	Cylindrospermopsis	5	0.00930008
																	Dehalococcoides	5	0.00930008
																	Diplosphaera	5	0.00930008
																	Gordonia	5	0.00930008
																	Kribbella	5	0.00930008
																	Leishmania	5	0.00930008
																	Methanocaldococcus	5	0.00930008
																	Methanospirillum	5	0.00930008
																	Microcystis	5	0.00930008
																	Naegleria	5	0.00930008
																	Nectria	5	0.00930008
																	Oceanobacillus	5	0.00930008
																	Persephonella	5	0.00930008
																	Phytophthora	5	0.00930008
																	Pyramidobacter	5	0.00930008
																	Pyrenophora	5	0.00930008
																	Pyrobaculum	5	0.00930008
																	Pyrococcus	5	0.00930008
																	Rickettsiella	5	0.00930008
																	Roseburia	5	0.00930008
																	Sodalis	5	0.00930008
																	Terriglobus	5	0.00930008
																	Thermoplasma	5	0.00930008
																	Treponema	5	0.00930008
																	Vitis	5	0.00930008
																	Wolbachia	5	0.00930008
																	unclassified (derived from Myoviridae)	5	0.00930008
																	Alkaliphilus	4	0.00744006
																	Aquifex	4	0.00744006
																	Brachyspira	4	0.00744006
																	Candidatus Kuenenia	4	0.00744006
																	Carboxydothermus	4	0.00744006
																	Clavibacter	4	0.00744006
																	Coprobacillus	4	0.00744006
																	Cyanidioschyzon	4	0.00744006
																	Cytophaga	4	0.00744006
																	Ehrlichia	4	0.00744006
																	Emericella	4	0.00744006
																	Equus	4	0.00744006
																	Ethanoligenens	4	0.00744006
																	Filobasidiella	4	0.00744006
																	Gramella	4	0.00744006
																	Haladaptatus	4	0.00744006
																	Haloquadratum	4	0.00744006
																	Intrasporangium	4	0.00744006
																	Ixodes	4	0.00744006
																	Janibacter	4	0.00744006
																	Kyrpidia	4	0.00744006
																	Leadbetterella	4	0.00744006
																	Leeuwenhoekiella	4	0.00744006
																	Lysinibacillus	4	0.00744006
																	Methanocella	4	0.00744006
																	Methanoculleus	4	0.00744006
																	Methanopyrus	4	0.00744006
																	Methylacidiphilum	4	0.00744006
																	Methylophilus	4	0.00744006
																	Methyloversatilis	4	0.00744006
																	Monosiga	4	0.00744006
																	Moorella	4	0.00744006
																	Mucilaginibacter	4	0.00744006
																	Oryzias	4	0.00744006
																	Paramecium	4	0.00744006
																	Petrotoga	4	0.00744006
																	Phaeodactylum	4	0.00744006
																	Phaeosphaeria	4	0.00744006
																	Plasmodium	4	0.00744006
																	Polaribacter	4	0.00744006
																	Raphidiopsis	4	0.00744006
																	Schizophyllum	4	0.00744006
																	Sorghum	4	0.00744006
																	Stackebrandtia	4	0.00744006
																	Sulfurihydrogenibium	4	0.00744006
																	Tetraodon	4	0.00744006
																	Thalassiosira	4	0.00744006
																	Thermincola	4	0.00744006
																	Thermobaculum	4	0.00744006
																	Thermochromatium	4	0.00744006
																	Thermococcus	4	0.00744006
																	Thermodesulfovibrio	4	0.00744006
																	Thiocystis	4	0.00744006
																	Trypanosoma	4	0.00744006
																	Wolinella	4	0.00744006
																	Xenopus	4	0.00744006
																	Xylanimonas	4	0.00744006
																	unclassified (derived from Enterobacteriaceae)	4	0.00744006
																	unclassified (derived from Erysipelotrichaceae)	4	0.00744006
																	unclassified (derived from Nitrosomonadaceae)	4	0.00744006
																	unclassified (derived from Peptostreptococcaceae)	4	0.00744006
																	Acidaminococcus	3	0.00558005
																	Acidimicrobium	3	0.00558005
																	Acidothermus	3	0.00558005
																	Ajellomyces	3	0.00558005
																	Aminobacterium	3	0.00558005
																	Anoxybacillus	3	0.00558005
																	Archaeoglobus	3	0.00558005
																	Beutenbergia	3	0.00558005
																	Brachybacterium	3	0.00558005
																	Canis	3	0.00558005
																	Catenulispora	3	0.00558005
																	Chlamydomonas	3	0.00558005
																	Chlorovirus	3	0.00558005
																	Chryseobacterium	3	0.00558005
																	Coprococcus	3	0.00558005
																	Croceibacter	3	0.00558005
																	Dialister	3	0.00558005
																	Dictyostelium	3	0.00558005
																	Ectocarpus	3	0.00558005
																	Fervidobacterium	3	0.00558005
																	Gasterosteus	3	0.00558005
																	Gibberella	3	0.00558005
																	Glomerella	3	0.00558005
																	Grosmannia	3	0.00558005
																	Halalkalicoccus	3	0.00558005
																	Halanaerobium	3	0.00558005
																	Halobacterium	3	0.00558005
																	Haloferax	3	0.00558005
																	Jonesia	3	0.00558005
																	Kitasatospora	3	0.00558005
																	Lactococcus	3	0.00558005
																	Leifsonia	3	0.00558005
																	Loa	3	0.00558005
																	Marichromatium	3	0.00558005
																	Mesoplasma	3	0.00558005
																	Metarhizium	3	0.00558005
																	Methanococcus	3	0.00558005
																	Methanoregula	3	0.00558005
																	Microscilla	3	0.00558005
																	Natrialba	3	0.00558005
																	Oenococcus	3	0.00558005
																	Orientia	3	0.00558005
																	Ostreococcus	3	0.00558005
																	Penicillium	3	0.00558005
																	Physcomitrella	3	0.00558005
																	Polysphondylium	3	0.00558005
																	Porphyromonas	3	0.00558005
																	Saccharomyces	3	0.00558005
																	Schizosaccharomyces	3	0.00558005
																	Sclerotinia	3	0.00558005
																	Segniliparus	3	0.00558005
																	Selaginella	3	0.00558005
																	Selenomonas	3	0.00558005
																	Sordaria	3	0.00558005
																	Sphingobacterium	3	0.00558005
																	Strongylocentrotus	3	0.00558005
																	Syntrophomonas	3	0.00558005
																	Syntrophothermus	3	0.00558005
																	Taeniopygia	3	0.00558005
																	Thermosinus	3	0.00558005
																	Trichormus	3	0.00558005
																	Tsukamurella	3	0.00558005
																	Ustilago	3	0.00558005
																	Veillonella	3	0.00558005
																	Yarrowia	3	0.00558005
																	unclassified (derived from Archaea)	3	0.00558005
																	unclassified (derived from Flavobacteriia)	3	0.00558005
																	Abiotrophia	2	0.00372003
																	Acholeplasma	2	0.00372003
																	Acidilobus	2	0.00372003
																	Aedes	2	0.00372003
																	Aerococcus	2	0.00372003
																	Akkermansia	2	0.00372003
																	Alistipes	2	0.00372003
																	Anaerobaculum	2	0.00372003
																	Anaerococcus	2	0.00372003
																	Anaerostipes	2	0.00372003
																	Arthroderma	2	0.00372003
																	Aureococcus	2	0.00372003
																	Borrelia	2	0.00372003
																	Caldanaerobacter	2	0.00372003
																	Caminibacter	2	0.00372003
																	Candidatus Cloacamonas	2	0.00372003
																	Candidatus Hamiltonella	2	0.00372003
																	Candidatus Protochlamydia	2	0.00372003
																	Capnocytophaga	2	0.00372003
																	Capsaspora	2	0.00372003
																	Cellulophaga	2	0.00372003
																	Coccidioides	2	0.00372003
																	Crocosphaera	2	0.00372003
																	Cryptosporidium	2	0.00372003
																	Cyanobium	2	0.00372003
																	Dermacoccus	2	0.00372003
																	Eggerthella	2	0.00372003
																	Fibrobacter	2	0.00372003
																	Gallus	2	0.00372003
																	Granulicella	2	0.00372003
																	Halorhabdus	2	0.00372003
																	Halothermothrix	2	0.00372003
																	Homo	2	0.00372003
																	Ilyobacter	2	0.00372003
																	Kytococcus	2	0.00372003
																	Laccaria	2	0.00372003
																	Lambda-like viruses	2	0.00372003
																	Lawsonia	2	0.00372003
																	Leptotrichia	2	0.00372003
																	Leuconostoc	2	0.00372003
																	Magnaporthe	2	0.00372003
																	Marivirga	2	0.00372003
																	Methanococcoides	2	0.00372003
																	Methanoplanus	2	0.00372003
																	Methanosphaerula	2	0.00372003
																	Methylomonas	2	0.00372003
																	Meyerozyma	2	0.00372003
																	Micrococcus	2	0.00372003
																	Natronomonas	2	0.00372003
																	Neorickettsia	2	0.00372003
																	Oikopleura	2	0.00372003
																	Peptoniphilus	2	0.00372003
																	Peptostreptococcus	2	0.00372003
																	Perkinsus	2	0.00372003
																	Planococcus	2	0.00372003
																	Renibacterium	2	0.00372003
																	Riemerella	2	0.00372003
																	Sanguibacter	2	0.00372003
																	Shuttleworthia	2	0.00372003
																	Staphylothermus	2	0.00372003
																	Tatlockia	2	0.00372003
																	Thermoanaerobacterium	2	0.00372003
																	Thermobispora	2	0.00372003
																	Thermocrinis	2	0.00372003
																	Thiohalocapsa	2	0.00372003
																	Trichomonas	2	0.00372003
																	Victivallis	2	0.00372003
																	Weeksella	2	0.00372003
																	Wigglesworthia	2	0.00372003
																	Zea	2	0.00372003
																	unclassified (derived from Comamonadaceae)	2	0.00372003
																	unclassified (derived from Poribacteria)	2	0.00372003
																	unclassified (derived from Rhodospirillales)	2	0.00372003
																	unclassified (derived from Synergistetes)	2	0.00372003
																	Acyrthosiphon	1	0.00186002
																	Aeromicrobium	1	0.00186002
																	Aeropyrum	1	0.00186002
																	Ailuropoda	1	0.00186002
																	Algoriphagus	1	0.00186002
																	Alkalimonas	1	0.00186002
																	Ammonifex	1	0.00186002
																	Anaerofustis	1	0.00186002
																	Aphanizomenon	1	0.00186002
																	Apis	1	0.00186002
																	Apostichopus	1	0.00186002
																	Arcanobacterium	1	0.00186002
																	Arhodomonas	1	0.00186002
																	Atopobium	1	0.00186002
																	Azospira	1	0.00186002
																	Azovibrio	1	0.00186002
																	Botryotinia	1	0.00186002
																	Branchiostoma	1	0.00186002
																	Brugia	1	0.00186002
																	Butyrivibrio	1	0.00186002
																	Callithrix	1	0.00186002
																	Camponotus	1	0.00186002
																	Candida	1	0.00186002
																	Candidatus Blochmannia	1	0.00186002
																	Candidatus Hodgkinia	1	0.00186002
																	Candidatus Korarchaeum	1	0.00186002
																	Candidatus Parvarchaeum	1	0.00186002
																	Candidatus Riesia	1	0.00186002
																	Carnobacterium	1	0.00186002
																	Cellulomonas	1	0.00186002
																	Cellulosilyticum	1	0.00186002
																	Cenarchaeum	1	0.00186002
																	Chaetomium	1	0.00186002
																	Chaetosphaeridium	1	0.00186002
																	Chamaeleo	1	0.00186002
																	Chlamydia	1	0.00186002
																	Chlamydophila	1	0.00186002
																	Chlorella	1	0.00186002
																	Chlorokybus	1	0.00186002
																	Chondromyces	1	0.00186002
																	Collinsella	1	0.00186002
																	Coprinopsis	1	0.00186002
																	Coprothermobacter	1	0.00186002
																	Culex	1	0.00186002
																	Cuscuta	1	0.00186002
																	Cyanidium	1	0.00186002
																	Cyprinivirus	1	0.00186002
																	Daphnia	1	0.00186002
																	Debaryomyces	1	0.00186002
																	Dehalogenimonas	1	0.00186002
																	Denitromonas	1	0.00186002
																	Dictyoglomus	1	0.00186002
																	Dokdonia	1	0.00186002
																	Dorea	1	0.00186002
																	Ectothiorhodospira	1	0.00186002
																	Elusimicrobium	1	0.00186002
																	Encephalitozoon	1	0.00186002
																	Entamoeba	1	0.00186002
																	Eremococcus	1	0.00186002
																	Eremothecium	1	0.00186002
																	Erysipelothrix	1	0.00186002
																	Ferroglobus	1	0.00186002
																	Finegoldia	1	0.00186002
																	Flammulina	1	0.00186002
																	Gallibacterium	1	0.00186002
																	Giardia	1	0.00186002
																	Glycine	1	0.00186002
																	Haloarcula	1	0.00186002
																	Halochromatium	1	0.00186002
																	Halogeometricum	1	0.00186002
																	Halomicrobium	1	0.00186002
																	Halorubrum	1	0.00186002
																	Harpegnathos	1	0.00186002
																	Holdemania	1	0.00186002
																	Hordeum	1	0.00186002
																	Hydrogenivirga	1	0.00186002
																	Hydrogenobacter	1	0.00186002
																	Hydrogenophaga	1	0.00186002
																	Hyperthermus	1	0.00186002
																	Ideonella	1	0.00186002
																	Ignisphaera	1	0.00186002
																	Jannaschia	1	0.00186002
																	Kluyveromyces	1	0.00186002
																	Kordia	1	0.00186002
																	Kosmotoga	1	0.00186002
																	Macaca	1	0.00186002
																	Macrococcus	1	0.00186002
																	Malassezia	1	0.00186002
																	Mastadenovirus	1	0.00186002
																	Metallosphaera	1	0.00186002
																	Methanobrevibacter	1	0.00186002
																	Methanocorpusculum	1	0.00186002
																	Methanohalobium	1	0.00186002
																	Methanohalophilus	1	0.00186002
																	Methanosaeta	1	0.00186002
																	Methanothermobacter	1	0.00186002
																	Methylocapsa	1	0.00186002
																	Methylomicrobium	1	0.00186002
																	Mitsuokella	1	0.00186002
																	Moniliophthora	1	0.00186002
																	N4-like viruses	1	0.00186002
																	Nakaseomyces	1	0.00186002
																	Nasonia	1	0.00186002
																	Natranaerobius	1	0.00186002
																	Neurospora	1	0.00186002
																	Nitratiruptor	1	0.00186002
																	Nitrosopumilus	1	0.00186002
																	Oleomonas	1	0.00186002
																	Olsenella	1	0.00186002
																	Oncomelania	1	0.00186002
																	Oribacterium	1	0.00186002
																	Ornithorhynchus	1	0.00186002
																	Oryctolagus	1	0.00186002
																	Pan	1	0.00186002
																	Parachlamydia	1	0.00186002
																	Parascardovia	1	0.00186002
																	Pediculus	1	0.00186002
																	Pestivirus	1	0.00186002
																	Physarum	1	0.00186002
																	Picrophilus	1	0.00186002
																	Piscirickettsia	1	0.00186002
																	Pisum	1	0.00186002
																	Pneumovirus	1	0.00186002
																	Podospora	1	0.00186002
																	Pongo	1	0.00186002
																	Porphyra	1	0.00186002
																	Postia	1	0.00186002
																	Potexvirus	1	0.00186002
																	Prasinovirus	1	0.00186002
																	Pseudonocardia	1	0.00186002
																	Pycnococcus	1	0.00186002
																	Rana	1	0.00186002
																	Raoultella	1	0.00186002
																	Robiginitalea	1	0.00186002
																	Rothia	1	0.00186002
																	Saccharomonospora	1	0.00186002
																	Salmo	1	0.00186002
																	Sebaldella	1	0.00186002
																	Slackia	1	0.00186002
																	Solanum	1	0.00186002
																	Streptoalloteichus	1	0.00186002
																	Strongyloides	1	0.00186002
																	Subdoligranulum	1	0.00186002
																	Succinatimonas	1	0.00186002
																	Sus	1	0.00186002
																	Takifugu	1	0.00186002
																	Talaromyces	1	0.00186002
																	Tetrahymena	1	0.00186002
																	Thermosediminibacter	1	0.00186002
																	Thermosipho	1	0.00186002
																	Thermosphaera	1	0.00186002
																	Thermovibrio	1	0.00186002
																	Thiodictyon	1	0.00186002
																	Thiorhodococcus	1	0.00186002
																	Thiothrix	1	0.00186002
																	Toxoplasma	1	0.00186002
																	Tribolium	1	0.00186002
																	Trichinella	1	0.00186002
																	Trichophyton	1	0.00186002
																	Trichoplax	1	0.00186002
																	Triticum	1	0.00186002
																	Tropheryma	1	0.00186002
																	Turicibacter	1	0.00186002
																	Uncinocarpus	1	0.00186002
																	Ureaplasma	1	0.00186002
																	Verticillium	1	0.00186002
																	Vulcanisaeta	1	0.00186002
																	Waddlia	1	0.00186002
																	Weissella	1	0.00186002
																	Zunongwangia	1	0.00186002
																	Zygosaccharomyces	1	0.00186002
																	unclassified (derived from Chloroflexi)	1	0.00186002
																	unclassified (derived from Clostridia)	1	0.00186002
																	unclassified (derived from Clostridiales Family XI. Incertae Sedis)	1	0.00186002
																	unclassified (derived from Desulfobacterales)	1	0.00186002
																	unclassified (derived from Flavobacteriales)	1	0.00186002
																	unclassified (derived from Methylococcaceae)	1	0.00186002
																	unclassified (derived from Podoviridae)	1	0.00186002
																	unclassified (derived from Ruminococcaceae)	1	0.00186002
																	unclassified (derived from Siphoviridae)	1	0.00186002
																	unclassified (derived from Sphingobacteriales)	1	0.00186002
																	unclassified (derived from Thermotogales)	1	0.00186002
																	unclassified (derived from Verrucomicrobia)	1	0.00186002
																	Total:	53763	100

## Sheet: NP30_raw_counts
		Domain	number of predicted proteins and ribosomal RNA genes annotated to the indicated taxonomic level	%	Phylum	number of predicted proteins and ribosomal RNA genes annotated to the indicated taxonomic level	%	Class	number of predicted proteins and ribosomal RNA genes annotated to the indicated taxonomic level	%	Order	number of predicted proteins and ribosomal RNA genes annotated to the indicated taxonomic level	%	Family	number of predicted proteins and ribosomal RNA genes annotated to the indicated taxonomic level	%	Genus	number of predicted proteins and ribosomal RNA genes annotated to the indicated taxonomic level	%
		Bacteria	31110	97.8056	Proteobacteria	27768	87.1563	Betaproteobacteria	15006	47.0128	Rhodocyclales	8741	27.3541	Rhodocyclaceae	8741	27.2679	Thauera	2937	9.13048
		Eukaryota	471	1.48076	Bacteroidetes	1265	3.9705	Gammaproteobacteria	9465	29.6532	Burkholderiales	4030	12.6115	Burkholderiaceae	1922	5.99576	Azoarcus	2572	7.99577
		Archaea	110	0.345825	Actinobacteria	523	1.64156	Alphaproteobacteria	2254	7.06162	Alteromonadales	2560	8.01127	Alteromonadaceae	1800	5.61517	Aromatoleum	2121	6.59371
		Other	97	0.304955	Firmicutes	494	1.55053	Deltaproteobacteria	846	2.65046	Chromatiales	1726	5.40135	Pseudomonadaceae	1243	3.87759	Marinobacter	1665	5.17611
		Viruses	20	0.0628773	Cyanobacteria	275	0.863151	Actinobacteria (class)	523	1.63852	Pseudomonadales	1388	4.34361	Comamonadaceae	1045	3.25992	Dechloromonas	1110	3.45074
					Chlorobi	124	0.389203	Bacteroidia	461	1.44428	Oceanospirillales	973	3.04491	Chromatiaceae	941	2.93549	Pseudomonas	942	2.92847
		Total:	31808	100	unclassified (derived from Bacteria)	107	0.335844	Flavobacteriia	390	1.22184	Rhizobiales	923	2.88844	unclassified (derived from Gammaproteobacteria)	758	2.36461	Burkholderia	924	2.87251
					Chordata	98	0.307596	unclassified (derived from Cyanobacteria)	266	0.833359	unclassified (derived from Gammaproteobacteria)	758	2.37209	Ectothiorhodospiraceae	757	2.36149	Allochromatium	530	1.64765
					Ascomycota	96	0.301318	Clostridia	241	0.755036	Enterobacteriales	640	2.00282	Enterobacteriaceae	640	1.99651	Cupriavidus	446	1.38651
					Euryarchaeota	87	0.27307	Bacilli	219	0.686112	Rhodobacterales	615	1.92458	Neisseriaceae	605	1.88732	Candidatus Accumulibacter	428	1.33056
					Chloroflexi	86	0.269931	Cytophagia	185	0.579592	Neisseriales	605	1.89329	Rhodobacteraceae	570	1.77814	Ralstonia	410	1.2746
					Planctomycetes	85	0.266792	Sphingobacteriia	177	0.554529	Actinomycetales	473	1.48021	unclassified (derived from Burkholderiales)	464	1.44747	Nitrosococcus	398	1.23729
					Verrucomicrobia	73	0.229127	Chlorobia	124	0.388483	Rhodospirillales	470	1.47082	unclassified (derived from Betaproteobacteria)	435	1.357	Endoriftia	381	1.18444
					Spirochaetes	72	0.225989	Epsilonproteobacteria	108	0.338356	Bacteroidales	461	1.44265	Rhodospirillaceae	406	1.26653	Thioalkalivibrio	350	1.08807
					Streptophyta	72	0.225989	unclassified (derived from Bacteria)	107	0.335224	unclassified (derived from Betaproteobacteria)	435	1.36129	Flavobacteriaceae	363	1.13239	Shewanella	335	1.04144
					unclassified (derived from other sequences)	59	0.185185	unclassified (derived from Proteobacteria)	86	0.269432	Flavobacteriales	378	1.18291	Vibrionaceae	362	1.12927	Thiobacillus	276	0.858022
					unclassified (derived from Eukaryota)	52	0.163214	Planctomycetia	85	0.266299	Vibrionales	366	1.14536	Alcaligenaceae	358	1.1168	Vibrio	248	0.770976
					Acidobacteria	51	0.160075	Spirochaetia	72	0.225571	Nitrosomonadales	329	1.02957	Halomonadaceae	346	1.07936	Magnetospirillum	244	0.758541
					Deinococcus-Thermus	49	0.153798	Zetaproteobacteria	62	0.194242	Methylophilales	328	1.02644	Shewanellaceae	335	1.04505	Nitrosomonas	244	0.758541
					Arthropoda	43	0.134965	unclassified (derived from other sequences)	59	0.184843	Desulfuromonadales	324	1.01393	Nitrosomonadaceae	329	1.02633	Chromobacterium	236	0.733671
					unclassified (derived from unclassified sequences)	38	0.119272	Mammalia	53	0.166045	Hydrogenophilales	281	0.879362	Methylophilaceae	319	0.995134	Acidovorax	235	0.730562
					Nitrospirae	31	0.0973007	unclassified (derived from Bacteroidetes)	52	0.162912	Xanthomonadales	278	0.869973	Oxalobacteraceae	309	0.963938	Azotobacter	211	0.655952
					Cnidaria	23	0.0721908	Chloroflexi (class)	50	0.156647	Methylococcales	269	0.841809	Hydrogenophilaceae	281	0.876591	Methylibium	211	0.655952
					Aquificae	20	0.0627746	Deinococci	49	0.153514	Gallionellales	268	0.838679	Xanthomonadaceae	278	0.867232	Bacteroides	209	0.649734
					Fusobacteria	20	0.0627746	unclassified (derived from Streptophyta)	40	0.125317	Thiotrichales	224	0.700986	Methylococcaceae	269	0.839156	unclassified (derived from Gammaproteobacteria)	208	0.646625
					Thermotogae	20	0.0627746	Eurotiomycetes	39	0.122184	Clostridiales	203	0.635268	Gallionellaceae	268	0.836037	Bordetella	203	0.631082
					unclassified (derived from Viruses)	20	0.0627746	unclassified (derived from unclassified sequences)	38	0.119051	Cytophagales	185	0.578939	Bradyrhizobiaceae	259	0.807961	Polaromonas	196	0.60932
					Crenarchaeota	19	0.0596359	Insecta	36	0.112785	Sphingobacteriales	177	0.553904	Oceanospirillaceae	232	0.723733	Leptothrix	183	0.568906
					Deferribacteres	19	0.0596359	Opitutae	36	0.112785	Bacillales	174	0.544516	Bacteroidaceae	209	0.651984	Albidiferax	181	0.562688
					Chrysiogenetes	18	0.0564972	Methanomicrobia	33	0.103387	Chroococcales	170	0.531998	Alcanivoracaceae	207	0.645745	Chromohalobacter	179	0.556471
					Synergistetes	17	0.0533584	Nitrospira (class)	31	0.0971208	Myxococcales	157	0.491316	Geobacteraceae	178	0.555278	Geobacter	178	0.553362
					Chlorophyta	16	0.0502197	unclassified (derived from Eukaryota)	31	0.0971208	Desulfovibrionales	137	0.428728	unclassified (derived from Chroococcales)	170	0.530322	Sideroxydans	171	0.531601
					Apicomplexa	15	0.047081	Negativicutes	29	0.090855	Desulfobacterales	130	0.406822	Pseudoalteromonadaceae	164	0.511605	Halomonas	167	0.519166
					Basidiomycota	15	0.047081	Verrucomicrobiae	26	0.0814562	Chlorobiales	124	0.388046	Piscirickettsiaceae	161	0.502246	Pseudoalteromonas	164	0.509839
					Nematoda	13	0.0408035	Actinopterygii	25	0.0783233	Sphingomonadales	119	0.372399	Rhizobiaceae	156	0.486648	Methylococcus	162	0.503622
					Chlamydiae	9	0.0282486	unclassified (derived from Acidobacteria)	25	0.0783233	Aeromonadales	112	0.350493	Hahellaceae	155	0.483529	Alkalilimnicola	159	0.494295
					Lentisphaerae	9	0.0282486	Halobacteria	24	0.0751903	unclassified (derived from Bacteria)	107	0.334846	Moraxellaceae	145	0.452333	Hahella	155	0.48186
					Tenericutes	8	0.0251099	Aquificae (class)	20	0.0626586	Campylobacterales	90	0.281646	Phyllobacteriaceae	138	0.430497	Xanthomonas	154	0.478752
					Bacillariophyta	6	0.0188324	Fusobacteriia	20	0.0626586	unclassified (derived from Proteobacteria)	86	0.269128	Cytophagaceae	130	0.40554	Alcanivorax	148	0.460099
					Poribacteria	6	0.0188324	Sordariomycetes	20	0.0626586	Planctomycetales	79	0.247223	Chlorobiaceae	124	0.386823	Achromobacter	146	0.453881
					Echinodermata	5	0.0156937	Thermotogae (class)	20	0.0626586	Legionellales	74	0.231576	Sphingobacteriaceae	123	0.383704	Lutiella	138	0.429011
					Gemmatimonadetes	5	0.0156937	unclassified (derived from Viruses)	20	0.0626586	Pasteurellales	72	0.225317	Porphyromonadaceae	120	0.374345	Nitrococcus	136	0.422794
					Elusimicrobia	4	0.0125549	Anthozoa	19	0.0595257	Spirochaetales	72	0.225317	Methylobacteriaceae	115	0.358747	Rhodopseudomonas	131	0.40725
					Phaeophyceae	4	0.0125549	Deferribacteres (class)	19	0.0595257	Caulobacterales	65	0.203411	Bacillaceae	114	0.355628	Neptuniibacter	130	0.404141
					Annelida	3	0.0094162	Saccharomycetes	19	0.0595257	Mariprofundales	62	0.194023	Aeromonadaceae	110	0.343149	Methylobacillus	123	0.382379
					Platyhelminthes	3	0.0094162	Thermoprotei	19	0.0595257	unclassified (derived from other sequences)	59	0.184635	Desulfovibrionaceae	109	0.34003	Variovorax	119	0.369944
					Dictyoglomi	2	0.00627746	Chrysiogenetes (class)	18	0.0563927	Lactobacillales	45	0.140823	unclassified (derived from Bacteria)	107	0.333791	Methylobacterium	115	0.357509
					Fibrobacteres	2	0.00627746	Liliopsida	17	0.0532598	Chloroflexales	43	0.134564	Streptomycetaceae	99	0.308835	Halorhodospira	111	0.345074
					Placozoa	2	0.00627746	Synergistia	17	0.0532598	Nostocales	43	0.134564	Sphingomonadaceae	98	0.305715	Neisseria	107	0.332639
					unclassified (derived from Archaea)	2	0.00627746	Acidobacteriia	16	0.0501269	Oscillatoriales	42	0.131435	Xanthobacteraceae	87	0.2714	Methylobacter	106	0.32953
					Chromerida	1	0.00313873	Ktedonobacteria	16	0.0501269	unclassified (derived from Alphaproteobacteria)	41	0.128305	unclassified (derived from Proteobacteria)	86	0.268281	Edwardsiella	103	0.320204
					Korarchaeota	1	0.00313873	Chromadorea	12	0.0375952	Syntrophobacterales	40	0.125176	Prevotellaceae	84	0.262041	Desulfovibrio	102	0.317095
					Microsporidia	1	0.00313873	Aconoidasida	10	0.0313293	unclassified (derived from unclassified sequences)	38	0.118917	Pelobacteraceae	83	0.258922	Methylotenera	102	0.317095
					Mollusca	1	0.00313873	Solibacteres	10	0.0313293	Acidithiobacillales	34	0.1064	unclassified (derived from Alteromonadales)	81	0.252683	Comamonas	101	0.313986
					Porifera	1	0.00313873	Spartobacteria	10	0.0313293	unclassified (derived from Deltaproteobacteria)	32	0.100141	Planctomycetaceae	79	0.246444	Streptomyces	98	0.30466
					Thaumarchaeota	1	0.00313873	Thermomicrobia (class)	10	0.0313293	Nitrospirales	31	0.0970114	Mycobacteriaceae	78	0.243324	Acinetobacter	97	0.301551
					unclassified (derived from Fungi)	1	0.00313873	Chlamydiia	9	0.0281964	Thermales	30	0.093882	Colwelliaceae	73	0.227726	Gallionella	97	0.301551
								Dothideomycetes	9	0.0281964	Thermoanaerobacterales	30	0.093882	Pasteurellaceae	72	0.224607	Herminiimonas	97	0.301551
					Total:	31860	100	Gloeobacteria	9	0.0281964	Bacteroidetes Order II. Incertae sedis	29	0.0907526	Desulfobulbaceae	67	0.209009	Laribacter	96	0.298443
								Thermococci	9	0.0281964	Selenomonadales	29	0.0907526	Clostridiaceae	66	0.20589	unclassified (derived from Bacteria)	96	0.298443
								unclassified (derived from Lentisphaerae)	9	0.0281964	Malpighiales	28	0.0876232	Caulobacteraceae	65	0.20277	Congregibacter	94	0.292225
								Isoetopsida	8	0.0250634	Diptera	27	0.0844938	Acetobacteraceae	63	0.196531	Herbaspirillum	94	0.292225
								Mamiellophyceae	8	0.0250634	unclassified (derived from Opitutae)	27	0.0844938	Desulfobacteraceae	63	0.196531	Methylovorus	94	0.292225
								Mollicutes	8	0.0250634	Verrucomicrobiales	26	0.0813644	Desulfuromonadaceae	63	0.196531	Rhodospirillum	92	0.286007
								unclassified (derived from Chordata)	8	0.0250634	unclassified (derived from Acidobacteria)	25	0.078235	Myxococcaceae	63	0.196531	Cellvibrio	90	0.27979
								Anaerolineae	7	0.0219305	Halobacteriales	24	0.0751056	Mariprofundaceae	62	0.193412	Janthinobacterium	89	0.276681
								Aves	7	0.0219305	Eurotiales	23	0.0719762	unclassified (derived from other sequences)	59	0.184053	Thiomicrospira	87	0.270464
								Chlorophyceae	7	0.0219305	unclassified (derived from Bacteroidetes)	23	0.0719762	Spirochaetaceae	58	0.180933	Pedobacter	86	0.267355
								Bryopsida	6	0.0187976	Aquificales	20	0.062588	Rikenellaceae	54	0.168455	Bradyrhizobium	85	0.264246
								Methanococci	6	0.0187976	Fusobacteriales	20	0.062588	unclassified (derived from Sphingobacteriales)	54	0.168455	Prevotella	84	0.261137
								Oligohymenophorea	6	0.0187976	Thermotogales	20	0.062588	Idiomarinaceae	49	0.152857	Alicycliphilus	83	0.258028
								Tremellomycetes	6	0.0187976	Actiniaria	19	0.0594586	Campylobacteraceae	48	0.149738	Pelobacter	83	0.258028
								unclassified (derived from Poribacteria)	6	0.0187976	Deferribacterales	19	0.0594586	Thiotrichaceae	46	0.143499	Aeromonas	82	0.25492
								Agaricomycetes	5	0.0156647	Deinococcales	19	0.0594586	Legionellaceae	45	0.140379	Bacillus	82	0.25492
								Coccidia	5	0.0156647	Saccharomycetales	19	0.0594586	Nostocaceae	43	0.13414	Delftia	82	0.25492
								Erysipelotrichi	5	0.0156647	Chrysiogenales	18	0.0563292	unclassified (derived from Oscillatoriales)	42	0.131021	Nitrosospira	82	0.25492
								Gemmatimonadetes (class)	5	0.0156647	Methanosarcinales	17	0.0531998	unclassified (derived from Alphaproteobacteria)	41	0.127901	Roseobacter	80	0.248702
								Methanobacteria	5	0.0156647	Rodentia	17	0.0531998	Helicobacteraceae	40	0.124782	Mycobacterium	78	0.242485
								Pelagophyceae	5	0.0156647	Synergistales	17	0.0531998	Aurantimonadaceae	39	0.121662	Limnobacter	74	0.230049
								Schizosaccharomycetes	5	0.0156647	Acidobacteriales	16	0.0500704	Chloroflexaceae	39	0.121662	Colwellia	73	0.226941
								Branchiopoda	4	0.0125317	Cardiobacteriales	16	0.0500704	Peptococcaceae	39	0.121662	Flavobacterium	73	0.226941
								Echinoidea	4	0.0125317	Ktedonobacterales	16	0.0500704	unclassified (derived from unclassified sequences)	38	0.118543	Marinomonas	73	0.226941
								Heterolobosea	4	0.0125317	Onygenales	16	0.0500704	Beijerinckiaceae	37	0.115423	Reinekea	73	0.226941
								Hydrozoa	4	0.0125317	Poales	16	0.0500704	Hyphomonadaceae	36	0.112303	Methylophaga	71	0.220723
								Thermoplasmata	4	0.0125317	unclassified (derived from Epsilonproteobacteria)	16	0.0500704	Psychromonadaceae	36	0.112303	Azospirillum	70	0.217614
								Ustilaginomycetes	4	0.0125317	Bdellovibrionales	15	0.046941	Hyphomicrobiaceae	35	0.109184	Rhizobium	70	0.217614
								unclassified (derived from Phaeophyceae)	4	0.0125317	Bifidobacteriales	14	0.0438116	Acidithiobacillaceae	34	0.106064	Ruegeria	70	0.217614
								Arachnida	3	0.00939879	Methanomicrobiales	14	0.0438116	Brucellaceae	33	0.102945	Saccharophagus	69	0.214506
								Archaeoglobi	3	0.00939879	Primates	14	0.0438116	Kofleriaceae	33	0.102945	Stenotrophomonas	69	0.214506
								Bacillariophyceae	3	0.00939879	Rubrobacterales	14	0.0438116	unclassified (derived from Oceanospirillales)	33	0.102945	Photobacterium	67	0.208288
								Coscinodiscophyceae	3	0.00939879	Rickettsiales	13	0.0406822	unclassified (derived from Deltaproteobacteria)	32	0.0998253	Rhodobacter	67	0.208288
								Dehalococcoidetes	3	0.00939879	unclassified (derived from Flavobacteriia)	12	0.0375528	Nitrospiraceae	31	0.0967058	Teredinibacter	67	0.208288
								Elusimicrobia (class)	3	0.00939879	Caudovirales	11	0.0344234	Cyclobacteriaceae	30	0.0935862	Chlorobium	65	0.20207
								Leotiomycetes	3	0.00939879	Desulfarculales	11	0.0344234	Frankiaceae	30	0.0935862	Parabacteroides	65	0.20207
								Polychaeta	3	0.00939879	Prochlorales	11	0.0344234	Thermaceae	30	0.0935862	Desulfuromonas	63	0.195853
								Trematoda	3	0.00939879	Solibacterales	10	0.031294	Coxiellaceae	29	0.0904667	Mariprofundus	62	0.192744
								Amphibia	2	0.00626586	unclassified (derived from Spartobacteria)	10	0.031294	Pseudonocardiaceae	29	0.0904667	Synechococcus	62	0.192744
								Ascidiacea	2	0.00626586	Chlamydiales	9	0.0281646	Rhodothermaceae	29	0.0904667	Alteromonas	61	0.189635
								Bangiophyceae	2	0.00626586	Gloeobacterales	9	0.0281646	Halothiobacillaceae	28	0.0873471	Escherichia	61	0.189635
								Dictyoglomia	2	0.00626586	Haemosporida	9	0.0281646	Nocardiaceae	28	0.0873471	Kangiella	59	0.183418
								Fibrobacteria	2	0.00626586	Pleosporales	9	0.0281646	Corynebacteriaceae	27	0.0842276	Yersinia	59	0.183418
								Ichthyosporea	2	0.00626586	Puniceicoccales	9	0.0281646	Micrococcaceae	27	0.0842276	unclassified (derived from other sequences)	59	0.183418
								unclassified (derived from Archaea)	2	0.00626586	Rhabditida	9	0.0281646	Opitutaceae	27	0.0842276	Clostridium	58	0.180309
								unclassified (derived from Euryarchaeota)	2	0.00626586	Sulfolobales	9	0.0281646	Syntrophobacteraceae	27	0.0842276	Thiomonas	58	0.180309
								unclassified (derived from Placozoa)	2	0.00626586	Thermococcales	9	0.0281646	Lactobacillaceae	26	0.0811081	Verminephrobacter	58	0.180309
								Appendicularia	1	0.00313293	Brassicales	8	0.0250352	Polyangiaceae	26	0.0811081	Labrenzia	57	0.1772
								Chlorokybophyceae	1	0.00313293	Coriobacteriales	8	0.0250352	Flammeovirgaceae	25	0.0779885	Mesorhizobium	55	0.170983
								Cryptophyta	1	0.00313293	Dictyosteliida	8	0.0250352	unclassified (derived from Acidobacteria)	25	0.0779885	Alistipes	54	0.167874
								Demospongiae	1	0.00313293	Hypocreales	8	0.0250352	Halobacteriaceae	24	0.074869	Magnetococcus	54	0.167874
								Dinophyceae	1	0.00313293	Kinetoplastida	8	0.0250352	Nannocystaceae	24	0.074869	Chitinophaga	53	0.164765
								Enoplea	1	0.00313293	Mamiellales	8	0.0250352	Trichocomaceae	23	0.0717494	Sinorhizobium	51	0.158548
								Gastropoda	1	0.00313293	Parvularculales	8	0.0250352	Veillonellaceae	23	0.0717494	Roseovarius	50	0.155439
								Holothuroidea	1	0.00313293	Selaginellales	8	0.0250352	unclassified (derived from Bacteroidetes)	23	0.0717494	Idiomarina	49	0.15233
								Methanopyri	1	0.00313293	Sordariales	8	0.0250352	Micromonosporaceae	22	0.0686299	Polynucleobacter	48	0.149221
								Pezizomycetes	1	0.00313293	Sphaerobacterales	8	0.0250352	Paenibacillaceae	22	0.0686299	Cyanothece	47	0.146112
								Trebouxiophyceae	1	0.00313293	unclassified (derived from Viruses)	8	0.0250352	Erythrobacteraceae	21	0.0655104	Enterobacter	46	0.143004
								unclassified (derived from Chromerida)	1	0.00313293	Anaerolineales	7	0.0219058	Lachnospiraceae	21	0.0655104	Salmonella	46	0.143004
								unclassified (derived from Elusimicrobia)	1	0.00313293	Chlamydomonadales	7	0.0219058	Desulfomicrobiaceae	20	0.0623908	Beggiatoa	45	0.139895
								unclassified (derived from Fungi)	1	0.00313293	Halanaerobiales	7	0.0219058	Moritellaceae	20	0.0623908	Legionella	45	0.139895
								unclassified (derived from Korarchaeota)	1	0.00313293	Herpetosiphonales	7	0.0219058	Thermotogaceae	20	0.0623908	Agrobacterium	44	0.136786
								unclassified (derived from Microsporidia)	1	0.00313293	Mycoplasmatales	7	0.0219058	Deferribacteraceae	19	0.0592713	Anaeromyxobacter	44	0.136786
								unclassified (derived from Thaumarchaeota)	1	0.00313293	Solirubrobacterales	7	0.0219058	Edwardsiidae	19	0.0592713	Lautropia	43	0.133677
								unclassified (derived from Verrucomicrobia)	1	0.00313293	Tetraodontiformes	7	0.0219058	Thermoanaerobacteraceae	19	0.0592713	Spirochaeta	41	0.12746
											unclassified (derived from Chordata)	7	0.0219058	Chrysiogenaceae	18	0.0561517	Caulobacter	40	0.124351
								Total:	31919	100	Beloniformes	6	0.0187764	Ferrimonadaceae	17	0.0530322	Xanthobacter	39	0.121242
											Candidatus Brocadiales	6	0.0187764	Francisellaceae	17	0.0530322	Dickeya	38	0.118133
											Carnivora	6	0.0187764	Fusobacteriaceae	17	0.0530322	Porphyromonas	38	0.118133
											Cypriniformes	6	0.0187764	Methylocystaceae	17	0.0530322	unclassified (derived from unclassified sequences)	38	0.118133
											Funariales	6	0.0187764	Streptococcaceae	17	0.0530322	Chelativorans	37	0.115025
											Methanococcales	6	0.0187764	Synergistaceae	17	0.0530322	Cytophaga	37	0.115025
											Tremellales	6	0.0187764	Acidobacteriaceae	16	0.0499127	Serratia	37	0.115025
											unclassified (derived from Poribacteria)	6	0.0187764	Cardiobacteriaceae	16	0.0499127	Desulfobacterium	36	0.111916
											Choanoflagellida	5	0.015647	Euphorbiaceae	16	0.0499127	Paracoccus	36	0.111916
											Erysipelotrichales	5	0.015647	Ktedonobacteraceae	16	0.0499127	Psychromonas	36	0.111916
											Eucoccidiorida	5	0.015647	Muridae	16	0.0499127	Gramella	35	0.108807
											Gemmatimonadales	5	0.015647	Poaceae	16	0.0499127	Pantoea	35	0.108807
											Hymenoptera	5	0.015647	Ruminococcaceae	16	0.0499127	Acidithiobacillus	34	0.105698
											Lentisphaerales	5	0.015647	unclassified (derived from Epsilonproteobacteria)	16	0.0499127	Sphingomonas	34	0.105698
											Methanobacteriales	5	0.015647	Methanosarcinaceae	15	0.0467931	Haliangium	33	0.10259
											Schizosaccharomycetales	5	0.015647	Bifidobacteriaceae	14	0.0436736	Leeuwenhoekiella	33	0.10259
											Thermoproteales	5	0.015647	Drosophilidae	14	0.0436736	Psychrobacter	33	0.10259
											unclassified (derived from Mammalia)	5	0.015647	Rubrobacteraceae	14	0.0436736	unclassified (derived from Alphaproteobacteria)	33	0.10259
											unclassified (derived from Pelagophyceae)	5	0.015647	Staphylococcaceae	14	0.0436736	unclassified (derived from Oceanospirillales)	33	0.10259
											Acidimicrobiales	4	0.0125176	unclassified (derived from Flavobacteriales)	14	0.0436736	Cronobacter	32	0.0994808
											Agaricales	4	0.0125176	Deinococcaceae	13	0.040554	Parvibaculum	32	0.0994808
											Desulfurococcales	4	0.0125176	Syntrophaceae	13	0.040554	unclassified (derived from Deltaproteobacteria)	32	0.0994808
											Didelphimorphia	4	0.0125176	Culicidae	12	0.0374345	unclassified (derived from Proteobacteria)	32	0.0994808
											Diplostraca	4	0.0125176	Listeriaceae	12	0.0374345	Desulfotalea	31	0.0963721
											Echinoida	4	0.0125176	Nocardioidaceae	12	0.0374345	Rhodopirellula	31	0.0963721
											Ectocarpales	4	0.0125176	Propionibacteriaceae	12	0.0374345	Spirosoma	31	0.0963721
											Gasterosteiformes	4	0.0125176	Salicaceae	12	0.0374345	Xylella	31	0.0963721
											Hydroida	4	0.0125176	unclassified (derived from Flavobacteriia)	12	0.0374345	Algoriphagus	30	0.0932633
											Hymenostomatida	4	0.0125176	Cystobacteraceae	11	0.0343149	Frankia	30	0.0932633
											Passeriformes	4	0.0125176	Desulfarculaceae	11	0.0343149	Nitrobacter	30	0.0932633
											Schizopyrenida	4	0.0125176	Geodermatophilaceae	11	0.0343149	Bermanella	29	0.0901545
											Thermoplasmatales	4	0.0125176	Leptospiraceae	11	0.0343149	Curvibacter	29	0.0901545
											Ustilaginales	4	0.0125176	Nocardiopsaceae	11	0.0343149	Azorhizobium	28	0.0870457
											unclassified (derived from Lentisphaerae)	4	0.0125176	Prochlorococcaceae	11	0.0343149	Coxiella	28	0.0870457
											Archaeoglobales	3	0.0093882	Syntrophomonadaceae	11	0.0343149	Halothiobacillus	28	0.0870457
											Elusimicrobiales	3	0.0093882	Verrucomicrobiaceae	11	0.0343149	Oxalobacter	28	0.0870457
											Galliformes	3	0.0093882	Anaplasmataceae	10	0.0311954	Tolumonas	28	0.0870457
											Helotiales	3	0.0093882	Bdellovibrionaceae	10	0.0311954	Corynebacterium	27	0.083937
											Lagomorpha	3	0.0093882	Clostridiales Family XVIII. Incertae Sedis	10	0.0311954	Dyadobacter	27	0.083937
											Monotremata	3	0.0093882	Kineosporiaceae	10	0.0311954	Syntrophobacter	27	0.083937
											Naviculales	3	0.0093882	Solibacteraceae	10	0.0311954	Erwinia	26	0.0808282
											Peronosporales	3	0.0093882	unclassified (derived from Spartobacteria)	10	0.0311954	Lactobacillus	26	0.0808282
											Sabellida	3	0.0093882	Actinomycetaceae	9	0.0280759	Sorangium	26	0.0808282
											Spirurida	3	0.0093882	Aquificaceae	9	0.0280759	Campylobacter	25	0.0777194
											Strigeidida	3	0.0093882	Eubacteriaceae	9	0.0280759	Candidatus Koribacter	25	0.0777194
											Trichomonadida	3	0.0093882	Hominidae	9	0.0280759	Capnocytophaga	25	0.0777194
											Vitales	3	0.0093882	Hydrogenothermaceae	9	0.0280759	Chlorobaculum	25	0.0777194
											unclassified (derived from Actinobacteria (class))	3	0.0093882	Puniceicoccaceae	9	0.0280759	Oceanicola	25	0.0777194
											unclassified (derived from Coscinodiscophyceae)	3	0.0093882	Rhabditidae	9	0.0280759	Pectobacterium	25	0.0777194
											unclassified (derived from Dehalococcoidetes)	3	0.0093882	Streptosporangiaceae	9	0.0280759	Robiginitalea	25	0.0777194
											Anura	2	0.0062588	Sulfolobaceae	9	0.0280759	unclassified (derived from Vibrionaceae)	25	0.0777194
											Cyanidiales	2	0.0062588	Thermococcaceae	9	0.0280759	Aliivibrio	24	0.0746106
											Dictyoglomales	2	0.0062588	unclassified (derived from Gloeobacterales)	9	0.0280759	Klebsiella	24	0.0746106
											Enterogona	2	0.0062588	unclassified (derived from Haemosporida)	9	0.0280759	Marivirga	24	0.0746106
											Fibrobacterales	2	0.0062588	unclassified (derived from Methylophilales)	9	0.0280759	Plesiocystis	24	0.0746106
											Methanocellales	2	0.0062588	unclassified (derived from Rhodobacterales)	9	0.0280759	Sphingobacterium	24	0.0746106
											Nautiliales	2	0.0062588	unclassified (derived from Verrucomicrobiales)	9	0.0280759	Desulfobulbus	23	0.0715018
											Ophiostomatales	2	0.0062588	Alicyclobacillaceae	8	0.0249563	Maritimibacter	23	0.0715018
											Peniculida	2	0.0062588	Brassicaceae	8	0.0249563	Microscilla	23	0.0715018
											Perkinsida	2	0.0062588	Clostridiales Family XVII. Incertae Sedis	8	0.0249563	Opitutus	23	0.0715018
											Thermomicrobiales	2	0.0062588	Coriobacteriaceae	8	0.0249563	Polaribacter	23	0.0715018
											unclassified (derived from Archaea)	2	0.0062588	Desulfohalobiaceae	8	0.0249563	Providencia	23	0.0715018
											unclassified (derived from Eukaryota)	2	0.0062588	Parvularculaceae	8	0.0249563	Maribacter	22	0.0683931
											unclassified (derived from Euryarchaeota)	2	0.0062588	Saccharomycetaceae	8	0.0249563	Pseudoxanthomonas	22	0.0683931
											unclassified (derived from Ichthyosporea)	2	0.0062588	Selaginellaceae	8	0.0249563	Rhodococcus	22	0.0683931
											unclassified (derived from Placozoa)	2	0.0062588	Sphaerobacteraceae	8	0.0249563	Roseiflexus	22	0.0683931
											Acholeplasmatales	1	0.0031294	Thermoanaerobacterales Family III. Incertae Sedis	8	0.0249563	Sphingobium	22	0.0683931
											Acidilobales	1	0.0031294	Trypanosomatidae	8	0.0249563	Aurantimonas	21	0.0652843
											Araneae	1	0.0031294	unclassified (derived from Dictyosteliida)	8	0.0249563	Erythrobacter	21	0.0652843
											Aspidochirotida	1	0.0031294	unclassified (derived from Mamiellales)	8	0.0249563	Haemophilus	21	0.0652843
											Chlorellales	1	0.0031294	Anaerolineaceae	7	0.0218368	Kordia	21	0.0652843
											Chlorokybales	1	0.0031294	Bartonellaceae	7	0.0218368	Rhodomicrobium	21	0.0652843
											Coleoptera	1	0.0031294	Branchiostomidae	7	0.0218368	unclassified (derived from Bacteroidetes)	21	0.0652843
											Fabales	1	0.0031294	Clostridiales Family XI. Incertae Sedis	7	0.0218368	Actinobacillus	20	0.0621755
											Glomerellales	1	0.0031294	Conexibacteraceae	7	0.0218368	Brucella	20	0.0621755
											Hadromerida	1	0.0031294	Herpetosiphonaceae	7	0.0218368	Chloroherpeton	20	0.0621755
											Hemiptera	1	0.0031294	Mycoplasmataceae	7	0.0218368	Desulfomicrobium	20	0.0621755
											Herpesvirales	1	0.0031294	Peptostreptococcaceae	7	0.0218368	Moritella	20	0.0621755
											Isoptera	1	0.0031294	Tetraodontidae	7	0.0218368	Photorhabdus	20	0.0621755
											Ixodida	1	0.0031294	unclassified (derived from Bacteroidales)	7	0.0218368	Starkeya	20	0.0621755
											Liliales	1	0.0031294	unclassified (derived from Clostridiales)	7	0.0218368	Anabaena	19	0.0590667
											Magnaporthales	1	0.0031294	Acidaminococcaceae	6	0.0187172	Dinoroseobacter	19	0.0590667
											Methanopyrales	1	0.0031294	Adrianichthyidae	6	0.0187172	Gluconacetobacter	19	0.0590667
											Methylacidiphilales	1	0.0031294	Arthrodermataceae	6	0.0187172	Methylocella	19	0.0590667
											Mucorales	1	0.0031294	Candidatus Brocadiaceae	6	0.0187172	Myxococcus	19	0.0590667
											Natranaerobiales	1	0.0031294	Cellulomonadaceae	6	0.0187172	Nematostella	19	0.0590667
											Nitrosopumilales	1	0.0031294	Cyprinidae	6	0.0187172	Nostoc	19	0.0590667
											Opiliones	1	0.0031294	Funariaceae	6	0.0187172	Roseibium	19	0.0590667
											Perciformes	1	0.0031294	Halanaerobiaceae	6	0.0187172	Sphingopyxis	19	0.0590667
											Peridiniales	1	0.0031294	Microbacteriaceae	6	0.0187172	Arthrobacter	18	0.055958
											Perissodactyla	1	0.0031294	Thermomonosporaceae	6	0.0187172	Desulfatibacillum	18	0.055958
											Pezizales	1	0.0031294	Tremellaceae	6	0.0187172	Desulfurispirillum	18	0.055958
											Phthiraptera	1	0.0031294	Trueperaceae	6	0.0187172	Fulvimarina	18	0.055958
											Polyporales	1	0.0031294	Verrucomicrobia subdivision 3	6	0.0187172	Geobacillus	18	0.055958
											Pyrenomonadales	1	0.0031294	unclassified (derived from Onygenales)	6	0.0187172	Nitrospira	18	0.055958
											Siluriformes	1	0.0031294	unclassified (derived from Poribacteria)	6	0.0187172	Planctomyces	18	0.055958
											Squamata	1	0.0031294	Bacteriovoracaceae	5	0.0155977	unclassified (derived from Flavobacteriaceae)	18	0.055958
											Trichocephalida	1	0.0031294	Cercopithecidae	5	0.0155977	Acaryochloris	17	0.0528492
											unclassified (derived from Aconoidasida)	1	0.0031294	Codonosigidae	5	0.0155977	Acidiphilium	17	0.0528492
											unclassified (derived from Appendicularia)	1	0.0031294	Erysipelotrichaceae	5	0.0155977	Beijerinckia	17	0.0528492
											unclassified (derived from Chromerida)	1	0.0031294	Gemmatimonadaceae	5	0.0155977	Chloroflexus	17	0.0528492
											unclassified (derived from Elusimicrobia)	1	0.0031294	Glycomycetaceae	5	0.0155977	Ferrimonas	17	0.0528492
											unclassified (derived from Gastropoda)	1	0.0031294	Lentisphaeraceae	5	0.0155977	Francisella	17	0.0528492
											unclassified (derived from Korarchaeota)	1	0.0031294	Methanobacteriaceae	5	0.0155977	Paenibacillus	17	0.0528492
											unclassified (derived from Microsporidia)	1	0.0031294	Methanomicrobiaceae	5	0.0155977	Paludibacter	17	0.0528492
														Nectriaceae	5	0.0155977	Pelagibaca	17	0.0528492
											Total:	31955	100	Schizosaccharomycetaceae	5	0.0155977	Synechocystis	17	0.0528492
														Sutterellaceae	5	0.0155977	Arcobacter	16	0.0497404
														unclassified (derived from Pelagophyceae)	5	0.0155977	Desulfitobacterium	16	0.0497404
														Acidimicrobiaceae	4	0.0124782	Jannaschia	16	0.0497404
														Canidae	4	0.0124782	Ktedonobacter	16	0.0497404
														Chlamydomonadaceae	4	0.0124782	Microcoleus	16	0.0497404
														Daphniidae	4	0.0124782	Pseudovibrio	16	0.0497404
														Desulfurococcaceae	4	0.0124782	Rhodothermus	16	0.0497404
														Didelphidae	4	0.0124782	Ricinus	16	0.0497404
														Dietziaceae	4	0.0124782	Fusobacterium	15	0.0466316
														Ectocarpaceae	4	0.0124782	Helicobacter	15	0.0466316
														Estrildidae	4	0.0124782	Sagittula	15	0.0466316
														Gasterosteidae	4	0.0124782	Streptococcus	15	0.0466316
														Gordoniaceae	4	0.0124782	Chryseobacterium	14	0.0435229
														Hydridae	4	0.0124782	Citrobacter	14	0.0435229
														Myoviridae	4	0.0124782	Croceibacter	14	0.0435229
														Oscillochloridaceae	4	0.0124782	Drosophila	14	0.0435229
														Phycodnaviridae	4	0.0124782	Granulibacter	14	0.0435229
														Pleosporaceae	4	0.0124782	Hoeflea	14	0.0435229
														Sanguibacteraceae	4	0.0124782	Hyphomicrobium	14	0.0435229
														Sarcocystidae	4	0.0124782	Meiothermus	14	0.0435229
														Segniliparaceae	4	0.0124782	Rubrobacter	14	0.0435229
														Siphoviridae	4	0.0124782	Staphylococcus	14	0.0435229
														Sordariaceae	4	0.0124782	unclassified (derived from Alteromonadales)	14	0.0435229
														Strongylocentrotidae	4	0.0124782	unclassified (derived from Flavobacteriales)	14	0.0435229
														Tetrahymenidae	4	0.0124782	Deinococcus	13	0.0404141
														Ustilaginaceae	4	0.0124782	Desulfurivibrio	13	0.0404141
														Vahlkampfiidae	4	0.0124782	Mucilaginibacter	13	0.0404141
														Victivallaceae	4	0.0124782	Ochrobactrum	13	0.0404141
														unclassified (derived from Saccharomycetales)	4	0.0124782	Salinibacter	13	0.0404141
														unclassified (derived from Vibrionales)	4	0.0124782	Shigella	13	0.0404141
														Archaeoglobaceae	3	0.00935862	Syntrophus	13	0.0404141
														Bovidae	3	0.00935862	Treponema	13	0.0404141
														Brachyspiraceae	3	0.00935862	Wolinella	13	0.0404141
														Chlamydiaceae	3	0.00935862	Zunongwangia	13	0.0404141
														Clavicipitaceae	3	0.00935862	Acidobacterium	12	0.0373053
														Debaryomycetaceae	3	0.00935862	Aspergillus	12	0.0373053
														Dermabacteraceae	3	0.00935862	Cellulophaga	12	0.0373053
														Dermacoccaceae	3	0.00935862	Dokdonia	12	0.0373053
														Dipodascaceae	3	0.00935862	Hirschia	12	0.0373053
														Elusimicrobiaceae	3	0.00935862	Leadbetterella	12	0.0373053
														Formicidae	3	0.00935862	Listeria	12	0.0373053
														Intrasporangiaceae	3	0.00935862	Novosphingobium	12	0.0373053
														Leporidae	3	0.00935862	Octadecabacter	12	0.0373053
														Leptosphaeriaceae	3	0.00935862	Populus	12	0.0373053
														Leptotrichiaceae	3	0.00935862	Propionibacterium	12	0.0373053
														Methanocaldococcaceae	3	0.00935862	Proteus	12	0.0373053
														Methanococcaceae	3	0.00935862	Thermosynechococcus	12	0.0373053
														Methanocorpusculaceae	3	0.00935862	unclassified (derived from Flavobacteriia)	12	0.0373053
														Methanospirillaceae	3	0.00935862	Aggregatibacter	11	0.0341965
														Onchocercidae	3	0.00935862	Ahrensia	11	0.0341965
														Ornithorhynchidae	3	0.00935862	Bifidobacterium	11	0.0341965
														Parachlamydiaceae	3	0.00935862	Desulfarculus	11	0.0341965
														Phaeodactylaceae	3	0.00935862	Desulfotomaculum	11	0.0341965
														Phasianidae	3	0.00935862	Geodermatophilus	11	0.0341965
														Planococcaceae	3	0.00935862	Leptospira	11	0.0341965
														Rickettsiaceae	3	0.00935862	Maricaulis	11	0.0341965
														Schistosomatidae	3	0.00935862	Methylosinus	11	0.0341965
														Sclerotiniaceae	3	0.00935862	Micromonospora	11	0.0341965
														Siboglinidae	3	0.00935862	Nitratiruptor	11	0.0341965
														Thalassiosiraceae	3	0.00935862	Prochlorococcus	11	0.0341965
														Thermodesulfobiaceae	3	0.00935862	Psychroflexus	11	0.0341965
														Thermoplasmataceae	3	0.00935862	Salinispora	11	0.0341965
														Thermoproteaceae	3	0.00935862	unclassified (derived from Burkholderiales)	11	0.0341965
														Trichomonadidae	3	0.00935862	Actinosynnema	10	0.0310878
														Vitaceae	3	0.00935862	Asticcacaulis	10	0.0310878
														Volvocaceae	3	0.00935862	Bdellovibrio	10	0.0310878
														Waddliaceae	3	0.00935862	Candidatus Cloacamonas	10	0.0310878
														unclassified (derived from Actinobacteria (class))	3	0.00935862	Candidatus Solibacter	10	0.0310878
														unclassified (derived from Dehalococcoidetes)	3	0.00935862	Cardiobacterium	10	0.0310878
														unclassified (derived from Methanomicrobiales)	3	0.00935862	Chthoniobacter	10	0.0310878
														unclassified (derived from Peronosporales)	3	0.00935862	Eikenella	10	0.0310878
														Ajellomycetaceae	2	0.00623908	Gemmata	10	0.0310878
														Beutenbergiaceae	2	0.00623908	Kineococcus	10	0.0310878
														Brevibacteriaceae	2	0.00623908	Kingella	10	0.0310878
														Chaetomiaceae	2	0.00623908	Methanosarcina	10	0.0310878
														Cyanidiaceae	2	0.00623908	Oryza	10	0.0310878
														Desulfurobacteriaceae	2	0.00623908	Prosthecochloris	10	0.0310878
														Dictyoglomaceae	2	0.00623908	Stigmatella	10	0.0310878
														Fibrobacteraceae	2	0.00623908	Symbiobacterium	10	0.0310878
														Heliobacteriaceae	2	0.00623908	Trichodesmium	10	0.0310878
														Lasiosphaeriaceae	2	0.00623908	Caenorhabditis	9	0.027979
														Methanocellaceae	2	0.00623908	Coraliomargarita	9	0.027979
														Methanosaetaceae	2	0.00623908	Desulfococcus	9	0.027979
														Nautiliaceae	2	0.00623908	Enhydrobacter	9	0.027979
														Onygenaceae	2	0.00623908	Eubacterium	9	0.027979
														Ophiostomataceae	2	0.00623908	Gloeobacter	9	0.027979
														Parameciidae	2	0.00623908	Homo	9	0.027979
														Perkinsidae	2	0.00623908	Leptospirillum	9	0.027979
														Phaeosphaeriaceae	2	0.00623908	Microcystis	9	0.027979
														Pipidae	2	0.00623908	Plasmodium	9	0.027979
														Promicromonosporaceae	2	0.00623908	Rattus	9	0.027979
														Pteromalidae	2	0.00623908	Streptosporangium	9	0.027979
														Succinivibrionaceae	2	0.00623908	unclassified (derived from Methylophilales)	9	0.027979
														Suidae	2	0.00623908	unclassified (derived from Rhodobacterales)	9	0.027979
														Thermofilaceae	2	0.00623908	unclassified (derived from Verrucomicrobiales)	9	0.027979
														Thermomicrobiaceae	2	0.00623908	Alkaliphilus	8	0.0248702
														Tricholomataceae	2	0.00623908	Arabidopsis	8	0.0248702
														Tsukamurellaceae	2	0.00623908	Blastopirellula	8	0.0248702
														Ursidae	2	0.00623908	Blautia	8	0.0248702
														unclassified (derived from Archaea)	2	0.00623908	Citreicella	8	0.0248702
														unclassified (derived from Campylobacterales)	2	0.00623908	Deferribacter	8	0.0248702
														unclassified (derived from Caudovirales)	2	0.00623908	Lyngbya	8	0.0248702
														unclassified (derived from Eukaryota)	2	0.00623908	Oceanithermus	8	0.0248702
														unclassified (derived from Euryarchaeota)	2	0.00623908	Parvularcula	8	0.0248702
														unclassified (derived from Ichthyosporea)	2	0.00623908	Pelodictyon	8	0.0248702
														unclassified (derived from Placozoa)	2	0.00623908	Phenylobacterium	8	0.0248702
														unclassified (derived from Viruses)	2	0.00623908	Roseomonas	8	0.0248702
														Acholeplasmataceae	1	0.00311954	Selaginella	8	0.0248702
														Acidilobaceae	1	0.00311954	Simonsiella	8	0.0248702
														Alloherpesviridae	1	0.00311954	Sphaerobacter	8	0.0248702
														Aphididae	1	0.00311954	Sulfitobacter	8	0.0248702
														Babesiidae	1	0.00311954	Thermotoga	8	0.0248702
														Blattabacteriaceae	1	0.00311954	Thermus	8	0.0248702
														Carnobacteriaceae	1	0.00311954	Xenorhabdus	8	0.0248702
														Catenulisporaceae	1	0.00311954	Zymomonas	8	0.0248702
														Caviidae	1	0.00311954	Afipia	7	0.0217614
														Ceratopogonidae	1	0.00311954	Anaerolinea	7	0.0217614
														Chamaeleonidae	1	0.00311954	Bartonella	7	0.0217614
														Channidae	1	0.00311954	Branchiostoma	7	0.0217614
														Chlorellaceae	1	0.00311954	Brevundimonas	7	0.0217614
														Chlorokybaceae	1	0.00311954	Candidatus Azobacteroides	7	0.0217614
														Chondrillidae	1	0.00311954	Conexibacter	7	0.0217614
														Cionidae	1	0.00311954	Denitrovibrio	7	0.0217614
														Coriolaceae	1	0.00311954	Herpetosiphon	7	0.0217614
														Cryptosporidiidae	1	0.00311954	Hyphomonas	7	0.0217614
														Ctenidae	1	0.00311954	Mus	7	0.0217614
														Curculionidae	1	0.00311954	Nocardioides	7	0.0217614
														Didemnidae	1	0.00311954	Nocardiopsis	7	0.0217614
														Enterococcaceae	1	0.00311954	Oceanobacillus	7	0.0217614
														Equidae	1	0.00311954	Pasteurella	7	0.0217614
														Fabaceae	1	0.00311954	Ruminococcus	7	0.0217614
														Geminigeraceae	1	0.00311954	Saccharomonospora	7	0.0217614
														Glomerellaceae	1	0.00311954	Sodalis	7	0.0217614
														Halobacteroidaceae	1	0.00311954	Sulfolobus	7	0.0217614
														Ictaluridae	1	0.00311954	Sulfurospirillum	7	0.0217614
														Ixodidae	1	0.00311954	Taylorella	7	0.0217614
														Jonesiaceae	1	0.00311954	Tetraodon	7	0.0217614
														Liliaceae	1	0.00311954	Thermaerobacter	7	0.0217614
														Magnaporthaceae	1	0.00311954	Thermococcus	7	0.0217614
														Methanopyraceae	1	0.00311954	Weeksella	7	0.0217614
														Methylacidiphilaceae	1	0.00311954	unclassified (derived from Betaproteobacteria)	7	0.0217614
														Metschnikowiaceae	1	0.00311954	unclassified (derived from Enterobacteriaceae)	7	0.0217614
														Mucoraceae	1	0.00311954	Acidaminococcus	6	0.0186527
														Nakamurellaceae	1	0.00311954	Amycolatopsis	6	0.0186527
														Natranaerobiaceae	1	0.00311954	Buchnera	6	0.0186527
														Nitrosopumilaceae	1	0.00311954	Candidatus Kuenenia	6	0.0186527
														Oikopleuridae	1	0.00311954	Carboxydothermus	6	0.0186527
														Pediculidae	1	0.00311954	Cellulomonas	6	0.0186527
														Pettalidae	1	0.00311954	Danio	6	0.0186527
														Pfiesteriaceae	1	0.00311954	Dethiobacter	6	0.0186527
														Picrophilaceae	1	0.00311954	Dichelobacter	6	0.0186527
														Podoviridae	1	0.00311954	Filobasidiella	6	0.0186527
														Poxviridae	1	0.00311954	Histophilus	6	0.0186527
														Provannidae	1	0.00311954	Isosphaera	6	0.0186527
														Psathyrellaceae	1	0.00311954	Leishmania	6	0.0186527
														Retroviridae	1	0.00311954	Loktanella	6	0.0186527
														Rhinotermitidae	1	0.00311954	Methylocystis	6	0.0186527
														Schizophyllaceae	1	0.00311954	Moraxella	6	0.0186527
														Stichopodidae	1	0.00311954	Nocardia	6	0.0186527
														Trichinellidae	1	0.00311954	Oceanicaulis	6	0.0186527
														Tuberaceae	1	0.00311954	Oligotropha	6	0.0186527
														Unikaryonidae	1	0.00311954	Oryzias	6	0.0186527
														unclassified (derived from Bacillales)	1	0.00311954	Pedosphaera	6	0.0186527
														unclassified (derived from Chromerida)	1	0.00311954	Pelotomaculum	6	0.0186527
														unclassified (derived from Elusimicrobia)	1	0.00311954	Physcomitrella	6	0.0186527
														unclassified (derived from Korarchaeota)	1	0.00311954	Pirellula	6	0.0186527
														unclassified (derived from Rhodospirillales)	1	0.00311954	Rahnella	6	0.0186527
																	Selenomonas	6	0.0186527
														Total:	32056	100	Sulfuricurvum	6	0.0186527
																	Sulfurimonas	6	0.0186527
																	Thermomonospora	6	0.0186527
																	Thiocapsa	6	0.0186527
																	Truepera	6	0.0186527
																	Verrucomicrobium	6	0.0186527
																	unclassified (derived from Poribacteria)	6	0.0186527
																	unclassified (derived from Rhodobacteraceae)	6	0.0186527
																	Actinomyces	5	0.0155439
																	Aedes	5	0.0155439
																	Akkermansia	5	0.0155439
																	Aureococcus	5	0.0155439
																	Bacteriovorax	5	0.0155439
																	Bilophila	5	0.0155439
																	Candidatus Puniceispirillum	5	0.0155439
																	Coccidioides	5	0.0155439
																	Desulfohalobium	5	0.0155439
																	Dethiosulfovibrio	5	0.0155439
																	Dictyostelium	5	0.0155439
																	Gemmatimonas	5	0.0155439
																	Glaciecola	5	0.0155439
																	Haloarcula	5	0.0155439
																	Hydrogenophilus	5	0.0155439
																	Lentisphaera	5	0.0155439
																	Macaca	5	0.0155439
																	Micromonas	5	0.0155439
																	Monosiga	5	0.0155439
																	Mycoplasma	5	0.0155439
																	Oscillatoria	5	0.0155439
																	Penicillium	5	0.0155439
																	Phaeobacter	5	0.0155439
																	Renibacterium	5	0.0155439
																	Schizosaccharomyces	5	0.0155439
																	Sorghum	5	0.0155439
																	Stackebrandtia	5	0.0155439
																	Sulfurihydrogenibium	5	0.0155439
																	Sutterella	5	0.0155439
																	Syntrophomonas	5	0.0155439
																	Thermincola	5	0.0155439
																	Thermosinus	5	0.0155439
																	Thermosipho	5	0.0155439
																	Veillonella	5	0.0155439
																	unclassified (derived from Clostridiales)	5	0.0155439
																	unclassified (derived from Peptostreptococcaceae)	5	0.0155439
																	Acetivibrio	4	0.0124351
																	Acetobacter	4	0.0124351
																	Acidimicrobium	4	0.0124351
																	Alicyclobacillus	4	0.0124351
																	Anaplasma	4	0.0124351
																	Anopheles	4	0.0124351
																	Anoxybacillus	4	0.0124351
																	Basfia	4	0.0124351
																	Borrelia	4	0.0124351
																	Brevibacillus	4	0.0124351
																	Caldanaerobacter	4	0.0124351
																	Calditerrivibrio	4	0.0124351
																	Canis	4	0.0124351
																	Chlamydomonas	4	0.0124351
																	Clavibacter	4	0.0124351
																	Daphnia	4	0.0124351
																	Dialister	4	0.0124351
																	Dietzia	4	0.0124351
																	Diplosphaera	4	0.0124351
																	Ectocarpus	4	0.0124351
																	Faecalibacterium	4	0.0124351
																	Gasterosteus	4	0.0124351
																	Gordonia	4	0.0124351
																	Halogeometricum	4	0.0124351
																	Halothermothrix	4	0.0124351
																	Hydra	4	0.0124351
																	Kyrpidia	4	0.0124351
																	Mannheimia	4	0.0124351
																	Mobiluncus	4	0.0124351
																	Monodelphis	4	0.0124351
																	Naegleria	4	0.0124351
																	Nodularia	4	0.0124351
																	Oscillochloris	4	0.0124351
																	Persephonella	4	0.0124351
																	Petrotoga	4	0.0124351
																	Pyrenophora	4	0.0124351
																	Riemerella	4	0.0124351
																	Saccharopolyspora	4	0.0124351
																	Sanguibacter	4	0.0124351
																	Segniliparus	4	0.0124351
																	Strongylocentrotus	4	0.0124351
																	Taeniopygia	4	0.0124351
																	Tetrahymena	4	0.0124351
																	Thermoanaerobacter	4	0.0124351
																	Thermobifida	4	0.0124351
																	Thermodesulfovibrio	4	0.0124351
																	Toxoplasma	4	0.0124351
																	Trichophyton	4	0.0124351
																	Ustilago	4	0.0124351
																	Victivallis	4	0.0124351
																	unclassified (derived from Myoviridae)	4	0.0124351
																	unclassified (derived from Vibrionales)	4	0.0124351
																	Anaerobaculum	3	0.00932633
																	Anaerococcus	3	0.00932633
																	Archaeoglobus	3	0.00932633
																	Arthrospira	3	0.00932633
																	Atopobium	3	0.00932633
																	Brachybacterium	3	0.00932633
																	Brachyspira	3	0.00932633
																	Butyrivibrio	3	0.00932633
																	Caldicellulosiruptor	3	0.00932633
																	Candidatus Pelagibacter	3	0.00932633
																	Chlamydia	3	0.00932633
																	Citromicrobium	3	0.00932633
																	Coprothermobacter	3	0.00932633
																	Crocosphaera	3	0.00932633
																	Culex	3	0.00932633
																	Cyanobium	3	0.00932633
																	Cylindrospermopsis	3	0.00932633
																	Desulfonatronospira	3	0.00932633
																	Diaphorobacter	3	0.00932633
																	Eggerthella	3	0.00932633
																	Elusimicrobium	3	0.00932633
																	Gallus	3	0.00932633
																	Haladaptatus	3	0.00932633
																	Halorubrum	3	0.00932633
																	Hydrogenobacter	3	0.00932633
																	Ketogulonicigenium	3	0.00932633
																	Kribbella	3	0.00932633
																	Leptosphaeria	3	0.00932633
																	Loa	3	0.00932633
																	Lysinibacillus	3	0.00932633
																	Metarhizium	3	0.00932633
																	Methanocaldococcus	3	0.00932633
																	Methanococcoides	3	0.00932633
																	Methanococcus	3	0.00932633
																	Methanocorpusculum	3	0.00932633
																	Methanoculleus	3	0.00932633
																	Methanospirillum	3	0.00932633
																	Moorella	3	0.00932633
																	Natronomonas	3	0.00932633
																	Nectria	3	0.00932633
																	Neosartorya	3	0.00932633
																	Neurospora	3	0.00932633
																	Ornithorhynchus	3	0.00932633
																	Oryctolagus	3	0.00932633
																	Ostreococcus	3	0.00932633
																	Parascardovia	3	0.00932633
																	Phaeodactylum	3	0.00932633
																	Phytophthora	3	0.00932633
																	Planococcus	3	0.00932633
																	Polysphondylium	3	0.00932633
																	Pyrobaculum	3	0.00932633
																	Rickettsia	3	0.00932633
																	Riftia	3	0.00932633
																	Schistosoma	3	0.00932633
																	Sulfurovum	3	0.00932633
																	Terriglobus	3	0.00932633
																	Thalassiosira	3	0.00932633
																	Thermanaerovibrio	3	0.00932633
																	Thermoanaerobacterium	3	0.00932633
																	Thermoplasma	3	0.00932633
																	Trichomonas	3	0.00932633
																	Vitis	3	0.00932633
																	Volvox	3	0.00932633
																	Waddlia	3	0.00932633
																	Wolbachia	3	0.00932633
																	Yarrowia	3	0.00932633
																	unclassified (derived from Actinobacteria (class))	3	0.00932633
																	unclassified (derived from Erysipelotrichaceae)	3	0.00932633
																	unclassified (derived from Nitrosomonadaceae)	3	0.00932633
																	unclassified (derived from Siphoviridae)	3	0.00932633
																	Aeromicrobium	2	0.00621755
																	Ailuropoda	2	0.00621755
																	Ajellomyces	2	0.00621755
																	Alcaligenes	2	0.00621755
																	Aminomonas	2	0.00621755
																	Ammonifex	2	0.00621755
																	Aquifex	2	0.00621755
																	Arsenophonus	2	0.00621755
																	Arthroderma	2	0.00621755
																	Beutenbergia	2	0.00621755
																	Bos	2	0.00621755
																	Botryotinia	2	0.00621755
																	Brevibacterium	2	0.00621755
																	Camponotus	2	0.00621755
																	Candida	2	0.00621755
																	Candidatus Amoebophilus	2	0.00621755
																	Candidatus Blochmannia	2	0.00621755
																	Candidatus Protochlamydia	2	0.00621755
																	Capsaspora	2	0.00621755
																	Chaetomium	2	0.00621755
																	Chlorovirus	2	0.00621755
																	Cyanidioschyzon	2	0.00621755
																	Cycloclasticus	2	0.00621755
																	Dehalogenimonas	2	0.00621755
																	Dictyoglomus	2	0.00621755
																	Ehrlichia	2	0.00621755
																	Emericella	2	0.00621755
																	Fibrobacter	2	0.00621755
																	Finegoldia	2	0.00621755
																	Gibberella	2	0.00621755
																	Grosmannia	2	0.00621755
																	Halanaerobium	2	0.00621755
																	Haloferax	2	0.00621755
																	Heliobacterium	2	0.00621755
																	Ilyobacter	2	0.00621755
																	Janibacter	2	0.00621755
																	Kluyveromyces	2	0.00621755
																	Komagataella	2	0.00621755
																	Kosmotoga	2	0.00621755
																	Kytococcus	2	0.00621755
																	Laccaria	2	0.00621755
																	Lactococcus	2	0.00621755
																	Lawsonia	2	0.00621755
																	Leifsonia	2	0.00621755
																	Leptotrichia	2	0.00621755
																	Marichromatium	2	0.00621755
																	Metallosphaera	2	0.00621755
																	Methanobrevibacter	2	0.00621755
																	Methanocella	2	0.00621755
																	Methanohalophilus	2	0.00621755
																	Methanoplanus	2	0.00621755
																	Methanoregula	2	0.00621755
																	Methanosaeta	2	0.00621755
																	Methanothermobacter	2	0.00621755
																	Methyloversatilis	2	0.00621755
																	Micrococcus	2	0.00621755
																	Mitsuokella	2	0.00621755
																	Nasonia	2	0.00621755
																	Nautilia	2	0.00621755
																	Nitratifractor	2	0.00621755
																	Oceanibulbus	2	0.00621755
																	Ogataea	2	0.00621755
																	Paramecium	2	0.00621755
																	Peptoniphilus	2	0.00621755
																	Peptostreptococcus	2	0.00621755
																	Perkinsus	2	0.00621755
																	Phaeosphaeria	2	0.00621755
																	Podospora	2	0.00621755
																	Pyramidobacter	2	0.00621755
																	Pyrococcus	2	0.00621755
																	Roseburia	2	0.00621755
																	Saccharomyces	2	0.00621755
																	Shuttleworthia	2	0.00621755
																	Succinatimonas	2	0.00621755
																	Sus	2	0.00621755
																	Thalassobium	2	0.00621755
																	Thermobispora	2	0.00621755
																	Thermochromatium	2	0.00621755
																	Thermocrinis	2	0.00621755
																	Thermofilum	2	0.00621755
																	Thermomicrobium	2	0.00621755
																	Thermosediminibacter	2	0.00621755
																	Thermovibrio	2	0.00621755
																	Thiocystis	2	0.00621755
																	Trichoplax	2	0.00621755
																	Trichormus	2	0.00621755
																	Trypanosoma	2	0.00621755
																	Tsukamurella	2	0.00621755
																	Uncinocarpus	2	0.00621755
																	Ureaplasma	2	0.00621755
																	Wigglesworthia	2	0.00621755
																	Xenopus	2	0.00621755
																	Xylanimonas	2	0.00621755
																	unclassified (derived from Archaea)	2	0.00621755
																	unclassified (derived from Campylobacterales)	2	0.00621755
																	unclassified (derived from Caudovirales)	2	0.00621755
																	unclassified (derived from Viruses)	2	0.00621755
																	Acetohalobium	1	0.00310878
																	Acholeplasma	1	0.00310878
																	Acidilobus	1	0.00310878
																	Aciduliprofundum	1	0.00310878
																	Acyrthosiphon	1	0.00310878
																	Aeropyrum	1	0.00310878
																	Aminobacterium	1	0.00310878
																	Anaerostipes	1	0.00310878
																	Aneurinibacillus	1	0.00310878
																	Apostichopus	1	0.00310878
																	Arhodomonas	1	0.00310878
																	Austropurcellia	1	0.00310878
																	Avibacterium	1	0.00310878
																	Babesia	1	0.00310878
																	Betaentomopoxvirus	1	0.00310878
																	Blastocystis	1	0.00310878
																	Blattabacterium	1	0.00310878
																	Candidatus Carsonella	1	0.00310878
																	Candidatus Desulforudis	1	0.00310878
																	Candidatus Hamiltonella	1	0.00310878
																	Candidatus Korarchaeum	1	0.00310878
																	Candidatus Regiella	1	0.00310878
																	Capra	1	0.00310878
																	Carnobacterium	1	0.00310878
																	Catenibacterium	1	0.00310878
																	Catenulispora	1	0.00310878
																	Catonella	1	0.00310878
																	Cavia	1	0.00310878
																	Cellulosilyticum	1	0.00310878
																	Chamaeleo	1	0.00310878
																	Channa	1	0.00310878
																	Chlorella	1	0.00310878
																	Chlorokybus	1	0.00310878
																	Ciona	1	0.00310878
																	Clavispora	1	0.00310878
																	Collimonas	1	0.00310878
																	Coprinopsis	1	0.00310878
																	Coprococcus	1	0.00310878
																	Coptotermes	1	0.00310878
																	Cryptosporidium	1	0.00310878
																	Culicoides	1	0.00310878
																	Cupiennius	1	0.00310878
																	Cystobacter	1	0.00310878
																	Debaryomyces	1	0.00310878
																	Dechloromarinus	1	0.00310878
																	Dehalococcoides	1	0.00310878
																	Dermacoccus	1	0.00310878
																	Desulfurococcus	1	0.00310878
																	Didemnum	1	0.00310878
																	Dorea	1	0.00310878
																	Dyella	1	0.00310878
																	Encephalitozoon	1	0.00310878
																	Entamoeba	1	0.00310878
																	Enterococcus	1	0.00310878
																	Epulopiscium	1	0.00310878
																	Equus	1	0.00310878
																	Eremothecium	1	0.00310878
																	Ethanoligenens	1	0.00310878
																	Euplatypus	1	0.00310878
																	Exiguobacterium	1	0.00310878
																	Fervidobacterium	1	0.00310878
																	Flammeovirga	1	0.00310878
																	Gallibacterium	1	0.00310878
																	Glomerella	1	0.00310878
																	Gluconobacter	1	0.00310878
																	Granulicella	1	0.00310878
																	Guillardia	1	0.00310878
																	Halalkalicoccus	1	0.00310878
																	Halobacterium	1	0.00310878
																	Haloquadratum	1	0.00310878
																	Halorhabdus	1	0.00310878
																	Harpegnathos	1	0.00310878
																	Hydrogenivirga	1	0.00310878
																	Hydrogenobaculum	1	0.00310878
																	Hydrogenophaga	1	0.00310878
																	Hydrogenovibrio	1	0.00310878
																	Ictalurus	1	0.00310878
																	Ifremeria	1	0.00310878
																	Intrasporangium	1	0.00310878
																	Ixodes	1	0.00310878
																	Jonesia	1	0.00310878
																	Jonquetella	1	0.00310878
																	Kitasatospora	1	0.00310878
																	Kocuria	1	0.00310878
																	Lambda-like viruses	1	0.00310878
																	Lentivirus	1	0.00310878
																	Lodderomyces	1	0.00310878
																	Magnaporthe	1	0.00310878
																	Medicago	1	0.00310878
																	Megasphaera	1	0.00310878
																	Methanopyrus	1	0.00310878
																	Methanosphaera	1	0.00310878
																	Methanosphaerula	1	0.00310878
																	Methylacidiphilum	1	0.00310878
																	Methylocapsa	1	0.00310878
																	Methylomicrobium	1	0.00310878
																	Methylophilus	1	0.00310878
																	Meyerozyma	1	0.00310878
																	Nakamurella	1	0.00310878
																	Nakaseomyces	1	0.00310878
																	Natranaerobius	1	0.00310878
																	Neorickettsia	1	0.00310878
																	Nitrosopumilus	1	0.00310878
																	Oikopleura	1	0.00310878
																	Oligella	1	0.00310878
																	Olsenella	1	0.00310878
																	Ornithobacterium	1	0.00310878
																	Parachlamydia	1	0.00310878
																	Paracoccidioides	1	0.00310878
																	Pediculus	1	0.00310878
																	Pfiesteria	1	0.00310878
																	Phaeovirus	1	0.00310878
																	Phycomyces	1	0.00310878
																	Picrophilus	1	0.00310878
																	Postia	1	0.00310878
																	Prasinovirus	1	0.00310878
																	Pseudoflavonifractor	1	0.00310878
																	Rhodanobacter	1	0.00310878
																	Rickettsiella	1	0.00310878
																	Rothia	1	0.00310878
																	Rubrivivax	1	0.00310878
																	Sandersonia	1	0.00310878
																	Schizophyllum	1	0.00310878
																	Sclerotinia	1	0.00310878
																	Sebaldella	1	0.00310878
																	Slackia	1	0.00310878
																	Solobacterium	1	0.00310878
																	Sordaria	1	0.00310878
																	Staphylothermus	1	0.00310878
																	Sulfobacillus	1	0.00310878
																	Talaromyces	1	0.00310878
																	Thermobaculum	1	0.00310878
																	Thermosphaera	1	0.00310878
																	Thiohalocapsa	1	0.00310878
																	Thiothrix	1	0.00310878
																	Trichinella	1	0.00310878
																	Tuber	1	0.00310878
																	Zea	1	0.00310878
																	Zoogloea	1	0.00310878
																	unclassified (derived from Alloherpesviridae)	1	0.00310878
																	unclassified (derived from Chondrillidae)	1	0.00310878
																	unclassified (derived from Chromerida)	1	0.00310878
																	unclassified (derived from Elusimicrobia)	1	0.00310878
																	unclassified (derived from Euryarchaeota)	1	0.00310878
																	unclassified (derived from Lachnospiraceae)	1	0.00310878
																	unclassified (derived from Podoviridae)	1	0.00310878
																	unclassified (derived from Rhodospirillales)	1	0.00310878
																	unclassified (derived from Sphingobacteriales)	1	0.00310878
																	Total:	32167	100

## Sheet: UBH_class
Unique Best Hit Classification
Class Level
metagenome	database	domain	phylum	class	abundance	avg eValue	avg % ident	avg align len	# hits
P30_mixed_culture	M5NR	Bacteria	Proteobacteria	Alphaproteobacteria	17141	-20.16	74.51	63.56	16471
P30_mixed_culture	M5NR	unassigned	unassigned	unassigned	7739	-21.35	75.36	65.39	6739
P30_mixed_culture	M5NR	Bacteria	Proteobacteria	Gammaproteobacteria	7407	-19.27	75.06	60.83	7407
P30_mixed_culture	M5NR	Bacteria	Proteobacteria	Betaproteobacteria	5629	-21.15	76.89	62.93	5629
P30_mixed_culture	M5NR	Bacteria	Proteobacteria	Deltaproteobacteria	402	-15.65	72.49	55.32	402
P30_mixed_culture	M5NR	Bacteria	Cyanobacteria	unclassified (derived from Cyanobacteria)	133	-17.1	69.3	60.32	133
P30_mixed_culture	M5NR	Bacteria	Actinobacteria	Actinobacteria (class)	127	-16.15	68.67	61.43	127
P30_mixed_culture	M5NR	Bacteria	unclassified (derived from Bacteria)	unclassified (derived from Bacteria)	124	-26.22	75.55	74.12	124
P30_mixed_culture	M5NR	Bacteria	Firmicutes	Bacilli	85	-17.43	69.66	62	85
P30_mixed_culture	M5NR	Bacteria	Firmicutes	Clostridia	68	-23.1	66.97	78.56	68
P30_mixed_culture	M5NR	Bacteria	Proteobacteria	Zetaproteobacteria	52	-16.55	75.92	53.77	52
P30_mixed_culture	M5NR	other sequences	unclassified (derived from other sequences)	unclassified (derived from other sequences)	48	-37.18	77.29	96.45	36
P30_mixed_culture	M5NR	unclassified sequences	unclassified (derived from unclassified sequences)	unclassified (derived from unclassified sequences)	35	-36.4	78.8	94.51	28
P30_mixed_culture	M5NR	Bacteria	Proteobacteria	Epsilonproteobacteria	34	-16.54	70.38	59.66	34
P30_mixed_culture	M5NR	Bacteria	Chlorobi	Chlorobia	33	-18.44	70.72	62.04	33
P30_mixed_culture	M5NR	Bacteria	Planctomycetes	Planctomycetia	33	-17.19	68.23	64.26	33
P30_mixed_culture	M5NR	Bacteria	Bacteroidetes	Cytophagia	29	-14.06	70.07	53.21	29
P30_mixed_culture	M5NR	Bacteria	Deinococcus-Thermus	Deinococci	28	-14.12	66.78	58.93	28
P30_mixed_culture	M5NR	Bacteria	Bacteroidetes	unclassified (derived from Bacteroidetes)	25	-13.9	68.49	55.59	25
P30_mixed_culture	M5NR	Bacteria	Proteobacteria	unclassified (derived from Proteobacteria)	20	-48.15	88.09	104.28	19
P30_mixed_culture	M5NR	Bacteria	Spirochaetes	Spirochaetia	18	-27.79	72.31	79.83	18
P30_mixed_culture	M5NR	Bacteria	Bacteroidetes	Bacteroidia	17	-15.27	68.28	57.07	17
P30_mixed_culture	M5NR	Bacteria	Synergistetes	Synergistia	13	-13.14	63.9	56.66	13
P30_mixed_culture	M5NR	Bacteria	Bacteroidetes	Flavobacteriia	11	-27	67.47	84.9	11
P30_mixed_culture	M5NR	Eukaryota	Chordata	Actinopterygii	9	-21.3	73.76	71.64	9
P30_mixed_culture	M5NR	Bacteria	Chloroflexi	Thermomicrobia (class)	9	-12.1	70.81	50.5	9
P30_mixed_culture	M5NR	Archaea	Euryarchaeota	Archaeoglobi	9	-23.29	64.06	82.34	9
P30_mixed_culture	M5NR	Bacteria	Deferribacteres	Deferribacteres (class)	7	-20.09	72.94	65.86	7
P30_mixed_culture	M5NR	Bacteria	Bacteroidetes	Sphingobacteriia	7	-17.52	70.73	58.38	7
P30_mixed_culture	M5NR	Bacteria	Thermotogae	Thermotogae (class)	6	-14.14	63.22	62.36	6
P30_mixed_culture	M5NR	Bacteria	Lentisphaerae	unclassified (derived from Lentisphaerae)	4	-20.18	79.67	64.36	4
P30_mixed_culture	M5NR	Bacteria	Fusobacteria	Fusobacteriia	4	-20.33	68.76	77.83	4
P30_mixed_culture	M5NR	Eukaryota	unclassified (derived from Eukaryota)	unclassified (derived from Eukaryota)	3	-12.33	70.25	51.33	3
P30_mixed_culture	M5NR	Archaea	Euryarchaeota	Methanomicrobia	3	-12.38	67.67	50.25	2
P30_mixed_culture	M5NR	Bacteria	Aquificae	Aquificae (class)	3	-25	62.77	82	3
P30_mixed_culture	M5NR	Bacteria	Verrucomicrobia	unclassified (derived from Verrucomicrobia)	3	-17.5	62.59	62	2
P30_mixed_culture	M5NR	Eukaryota	Chordata	Ascidiacea	2	-14	80.18	60.5	2
P30_mixed_culture	M5NR	Bacteria	Acidobacteria	Acidobacteriia	2	-21.5	76.31	79	2
P30_mixed_culture	M5NR	Archaea	Euryarchaeota	Halobacteria	2	-44	75.45	110	1
P30_mixed_culture	M5NR	Eukaryota	Arthropoda	Arachnida	2	-21.33	71.89	70.75	2
P30_mixed_culture	M5NR	Bacteria	Poribacteria	unclassified (derived from Poribacteria)	2	-14	68.73	51.5	2
P30_mixed_culture	M5NR	Archaea	Korarchaeota	unclassified (derived from Korarchaeota)	2	-15.8	66.26	57.3	2
P30_mixed_culture	M5NR	Archaea	Euryarchaeota	Thermococci	2	-13.17	65.88	55.17	2
P30_mixed_culture	M5NR	Bacteria	Synergistetes	unclassified (derived from Synergistetes)	2	-21.5	64.31	77.5	2
P30_mixed_culture	M5NR	Eukaryota	unclassified (derived from Eukaryota)	Ichthyosporea	2	-23	63.16	85.5	2
P30_mixed_culture	M5NR	Viruses	unclassified (derived from Viruses)	unclassified (derived from Viruses)	2	-10.5	62.26	53	2
P30_mixed_culture	M5NR	Eukaryota	Streptophyta	Bryopsida	1	-19	79.63	54	1
P30_mixed_culture	M5NR	Eukaryota	Apicomplexa	Aconoidasida	1	-27	71.76	85	1
P30_mixed_culture	M5NR	Eukaryota	Chordata	Mammalia	1	-14	69.09	55	1
P30_mixed_culture	M5NR	Bacteria	Chlamydiae	Chlamydiia	1	-22	65.28	72	1
P30_mixed_culture	M5NR	Archaea	Euryarchaeota	Methanococci	1	-14	64.15	53	1
P30_mixed_culture	M5NR	Bacteria	Firmicutes	Negativicutes	1	-28	63.83	94	1
NP30_mixed_culture	M5NR	Bacteria	Proteobacteria	Betaproteobacteria	7538	-21.06	79.25	61.43	7538
NP30_mixed_culture	M5NR	unassigned	unassigned	unassigned	2007	-21.29	77.59	63.06	1949
NP30_mixed_culture	M5NR	Bacteria	Proteobacteria	Gammaproteobacteria	731	-23.39	74.67	69.99	731
NP30_mixed_culture	M5NR	Bacteria	Proteobacteria	Alphaproteobacteria	226	-18.94	72.18	61.87	226
NP30_mixed_culture	M5NR	Bacteria	unclassified (derived from Bacteria)	unclassified (derived from Bacteria)	106	-24.24	78.2	66.45	106
NP30_mixed_culture	M5NR	Bacteria	Proteobacteria	Deltaproteobacteria	68	-14.23	73.44	51.82	68
NP30_mixed_culture	M5NR	Bacteria	Actinobacteria	Actinobacteria (class)	55	-19.75	89.65	51.89	55
NP30_mixed_culture	M5NR	other sequences	unclassified (derived from other sequences)	unclassified (derived from other sequences)	40	-29.13	79.67	76.82	39
NP30_mixed_culture	M5NR	Bacteria	Proteobacteria	unclassified (derived from Proteobacteria)	26	-21.05	75.98	63.02	26
NP30_mixed_culture	M5NR	Bacteria	Firmicutes	Bacilli	19	-18.97	71.48	64.24	19
NP30_mixed_culture	M5NR	Bacteria	Chlorobi	Chlorobia	18	-23.25	78.47	64.84	18
NP30_mixed_culture	M5NR	Bacteria	Firmicutes	Clostridia	18	-18.71	73.34	61.99	18
NP30_mixed_culture	M5NR	Bacteria	Chloroflexi	Chloroflexi (class)	11	-18.75	70.91	61.18	11
NP30_mixed_culture	M5NR	Bacteria	Bacteroidetes	Bacteroidia	10	-18	72.95	60.9	10
NP30_mixed_culture	M5NR	Bacteria	Cyanobacteria	unclassified (derived from Cyanobacteria)	9	-19	76.26	58.97	9
NP30_mixed_culture	M5NR	Bacteria	Acidobacteria	Acidobacteriia	8	-15.73	72.24	63.5	8
NP30_mixed_culture	M5NR	Bacteria	Spirochaetes	Spirochaetia	7	-14.24	77.79	51.49	7
NP30_mixed_culture	M5NR	Bacteria	Verrucomicrobia	Verrucomicrobiae	6	-13.88	70.78	55.8	6
NP30_mixed_culture	M5NR	Bacteria	Proteobacteria	Epsilonproteobacteria	6	-14.11	63.27	57.94	6
NP30_mixed_culture	M5NR	Archaea	Euryarchaeota	Methanomicrobia	5	-17.48	80.44	53.4	5
NP30_mixed_culture	M5NR	Eukaryota	Arthropoda	Insecta	4	-20.03	82.28	59.69	4
NP30_mixed_culture	M5NR	Bacteria	Synergistetes	Synergistia	4	-14.12	73.58	52	4
NP30_mixed_culture	M5NR	Eukaryota	Annelida	Polychaeta	3	-38.33	92.19	80.33	1
NP30_mixed_culture	M5NR	Bacteria	Fusobacteria	Fusobacteriia	3	-16.89	77.25	52.11	3
NP30_mixed_culture	M5NR	Bacteria	Aquificae	Aquificae (class)	3	-10	60.36	51.33	3
NP30_mixed_culture	M5NR	Bacteria	Elusimicrobia	Elusimicrobia (class)	2	-16.67	76.74	51	2
NP30_mixed_culture	M5NR	Bacteria	Firmicutes	Negativicutes	2	-13	69.86	52	2
NP30_mixed_culture	M5NR	Archaea	Euryarchaeota	Methanobacteria	2	-14.5	65.43	57.25	2
NP30_mixed_culture	M5NR	Bacteria	Gemmatimonadetes	Gemmatimonadetes (class)	2	-13.5	64.34	58	2
NP30_mixed_culture	M5NR	unclassified sequences	unclassified (derived from unclassified sequences)	unclassified (derived from unclassified sequences)	1	-25	98.15	54	1
NP30_mixed_culture	M5NR	Eukaryota	Ascomycota	Sordariomycetes	1	-18	68.85	61	1
NP30_mixed_culture	M5NR	Viruses	unclassified (derived from Viruses)	unclassified (derived from Viruses)	1	-10	66	50	1
NP30_mixed_culture	M5NR	Bacteria	Chlamydiae	Chlamydiia	1	-13	63.16	57	1
NP30_mixed_culture	M5NR	Archaea	Crenarchaeota	Thermoprotei	1	-11	60.38	53	1
NP30_mixed_culture	M5NR	Archaea	Euryarchaeota	Halobacteria	1	-9	60	55	1

## Sheet: UBH_order
Unique Best Hit Classification
Order Level
metagenome	database	domain	phylum	class	order	abundance	avg eValue	avg % ident	avg align len	# hits
P30_mixed_culture	M5NR	Bacteria	Proteobacteria	Alphaproteobacteria	Rhodobacterales	15439	-23.49	79.95	66.09	13249
P30_mixed_culture	M5NR	unassigned	unassigned	unassigned	unassigned	7739	-21.35	75.36	65.39	6739
P30_mixed_culture	M5NR	Bacteria	Proteobacteria	Betaproteobacteria	Rhodocyclales	2462	-25.18	77.32	71.01	2427
P30_mixed_culture	M5NR	Bacteria	Proteobacteria	Alphaproteobacteria	Rhizobiales	2285	-18.28	72.1	61.53	2285
P30_mixed_culture	M5NR	Bacteria	Proteobacteria	Betaproteobacteria	Burkholderiales	2280	-20.59	75.92	62.52	2280
P30_mixed_culture	M5NR	Bacteria	Proteobacteria	Gammaproteobacteria	Chromatiales	2054	-18.62	76.2	58.31	2054
P30_mixed_culture	M5NR	Bacteria	Proteobacteria	Gammaproteobacteria	Pseudomonadales	1087	-19.94	74.98	62.65	1087
P30_mixed_culture	M5NR	Bacteria	Proteobacteria	Gammaproteobacteria	Alteromonadales	845	-17.58	74.18	57.77	845
P30_mixed_culture	M5NR	Bacteria	Proteobacteria	Gammaproteobacteria	Oceanospirillales	741	-15.59	74.39	53.51	741
P30_mixed_culture	M5NR	Bacteria	Proteobacteria	Gammaproteobacteria	unclassified (derived from Gammaproteobacteria)	666	-23.09	79.57	64.01	666
P30_mixed_culture	M5NR	Bacteria	Proteobacteria	Alphaproteobacteria	Rhodospirillales	614	-17.54	71.51	61.21	614
P30_mixed_culture	M5NR	Bacteria	Proteobacteria	Gammaproteobacteria	Vibrionales	554	-16.49	72.92	57.57	554
P30_mixed_culture	M5NR	Bacteria	Proteobacteria	Gammaproteobacteria	Enterobacteriales	416	-19.54	75.31	60.93	416
P30_mixed_culture	M5NR	Bacteria	Proteobacteria	Gammaproteobacteria	Methylococcales	398	-15.38	74.77	52.74	398
P30_mixed_culture	M5NR	Bacteria	Proteobacteria	Betaproteobacteria	Hydrogenophilales	295	-25.69	82.98	64.36	295
P30_mixed_culture	M5NR	Bacteria	Proteobacteria	Betaproteobacteria	Methylophilales	264	-16.92	74.58	56.46	264
P30_mixed_culture	M5NR	Bacteria	Proteobacteria	Gammaproteobacteria	Thiotrichales	226	-20.1	72.75	66.54	226
P30_mixed_culture	M5NR	Bacteria	Proteobacteria	Betaproteobacteria	Gallionellales	179	-15.35	75.4	52.3	179
P30_mixed_culture	M5NR	Bacteria	Proteobacteria	Alphaproteobacteria	Sphingomonadales	147	-22.47	72.22	68.27	147
P30_mixed_culture	M5NR	Bacteria	Proteobacteria	Deltaproteobacteria	Desulfuromonadales	145	-14.15	72	52.69	145
P30_mixed_culture	M5NR	Bacteria	Proteobacteria	Gammaproteobacteria	Legionellales	134	-19.77	78.06	59.01	134
P30_mixed_culture	M5NR	Bacteria	Proteobacteria	Betaproteobacteria	Nitrosomonadales	133	-19.02	75.59	60.31	133
P30_mixed_culture	M5NR	Bacteria	Actinobacteria	Actinobacteria (class)	Actinomycetales	125	-15.67	69.3	60.6	125
P30_mixed_culture	M5NR	Bacteria	unclassified (derived from Bacteria)	unclassified (derived from Bacteria)	unclassified (derived from Bacteria)	124	-26.22	75.55	74.12	124
P30_mixed_culture	M5NR	Bacteria	Proteobacteria	Gammaproteobacteria	Xanthomonadales	119	-17.98	76.66	57.55	119
P30_mixed_culture	M5NR	Bacteria	Proteobacteria	Alphaproteobacteria	unclassified (derived from Alphaproteobacteria)	103	-23.29	73.21	69	103
P30_mixed_culture	M5NR	Bacteria	Proteobacteria	Gammaproteobacteria	Aeromonadales	101	-33.69	73.72	92.47	101
P30_mixed_culture	M5NR	Bacteria	Cyanobacteria	unclassified (derived from Cyanobacteria)	Chroococcales	73	-16.58	69.89	58.02	73
P30_mixed_culture	M5NR	Bacteria	Firmicutes	Bacilli	Bacillales	73	-19.07	69.6	64.94	73
P30_mixed_culture	M5NR	Bacteria	Proteobacteria	Deltaproteobacteria	Desulfobacterales	66	-15.73	69.54	56.16	66
P30_mixed_culture	M5NR	Bacteria	Proteobacteria	Deltaproteobacteria	Syntrophobacterales	61	-14.83	74.87	52.61	61
P30_mixed_culture	M5NR	Bacteria	Proteobacteria	Gammaproteobacteria	Pasteurellales	59	-18.23	71.93	61.23	59
P30_mixed_culture	M5NR	Bacteria	Firmicutes	Clostridia	Clostridiales	59	-23.83	67.23	79.83	59
P30_mixed_culture	M5NR	Bacteria	Proteobacteria	Betaproteobacteria	Neisseriales	54	-23.14	81.38	63.77	54
P30_mixed_culture	M5NR	Bacteria	Proteobacteria	Deltaproteobacteria	Desulfovibrionales	54	-16.32	71.58	58.81	54
P30_mixed_culture	M5NR	Bacteria	Proteobacteria	Zetaproteobacteria	Mariprofundales	52	-16.55	75.92	53.77	52
P30_mixed_culture	M5NR	other sequences	unclassified (derived from other sequences)	unclassified (derived from other sequences)	unclassified (derived from other sequences)	48	-37.18	77.29	96.45	36
P30_mixed_culture	M5NR	Bacteria	Proteobacteria	Alphaproteobacteria	Caulobacterales	45	-21.42	68.65	73.98	45
P30_mixed_culture	M5NR	Bacteria	Proteobacteria	Deltaproteobacteria	Myxococcales	41	-17.44	77.15	55.21	41
P30_mixed_culture	M5NR	Bacteria	Cyanobacteria	unclassified (derived from Cyanobacteria)	Nostocales	39	-15.43	68.45	58.54	39
P30_mixed_culture	M5NR	unclassified sequences	unclassified (derived from unclassified sequences)	unclassified (derived from unclassified sequences)	unclassified (derived from unclassified sequences)	35	-36.4	78.8	94.51	28
P30_mixed_culture	M5NR	Bacteria	Chlorobi	Chlorobia	Chlorobiales	33	-18.44	70.72	62.04	33
P30_mixed_culture	M5NR	Bacteria	Planctomycetes	Planctomycetia	Planctomycetales	30	-17.81	68.97	65.97	30
P30_mixed_culture	M5NR	Bacteria	Bacteroidetes	Cytophagia	Cytophagales	29	-14.06	70.07	53.21	29
P30_mixed_culture	M5NR	Bacteria	Bacteroidetes	unclassified (derived from Bacteroidetes)	Bacteroidetes Order II. Incertae sedis	25	-13.9	68.49	55.59	25
P30_mixed_culture	M5NR	Bacteria	Proteobacteria	unclassified (derived from Proteobacteria)	unclassified (derived from Proteobacteria)	20	-48.15	88.09	104.28	19
P30_mixed_culture	M5NR	Bacteria	Proteobacteria	Alphaproteobacteria	Parvularculales	19	-14.75	80.1	52.3	19
P30_mixed_culture	M5NR	Bacteria	Proteobacteria	Epsilonproteobacteria	Campylobacterales	19	-16.25	70.38	58.88	19
P30_mixed_culture	M5NR	Bacteria	Spirochaetes	Spirochaetia	Spirochaetales	18	-27.79	72.31	79.83	18
P30_mixed_culture	M5NR	Bacteria	Proteobacteria	Deltaproteobacteria	unclassified (derived from Deltaproteobacteria)	18	-20.09	71.42	65.4	18
P30_mixed_culture	M5NR	Bacteria	Proteobacteria	Gammaproteobacteria	Cardiobacteriales	17	-17.59	78.56	54.8	17
P30_mixed_culture	M5NR	Bacteria	Bacteroidetes	Bacteroidia	Bacteroidales	17	-15.27	68.28	57.07	17
P30_mixed_culture	M5NR	Bacteria	Proteobacteria	Epsilonproteobacteria	unclassified (derived from Epsilonproteobacteria)	15	-18.9	70.36	65.92	15
P30_mixed_culture	M5NR	Bacteria	Deinococcus-Thermus	Deinococci	Thermales	14	-14.9	72.39	56.74	14
P30_mixed_culture	M5NR	Bacteria	Cyanobacteria	unclassified (derived from Cyanobacteria)	Oscillatoriales	14	-18.4	65.09	68.75	14
P30_mixed_culture	M5NR	Bacteria	Deinococcus-Thermus	Deinococci	Deinococcales	14	-13.65	63.42	60.24	14
P30_mixed_culture	M5NR	Bacteria	Synergistetes	Synergistia	Synergistales	13	-13.14	63.9	56.66	13
P30_mixed_culture	M5NR	Bacteria	Firmicutes	Bacilli	Lactobacillales	12	-14.35	69.76	56.44	12
P30_mixed_culture	M5NR	Bacteria	Proteobacteria	Deltaproteobacteria	Desulfarculales	11	-13.18	69.69	52	11
P30_mixed_culture	M5NR	Bacteria	Bacteroidetes	Flavobacteriia	Flavobacteriales	11	-27	67.47	84.9	11
P30_mixed_culture	M5NR	Bacteria	Proteobacteria	Alphaproteobacteria	Rickettsiales	10	-17.25	68.94	61.64	10
P30_mixed_culture	M5NR	Eukaryota	Chordata	Actinopterygii	Cypriniformes	9	-21.3	73.76	71.64	9
P30_mixed_culture	M5NR	Bacteria	Chloroflexi	Thermomicrobia (class)	Sphaerobacterales	9	-12.1	70.81	50.5	9
P30_mixed_culture	M5NR	Archaea	Euryarchaeota	Archaeoglobi	Archaeoglobales	9	-23.29	64.06	82.34	9
P30_mixed_culture	M5NR	Bacteria	Deferribacteres	Deferribacteres (class)	Deferribacterales	7	-20.09	72.94	65.86	7
P30_mixed_culture	M5NR	Bacteria	Bacteroidetes	Sphingobacteriia	Sphingobacteriales	7	-17.52	70.73	58.38	7
P30_mixed_culture	M5NR	Bacteria	Cyanobacteria	unclassified (derived from Cyanobacteria)	Prochlorales	7	-22.03	70.33	69.73	7
P30_mixed_culture	M5NR	Bacteria	Firmicutes	Clostridia	Thermoanaerobacterales	7	-14.17	66.85	60.27	7
P30_mixed_culture	M5NR	Bacteria	Proteobacteria	Deltaproteobacteria	Bdellovibrionales	6	-18.69	73.32	59.92	6
P30_mixed_culture	M5NR	Bacteria	Thermotogae	Thermotogae (class)	Thermotogales	6	-14.14	63.22	62.36	6
P30_mixed_culture	M5NR	Bacteria	Lentisphaerae	unclassified (derived from Lentisphaerae)	unclassified (derived from Lentisphaerae)	4	-20.18	79.67	64.36	4
P30_mixed_culture	M5NR	Bacteria	Fusobacteria	Fusobacteriia	Fusobacteriales	4	-20.33	68.76	77.83	4
P30_mixed_culture	M5NR	Eukaryota	unclassified (derived from Eukaryota)	unclassified (derived from Eukaryota)	Choanoflagellida	3	-12.33	70.25	51.33	3
P30_mixed_culture	M5NR	Archaea	Euryarchaeota	Methanomicrobia	Methanosarcinales	3	-12.38	67.67	50.25	2
P30_mixed_culture	M5NR	Bacteria	Planctomycetes	Planctomycetia	Candidatus Brocadiales	3	-12.86	63.06	52.29	3
P30_mixed_culture	M5NR	Bacteria	Aquificae	Aquificae (class)	Aquificales	3	-25	62.77	82	3
P30_mixed_culture	M5NR	Bacteria	Verrucomicrobia	unclassified (derived from Verrucomicrobia)	Methylacidiphilales	3	-17.5	62.59	62	2
P30_mixed_culture	M5NR	Eukaryota	Chordata	Ascidiacea	Enterogona	2	-14	80.18	60.5	2
P30_mixed_culture	M5NR	Bacteria	Acidobacteria	Acidobacteriia	Acidobacteriales	2	-21.5	76.31	79	2
P30_mixed_culture	M5NR	Archaea	Euryarchaeota	Halobacteria	Halobacteriales	2	-44	75.45	110	1
P30_mixed_culture	M5NR	Eukaryota	Arthropoda	Arachnida	Ixodida	2	-21.33	71.89	70.75	2
P30_mixed_culture	M5NR	Bacteria	Poribacteria	unclassified (derived from Poribacteria)	unclassified (derived from Poribacteria)	2	-14	68.73	51.5	2
P30_mixed_culture	M5NR	Archaea	Korarchaeota	unclassified (derived from Korarchaeota)	unclassified (derived from Korarchaeota)	2	-15.8	66.26	57.3	2
P30_mixed_culture	M5NR	Archaea	Euryarchaeota	Thermococci	Thermococcales	2	-13.17	65.88	55.17	2
P30_mixed_culture	M5NR	Bacteria	Synergistetes	unclassified (derived from Synergistetes)	unclassified (derived from Synergistetes)	2	-21.5	64.31	77.5	2
P30_mixed_culture	M5NR	Eukaryota	unclassified (derived from Eukaryota)	Ichthyosporea	unclassified (derived from Ichthyosporea)	2	-23	63.16	85.5	2
P30_mixed_culture	M5NR	Bacteria	Firmicutes	Clostridia	Halanaerobiales	2	-20.67	62.91	77	2
P30_mixed_culture	M5NR	Viruses	unclassified (derived from Viruses)	unclassified (derived from Viruses)	unclassified (derived from Viruses)	2	-10.5	62.26	53	2
P30_mixed_culture	M5NR	Eukaryota	Streptophyta	Bryopsida	Funariales	1	-19	79.63	54	1
P30_mixed_culture	M5NR	Eukaryota	Apicomplexa	Aconoidasida	Haemosporida	1	-27	71.76	85	1
P30_mixed_culture	M5NR	Eukaryota	Chordata	Mammalia	Primates	1	-14	69.09	55	1
P30_mixed_culture	M5NR	Bacteria	Actinobacteria	Actinobacteria (class)	Bifidobacteriales	1	-19	66.67	66	1
P30_mixed_culture	M5NR	Bacteria	Proteobacteria	Gammaproteobacteria	Acidithiobacillales	1	-15	65.52	58	1
P30_mixed_culture	M5NR	Bacteria	Chlamydiae	Chlamydiia	Chlamydiales	1	-22	65.28	72	1
P30_mixed_culture	M5NR	Archaea	Euryarchaeota	Methanococci	Methanococcales	1	-14	64.15	53	1
P30_mixed_culture	M5NR	Bacteria	Firmicutes	Negativicutes	Selenomonadales	1	-28	63.83	94	1
P30_mixed_culture	M5NR	Bacteria	Actinobacteria	Actinobacteria (class)	Acidimicrobiales	1	-11	60	55	1
NP30_mixed_culture	M5NR	Bacteria	Proteobacteria	Betaproteobacteria	Rhodocyclales	5189	-25.01	80.77	67.09	5128
NP30_mixed_culture	M5NR	unassigned	unassigned	unassigned	unassigned	2007	-21.29	77.59	63.06	1949
NP30_mixed_culture	M5NR	Bacteria	Proteobacteria	Betaproteobacteria	Burkholderiales	1624	-18.35	77.95	56.87	1624
NP30_mixed_culture	M5NR	Bacteria	Proteobacteria	Betaproteobacteria	unclassified (derived from Betaproteobacteria)	338	-15.22	76.03	51.56	338
NP30_mixed_culture	M5NR	Bacteria	Proteobacteria	Gammaproteobacteria	Enterobacteriales	213	-23.39	73.55	71.05	213
NP30_mixed_culture	M5NR	Bacteria	Proteobacteria	Gammaproteobacteria	Chromatiales	196	-24.54	74.07	72.31	196
NP30_mixed_culture	M5NR	Bacteria	Proteobacteria	Betaproteobacteria	Neisseriales	170	-26.55	83.19	70.56	170
NP30_mixed_culture	M5NR	Bacteria	Proteobacteria	Betaproteobacteria	Gallionellales	127	-15.99	77.02	51.9	127
NP30_mixed_culture	M5NR	Bacteria	Proteobacteria	Betaproteobacteria	Nitrosomonadales	111	-21.69	74.46	66.55	111
NP30_mixed_culture	M5NR	Bacteria	unclassified (derived from Bacteria)	unclassified (derived from Bacteria)	unclassified (derived from Bacteria)	106	-24.24	78.2	66.45	106
NP30_mixed_culture	M5NR	Bacteria	Proteobacteria	Alphaproteobacteria	Rhizobiales	103	-19.07	70.37	63.31	103
NP30_mixed_culture	M5NR	Bacteria	Proteobacteria	Gammaproteobacteria	unclassified (derived from Gammaproteobacteria)	84	-20.23	76.52	62.02	84
NP30_mixed_culture	M5NR	Bacteria	Proteobacteria	Gammaproteobacteria	Vibrionales	62	-17.2	75.37	57.29	62
NP30_mixed_culture	M5NR	Bacteria	Proteobacteria	Alphaproteobacteria	Rhodobacterales	61	-18.62	74.02	60.58	61
NP30_mixed_culture	M5NR	Bacteria	Proteobacteria	Gammaproteobacteria	Pseudomonadales	59	-26.01	79.35	68.84	59
NP30_mixed_culture	M5NR	Bacteria	Actinobacteria	Actinobacteria (class)	Actinomycetales	55	-19.75	89.65	51.89	55
NP30_mixed_culture	M5NR	Bacteria	Proteobacteria	Gammaproteobacteria	Alteromonadales	54	-18.06	78.49	57.22	54
NP30_mixed_culture	M5NR	Bacteria	Proteobacteria	Betaproteobacteria	Methylophilales	47	-28.41	81.56	71.82	47
NP30_mixed_culture	M5NR	Bacteria	Proteobacteria	Gammaproteobacteria	Xanthomonadales	44	-29.04	75.79	80.41	44
NP30_mixed_culture	M5NR	other sequences	unclassified (derived from other sequences)	unclassified (derived from other sequences)	unclassified (derived from other sequences)	40	-29.13	79.67	76.82	39
NP30_mixed_culture	M5NR	Bacteria	Proteobacteria	Alphaproteobacteria	Sphingomonadales	40	-20.43	77.76	60.44	40
NP30_mixed_culture	M5NR	Bacteria	Proteobacteria	Deltaproteobacteria	Desulfuromonadales	40	-13.71	72.56	50.71	40
NP30_mixed_culture	M5NR	Bacteria	Proteobacteria	unclassified (derived from Proteobacteria)	unclassified (derived from Proteobacteria)	26	-21.05	75.98	63.02	26
NP30_mixed_culture	M5NR	Bacteria	Proteobacteria	Alphaproteobacteria	Rhodospirillales	21	-15.68	69.66	56.3	21
NP30_mixed_culture	M5NR	Bacteria	Proteobacteria	Gammaproteobacteria	Aeromonadales	19	-38.94	83.31	94.6	11
NP30_mixed_culture	M5NR	Bacteria	Firmicutes	Bacilli	Bacillales	19	-18.97	71.48	64.24	19
NP30_mixed_culture	M5NR	Bacteria	Chlorobi	Chlorobia	Chlorobiales	18	-23.25	78.47	64.84	18
NP30_mixed_culture	M5NR	Bacteria	Firmicutes	Clostridia	Clostridiales	18	-18.71	73.34	61.99	18
NP30_mixed_culture	M5NR	Bacteria	Proteobacteria	Deltaproteobacteria	unclassified (derived from Deltaproteobacteria)	13	-13.82	72.1	50.64	13
NP30_mixed_culture	M5NR	Bacteria	Proteobacteria	Deltaproteobacteria	Desulfovibrionales	12	-14.15	74.41	53.41	12
NP30_mixed_culture	M5NR	Bacteria	Chloroflexi	Chloroflexi (class)	Chloroflexales	11	-18.75	70.91	61.18	11
NP30_mixed_culture	M5NR	Bacteria	Bacteroidetes	Bacteroidia	Bacteroidales	10	-18	72.95	60.9	10
NP30_mixed_culture	M5NR	Bacteria	Proteobacteria	Gammaproteobacteria	Pasteurellales	10	-20.29	72.65	67.62	10
NP30_mixed_culture	M5NR	Bacteria	Acidobacteria	Acidobacteriia	Acidobacteriales	8	-15.73	72.24	63.5	8
NP30_mixed_culture	M5NR	Bacteria	Spirochaetes	Spirochaetia	Spirochaetales	7	-14.24	77.79	51.49	7
NP30_mixed_culture	M5NR	Bacteria	Verrucomicrobia	Verrucomicrobiae	Verrucomicrobiales	6	-13.88	70.78	55.8	6
NP30_mixed_culture	M5NR	Bacteria	Proteobacteria	Epsilonproteobacteria	Campylobacterales	6	-14.11	63.27	57.94	6
NP30_mixed_culture	M5NR	Archaea	Euryarchaeota	Methanomicrobia	Methanosarcinales	5	-17.48	80.44	53.4	5
NP30_mixed_culture	M5NR	Bacteria	Cyanobacteria	unclassified (derived from Cyanobacteria)	Nostocales	5	-20.41	78.73	59.68	5
NP30_mixed_culture	M5NR	Bacteria	Proteobacteria	Gammaproteobacteria	Oceanospirillales	5	-23	77.6	68.33	4
NP30_mixed_culture	M5NR	Eukaryota	Arthropoda	Insecta	Diptera	4	-20.03	82.28	59.69	4
NP30_mixed_culture	M5NR	Bacteria	Proteobacteria	Deltaproteobacteria	Desulfobacterales	4	-16.4	74.52	51.6	3
NP30_mixed_culture	M5NR	Bacteria	Synergistetes	Synergistia	Synergistales	4	-14.12	73.58	52	4
NP30_mixed_culture	M5NR	Eukaryota	Annelida	Polychaeta	Sabellida	3	-38.33	92.19	80.33	1
NP30_mixed_culture	M5NR	Bacteria	Proteobacteria	Gammaproteobacteria	Thiotrichales	3	-25.75	83.24	65.25	3
NP30_mixed_culture	M5NR	Bacteria	Cyanobacteria	unclassified (derived from Cyanobacteria)	Chroococcales	3	-18.25	78.43	57.25	2
NP30_mixed_culture	M5NR	Bacteria	Fusobacteria	Fusobacteriia	Fusobacteriales	3	-16.89	77.25	52.11	3
NP30_mixed_culture	M5NR	Bacteria	Aquificae	Aquificae (class)	Aquificales	3	-10	60.36	51.33	3
NP30_mixed_culture	M5NR	Bacteria	Proteobacteria	Gammaproteobacteria	Legionellales	2	-21	91.89	51.75	2
NP30_mixed_culture	M5NR	Bacteria	Elusimicrobia	Elusimicrobia (class)	Elusimicrobiales	2	-16.67	76.74	51	2
NP30_mixed_culture	M5NR	Bacteria	Firmicutes	Negativicutes	Selenomonadales	2	-13	69.86	52	2
NP30_mixed_culture	M5NR	Bacteria	Cyanobacteria	unclassified (derived from Cyanobacteria)	Oscillatoriales	2	-17.67	66.97	61	2
NP30_mixed_culture	M5NR	Archaea	Euryarchaeota	Methanobacteria	Methanobacteriales	2	-14.5	65.43	57.25	2
NP30_mixed_culture	M5NR	Bacteria	Gemmatimonadetes	Gemmatimonadetes (class)	Gemmatimonadales	2	-13.5	64.34	58	2
NP30_mixed_culture	M5NR	unclassified sequences	unclassified (derived from unclassified sequences)	unclassified (derived from unclassified sequences)	unclassified (derived from unclassified sequences)	1	-25	98.15	54	1
NP30_mixed_culture	M5NR	Bacteria	Proteobacteria	Alphaproteobacteria	Caulobacterales	1	-25	77.46	71	1
NP30_mixed_culture	M5NR	Bacteria	Proteobacteria	Gammaproteobacteria	Methylococcales	1	-19	70.18	57	1
NP30_mixed_culture	M5NR	Eukaryota	Ascomycota	Sordariomycetes	Sordariales	1	-18	68.85	61	1
NP30_mixed_culture	M5NR	Viruses	unclassified (derived from Viruses)	unclassified (derived from Viruses)	Caudovirales	1	-10	66	50	1
NP30_mixed_culture	M5NR	Bacteria	Chlamydiae	Chlamydiia	Chlamydiales	1	-13	63.16	57	1
NP30_mixed_culture	M5NR	Archaea	Crenarchaeota	Thermoprotei	Thermoproteales	1	-11	60.38	53	1
NP30_mixed_culture	M5NR	Archaea	Euryarchaeota	Halobacteria	Halobacteriales	1	-9	60	55	1

## Sheet: UBH_family
Unique Best Hit Classification
Family Level
metagenome	database	domain	phylum	class	order	family	abundance	avg eValue	avg % ident	avg align len	# hits
P30_mixed_culture	M5NR	Bacteria	Proteobacteria	Alphaproteobacteria	Rhodobacterales	Rhodobacteraceae	15322	-23.77	80.21	66.48	13097
P30_mixed_culture	M5NR	unassigned	unassigned	unassigned	unassigned	unassigned	7739	-21.35	75.36	65.39	6739
P30_mixed_culture	M5NR	Bacteria	Proteobacteria	Betaproteobacteria	Rhodocyclales	Rhodocyclaceae	2462	-25.18	77.32	71.01	2427
P30_mixed_culture	M5NR	Bacteria	Proteobacteria	Betaproteobacteria	Burkholderiales	Burkholderiaceae	1285	-17.12	75.22	56.07	1285
P30_mixed_culture	M5NR	Bacteria	Proteobacteria	Gammaproteobacteria	Chromatiales	Chromatiaceae	1017	-20.87	77.43	61.76	1017
P30_mixed_culture	M5NR	Bacteria	Proteobacteria	Gammaproteobacteria	Pseudomonadales	Pseudomonadaceae	1008	-20.19	75.5	63.09	1008
P30_mixed_culture	M5NR	Bacteria	Proteobacteria	Gammaproteobacteria	Chromatiales	Ectothiorhodospiraceae	983	-15.12	73.55	53.57	983
P30_mixed_culture	M5NR	Bacteria	Proteobacteria	Gammaproteobacteria	unclassified (derived from Gammaproteobacteria)	unclassified (derived from Gammaproteobacteria)	666	-23.09	79.57	64.01	666
P30_mixed_culture	M5NR	Bacteria	Proteobacteria	Alphaproteobacteria	Rhizobiales	Rhizobiaceae	604	-19.34	70.95	65.99	604
P30_mixed_culture	M5NR	Bacteria	Proteobacteria	Alphaproteobacteria	Rhizobiales	Bradyrhizobiaceae	569	-15.34	71.61	55.18	569
P30_mixed_culture	M5NR	Bacteria	Proteobacteria	Alphaproteobacteria	Rhodospirillales	Rhodospirillaceae	549	-15.81	70.9	56.96	549
P30_mixed_culture	M5NR	Bacteria	Proteobacteria	Gammaproteobacteria	Vibrionales	Vibrionaceae	537	-16.49	72.86	57.62	537
P30_mixed_culture	M5NR	Bacteria	Proteobacteria	Betaproteobacteria	Burkholderiales	Comamonadaceae	528	-30.14	79.29	78.61	528
P30_mixed_culture	M5NR	Bacteria	Proteobacteria	Alphaproteobacteria	Rhizobiales	Phyllobacteriaceae	432	-16.54	73.03	57.01	432
P30_mixed_culture	M5NR	Bacteria	Proteobacteria	Gammaproteobacteria	Enterobacteriales	Enterobacteriaceae	416	-19.54	75.31	60.93	416
P30_mixed_culture	M5NR	Bacteria	Proteobacteria	Gammaproteobacteria	Methylococcales	Methylococcaceae	398	-15.38	74.77	52.74	398
P30_mixed_culture	M5NR	Bacteria	Proteobacteria	Betaproteobacteria	Burkholderiales	Alcaligenaceae	298	-23.31	76.59	68.27	298
P30_mixed_culture	M5NR	Bacteria	Proteobacteria	Betaproteobacteria	Hydrogenophilales	Hydrogenophilaceae	295	-25.69	82.98	64.36	295
P30_mixed_culture	M5NR	Bacteria	Proteobacteria	Gammaproteobacteria	Oceanospirillales	Oceanospirillaceae	293	-14.57	73.48	52.27	293
P30_mixed_culture	M5NR	Bacteria	Proteobacteria	Gammaproteobacteria	Alteromonadales	Shewanellaceae	280	-19.01	74.01	60.63	280
P30_mixed_culture	M5NR	Bacteria	Proteobacteria	Betaproteobacteria	Methylophilales	Methylophilaceae	254	-17.12	75	56.36	254
P30_mixed_culture	M5NR	Bacteria	Proteobacteria	Gammaproteobacteria	Oceanospirillales	Hahellaceae	250	-14.52	74.17	51.64	250
P30_mixed_culture	M5NR	Bacteria	Proteobacteria	Betaproteobacteria	Burkholderiales	Oxalobacteraceae	205	-17.17	74.99	55.52	205
P30_mixed_culture	M5NR	Bacteria	Proteobacteria	Gammaproteobacteria	Alteromonadales	Alteromonadaceae	203	-15.4	74.11	53.77	203
P30_mixed_culture	M5NR	Bacteria	Proteobacteria	Alphaproteobacteria	Rhizobiales	Methylobacteriaceae	191	-15.79	70.44	57.51	191
P30_mixed_culture	M5NR	Bacteria	Proteobacteria	Betaproteobacteria	Gallionellales	Gallionellaceae	179	-15.35	75.4	52.3	179
P30_mixed_culture	M5NR	Bacteria	Proteobacteria	Alphaproteobacteria	Rhizobiales	Xanthobacteraceae	165	-26.09	74.98	74.05	165
P30_mixed_culture	M5NR	Bacteria	Proteobacteria	Alphaproteobacteria	Rhizobiales	Brucellaceae	147	-19.14	74.06	60.67	147
P30_mixed_culture	M5NR	Bacteria	Proteobacteria	Alphaproteobacteria	Sphingomonadales	Sphingomonadaceae	143	-22.76	72.51	68.5	143
P30_mixed_culture	M5NR	Bacteria	Proteobacteria	Alphaproteobacteria	Rhodobacterales	unclassified (derived from Rhodobacterales)	134	-20.05	79.24	59.75	134
P30_mixed_culture	M5NR	Bacteria	Proteobacteria	Betaproteobacteria	Nitrosomonadales	Nitrosomonadaceae	133	-19.02	75.59	60.31	133
P30_mixed_culture	M5NR	Bacteria	Proteobacteria	Gammaproteobacteria	Thiotrichales	Piscirickettsiaceae	131	-43.11	76.95	109.64	131
P30_mixed_culture	M5NR	Bacteria	unclassified (derived from Bacteria)	unclassified (derived from Bacteria)	unclassified (derived from Bacteria)	unclassified (derived from Bacteria)	124	-26.22	75.55	74.12	124
P30_mixed_culture	M5NR	Bacteria	Proteobacteria	Gammaproteobacteria	Xanthomonadales	Xanthomonadaceae	119	-17.98	76.66	57.55	119
P30_mixed_culture	M5NR	Bacteria	Proteobacteria	Gammaproteobacteria	Legionellales	Legionellaceae	112	-20.31	78.77	59.58	112
P30_mixed_culture	M5NR	Bacteria	Proteobacteria	Gammaproteobacteria	Alteromonadales	Psychromonadaceae	105	-15.56	73.35	54.07	105
P30_mixed_culture	M5NR	Bacteria	Proteobacteria	Alphaproteobacteria	unclassified (derived from Alphaproteobacteria)	unclassified (derived from Alphaproteobacteria)	103	-23.29	73.21	69	103
P30_mixed_culture	M5NR	Bacteria	Proteobacteria	Gammaproteobacteria	Aeromonadales	Aeromonadaceae	100	-34.78	75.14	93.4	100
P30_mixed_culture	M5NR	Bacteria	Proteobacteria	Deltaproteobacteria	Desulfuromonadales	Geobacteraceae	94	-13.98	72.09	52.5	94
P30_mixed_culture	M5NR	Bacteria	Proteobacteria	Gammaproteobacteria	Oceanospirillales	Halomonadaceae	90	-15.59	73.13	55.11	90
P30_mixed_culture	M5NR	Bacteria	Proteobacteria	Gammaproteobacteria	Oceanospirillales	Alcanivoracaceae	87	-17.48	74.61	56.42	87
P30_mixed_culture	M5NR	Bacteria	Proteobacteria	Gammaproteobacteria	Alteromonadales	Pseudoalteromonadaceae	81	-15.23	75.61	52.89	81
P30_mixed_culture	M5NR	Bacteria	Proteobacteria	Gammaproteobacteria	Alteromonadales	Idiomarinaceae	80	-17.29	74.74	56.9	80
P30_mixed_culture	M5NR	Bacteria	Proteobacteria	Alphaproteobacteria	Rhizobiales	Aurantimonadaceae	80	-18.38	73.26	60	80
P30_mixed_culture	M5NR	Bacteria	Proteobacteria	Gammaproteobacteria	Pseudomonadales	Moraxellaceae	80	-18.82	72.68	60.65	80
P30_mixed_culture	M5NR	Bacteria	Proteobacteria	Gammaproteobacteria	Thiotrichales	Thiotrichaceae	79	-27.7	81.18	72.93	79
P30_mixed_culture	M5NR	Bacteria	Cyanobacteria	unclassified (derived from Cyanobacteria)	Chroococcales	unclassified (derived from Chroococcales)	73	-16.58	69.89	58.02	73
P30_mixed_culture	M5NR	Bacteria	Proteobacteria	Gammaproteobacteria	Alteromonadales	unclassified (derived from Alteromonadales)	64	-17.29	74.36	57.09	64
P30_mixed_culture	M5NR	Bacteria	Proteobacteria	Alphaproteobacteria	Rhodospirillales	Acetobacteraceae	63	-16.53	71.16	60.21	63
P30_mixed_culture	M5NR	Bacteria	Proteobacteria	Gammaproteobacteria	Pasteurellales	Pasteurellaceae	59	-18.23	71.93	61.23	59
P30_mixed_culture	M5NR	Bacteria	Firmicutes	Bacilli	Bacillales	Bacillaceae	57	-19.03	70.84	64.11	57
P30_mixed_culture	M5NR	Bacteria	Proteobacteria	Betaproteobacteria	Neisseriales	Neisseriaceae	54	-23.14	81.38	63.77	54
P30_mixed_culture	M5NR	Bacteria	Proteobacteria	Gammaproteobacteria	Chromatiales	Halothiobacillaceae	54	-15.94	78.41	50.99	54
P30_mixed_culture	M5NR	Bacteria	Proteobacteria	Zetaproteobacteria	Mariprofundales	Mariprofundaceae	52	-16.55	75.92	53.77	52
P30_mixed_culture	M5NR	other sequences	unclassified (derived from other sequences)	unclassified (derived from other sequences)	unclassified (derived from other sequences)	unclassified (derived from other sequences)	48	-37.18	77.29	96.45	36
P30_mixed_culture	M5NR	Bacteria	Proteobacteria	Alphaproteobacteria	Caulobacterales	Caulobacteraceae	45	-21.42	68.65	73.98	45
P30_mixed_culture	M5NR	Bacteria	Proteobacteria	Deltaproteobacteria	Desulfobacterales	Desulfobulbaceae	44	-12.66	69.24	50.73	44
P30_mixed_culture	M5NR	Bacteria	Proteobacteria	Deltaproteobacteria	Syntrophobacterales	Syntrophobacteraceae	40	-16.42	78.06	52.94	40
P30_mixed_culture	M5NR	Bacteria	Proteobacteria	Alphaproteobacteria	Rhizobiales	Beijerinckiaceae	39	-15.98	71.78	56.4	39
P30_mixed_culture	M5NR	Bacteria	Cyanobacteria	unclassified (derived from Cyanobacteria)	Nostocales	Nostocaceae	39	-15.43	68.45	58.54	39
P30_mixed_culture	M5NR	Bacteria	Proteobacteria	Deltaproteobacteria	Desulfuromonadales	Pelobacteraceae	37	-14.62	70.76	54.17	37
P30_mixed_culture	M5NR	unclassified sequences	unclassified (derived from unclassified sequences)	unclassified (derived from unclassified sequences)	unclassified (derived from unclassified sequences)	unclassified (derived from unclassified sequences)	35	-36.4	78.8	94.51	28
P30_mixed_culture	M5NR	Bacteria	Proteobacteria	Deltaproteobacteria	Desulfovibrionales	Desulfohalobiaceae	34	-17.9	71.76	60.43	34
P30_mixed_culture	M5NR	Bacteria	Chlorobi	Chlorobia	Chlorobiales	Chlorobiaceae	33	-18.44	70.72	62.04	33
P30_mixed_culture	M5NR	Bacteria	Proteobacteria	Gammaproteobacteria	Alteromonadales	Moritellaceae	32	-15.72	73.83	53.64	32
P30_mixed_culture	M5NR	Bacteria	Proteobacteria	Deltaproteobacteria	Myxococcales	Kofleriaceae	30	-17.16	73.24	56.92	30
P30_mixed_culture	M5NR	Bacteria	Planctomycetes	Planctomycetia	Planctomycetales	Planctomycetaceae	30	-17.81	68.97	65.97	30
P30_mixed_culture	M5NR	Bacteria	Proteobacteria	Alphaproteobacteria	Rhizobiales	Methylocystaceae	29	-13.68	70.39	54.04	29
P30_mixed_culture	M5NR	Bacteria	Bacteroidetes	Cytophagia	Cytophagales	Cytophagaceae	29	-14.06	70.07	53.21	29
P30_mixed_culture	M5NR	Bacteria	Bacteroidetes	unclassified (derived from Bacteroidetes)	Bacteroidetes Order II. Incertae sedis	Rhodothermaceae	25	-13.9	68.49	55.59	25
P30_mixed_culture	M5NR	Bacteria	Actinobacteria	Actinobacteria (class)	Actinomycetales	Nocardioidaceae	23	-17.47	73.14	58.32	23
P30_mixed_culture	M5NR	Bacteria	Proteobacteria	Alphaproteobacteria	Rhizobiales	Hyphomicrobiaceae	22	-15.38	77.97	50.83	22
P30_mixed_culture	M5NR	Bacteria	Proteobacteria	Gammaproteobacteria	Legionellales	Coxiellaceae	22	-14.3	70.94	53.33	22
P30_mixed_culture	M5NR	Bacteria	Proteobacteria	Deltaproteobacteria	Desulfobacterales	Desulfobacteraceae	22	-16.96	69.65	58.33	22
P30_mixed_culture	M5NR	Bacteria	Actinobacteria	Actinobacteria (class)	Actinomycetales	Mycobacteriaceae	22	-16	68.68	59.88	22
P30_mixed_culture	M5NR	Bacteria	Proteobacteria	Gammaproteobacteria	Oceanospirillales	unclassified (derived from Oceanospirillales)	21	-17.37	79.02	53.27	21
P30_mixed_culture	M5NR	Bacteria	Proteobacteria	Deltaproteobacteria	Syntrophobacterales	Syntrophaceae	21	-12.44	70.07	52.11	21
P30_mixed_culture	M5NR	Bacteria	Proteobacteria	unclassified (derived from Proteobacteria)	unclassified (derived from Proteobacteria)	unclassified (derived from Proteobacteria)	20	-48.15	88.09	104.28	19
P30_mixed_culture	M5NR	Bacteria	Actinobacteria	Actinobacteria (class)	Actinomycetales	Micrococcaceae	20	-15.01	72.89	54.25	20
P30_mixed_culture	M5NR	Bacteria	Proteobacteria	Deltaproteobacteria	Desulfovibrionales	Desulfovibrionaceae	20	-14.2	71.33	56.64	20
P30_mixed_culture	M5NR	Bacteria	Firmicutes	Clostridia	Clostridiales	Clostridiaceae	20	-29.78	65.43	96.46	20
P30_mixed_culture	M5NR	Bacteria	Proteobacteria	Alphaproteobacteria	Parvularculales	Parvularculaceae	19	-14.75	80.1	52.3	19
P30_mixed_culture	M5NR	Bacteria	Proteobacteria	Alphaproteobacteria	Rhodobacterales	Hyphomonadaceae	19	-15.47	71.01	55.99	19
P30_mixed_culture	M5NR	Bacteria	Proteobacteria	Deltaproteobacteria	unclassified (derived from Deltaproteobacteria)	unclassified (derived from Deltaproteobacteria)	18	-20.09	71.42	65.4	18
P30_mixed_culture	M5NR	Bacteria	Proteobacteria	Gammaproteobacteria	Cardiobacteriales	Cardiobacteriaceae	17	-17.59	78.56	54.8	17
P30_mixed_culture	M5NR	Bacteria	Proteobacteria	Gammaproteobacteria	Vibrionales	unclassified (derived from Vibrionales)	17	-16.56	75.91	55.22	17
P30_mixed_culture	M5NR	Bacteria	Firmicutes	Clostridia	Clostridiales	Peptococcaceae	17	-16.56	69.33	58.63	17
P30_mixed_culture	M5NR	Bacteria	Proteobacteria	Gammaproteobacteria	Thiotrichales	Francisellaceae	16	-16.05	70.76	60.34	16
P30_mixed_culture	M5NR	Bacteria	Proteobacteria	Epsilonproteobacteria	unclassified (derived from Epsilonproteobacteria)	unclassified (derived from Epsilonproteobacteria)	15	-18.9	70.36	65.92	15
P30_mixed_culture	M5NR	Bacteria	Proteobacteria	Epsilonproteobacteria	Campylobacterales	Helicobacteraceae	14	-16.88	75.14	55.76	14
P30_mixed_culture	M5NR	Bacteria	Proteobacteria	Deltaproteobacteria	Desulfuromonadales	Desulfuromonadaceae	14	-14.46	74.83	50.09	14
P30_mixed_culture	M5NR	Bacteria	Deinococcus-Thermus	Deinococci	Thermales	Thermaceae	14	-14.9	72.39	56.74	14
P30_mixed_culture	M5NR	Bacteria	Actinobacteria	Actinobacteria (class)	Actinomycetales	Streptomycetaceae	14	-14.62	67.49	63.05	14
P30_mixed_culture	M5NR	Bacteria	Firmicutes	Bacilli	Bacillales	Paenibacillaceae	14	-14.51	65.73	56.93	14
P30_mixed_culture	M5NR	Bacteria	Cyanobacteria	unclassified (derived from Cyanobacteria)	Oscillatoriales	unclassified (derived from Oscillatoriales)	14	-18.4	65.09	68.75	14
P30_mixed_culture	M5NR	Bacteria	Deinococcus-Thermus	Deinococci	Deinococcales	Deinococcaceae	14	-13.65	63.42	60.24	14
P30_mixed_culture	M5NR	Bacteria	Bacteroidetes	Bacteroidia	Bacteroidales	Bacteroidaceae	13	-14.37	68.22	54.49	13
P30_mixed_culture	M5NR	Bacteria	Synergistetes	Synergistia	Synergistales	Synergistaceae	13	-13.14	63.9	56.66	13
P30_mixed_culture	M5NR	Bacteria	Proteobacteria	Deltaproteobacteria	Myxococcales	Cystobacteraceae	11	-17.85	83.01	52.65	11
P30_mixed_culture	M5NR	Bacteria	Proteobacteria	Deltaproteobacteria	Desulfarculales	Desulfarculaceae	11	-13.18	69.69	52	11
P30_mixed_culture	M5NR	Bacteria	Actinobacteria	Actinobacteria (class)	Actinomycetales	Nocardiopsaceae	11	-13.52	67.86	56.07	11
P30_mixed_culture	M5NR	Bacteria	Bacteroidetes	Flavobacteriia	Flavobacteriales	Flavobacteriaceae	11	-27	67.47	84.9	11
P30_mixed_culture	M5NR	Bacteria	Proteobacteria	Betaproteobacteria	Methylophilales	unclassified (derived from Methylophilales)	10	-15.71	72.1	57.1	10
P30_mixed_culture	M5NR	Eukaryota	Chordata	Actinopterygii	Cypriniformes	Cyprinidae	9	-21.3	73.76	71.64	9
P30_mixed_culture	M5NR	Bacteria	Chloroflexi	Thermomicrobia (class)	Sphaerobacterales	Sphaerobacteraceae	9	-12.1	70.81	50.5	9
P30_mixed_culture	M5NR	Bacteria	Actinobacteria	Actinobacteria (class)	Actinomycetales	Frankiaceae	9	-10.97	67.06	51.83	9
P30_mixed_culture	M5NR	Archaea	Euryarchaeota	Archaeoglobi	Archaeoglobales	Archaeoglobaceae	9	-23.29	64.06	82.34	9
P30_mixed_culture	M5NR	Bacteria	Spirochaetes	Spirochaetia	Spirochaetales	Leptospiraceae	8	-48.97	80.97	112.12	8
P30_mixed_culture	M5NR	Bacteria	Firmicutes	Clostridia	Clostridiales	Clostridiales Family XVIII. Incertae Sedis	8	-13.19	66.99	56.93	8
P30_mixed_culture	M5NR	Bacteria	Deferribacteres	Deferribacteres (class)	Deferribacterales	Deferribacteraceae	7	-20.09	72.94	65.86	7
P30_mixed_culture	M5NR	Bacteria	Bacteroidetes	Sphingobacteriia	Sphingobacteriales	Sphingobacteriaceae	7	-17.52	70.73	58.38	7
P30_mixed_culture	M5NR	Bacteria	Cyanobacteria	unclassified (derived from Cyanobacteria)	Prochlorales	Prochlorococcaceae	7	-22.03	70.33	69.73	7
P30_mixed_culture	M5NR	Bacteria	Proteobacteria	Alphaproteobacteria	Rhizobiales	Bartonellaceae	7	-18	68.38	62.38	7
P30_mixed_culture	M5NR	Bacteria	Spirochaetes	Spirochaetia	Spirochaetales	Spirochaetaceae	7	-16.56	67.73	61.11	7
P30_mixed_culture	M5NR	Bacteria	Firmicutes	Clostridia	Thermoanaerobacterales	Thermoanaerobacteraceae	7	-14.17	66.85	60.27	7
P30_mixed_culture	M5NR	Bacteria	Actinobacteria	Actinobacteria (class)	Actinomycetales	Nocardiaceae	7	-22.46	64.32	81.08	7
P30_mixed_culture	M5NR	Bacteria	Proteobacteria	Deltaproteobacteria	Bdellovibrionales	Bacteriovoracaceae	6	-18.69	73.32	59.92	6
P30_mixed_culture	M5NR	Bacteria	Proteobacteria	Alphaproteobacteria	Rickettsiales	Rickettsiaceae	5	-18.92	71.21	60.39	5
P30_mixed_culture	M5NR	Bacteria	Firmicutes	Bacilli	Lactobacillales	Aerococcaceae	5	-17.3	68.03	59.8	5
P30_mixed_culture	M5NR	Bacteria	Proteobacteria	Alphaproteobacteria	Rickettsiales	Anaplasmataceae	5	-16	67.23	62.58	5
P30_mixed_culture	M5NR	Bacteria	Proteobacteria	Epsilonproteobacteria	Campylobacterales	Campylobacteraceae	5	-15.62	65.62	62	5
P30_mixed_culture	M5NR	Bacteria	Thermotogae	Thermotogae (class)	Thermotogales	Thermotogaceae	5	-15.21	63.58	65.54	5
P30_mixed_culture	M5NR	Bacteria	Actinobacteria	Actinobacteria (class)	Actinomycetales	Propionibacteriaceae	5	-10.38	61.09	57.38	5
P30_mixed_culture	M5NR	Bacteria	Actinobacteria	Actinobacteria (class)	Actinomycetales	Corynebacteriaceae	4	-18.64	80.56	64.33	4
P30_mixed_culture	M5NR	Bacteria	Lentisphaerae	unclassified (derived from Lentisphaerae)	unclassified (derived from Lentisphaerae)	Victivallaceae	4	-20.18	79.67	64.36	4
P30_mixed_culture	M5NR	Bacteria	Firmicutes	Clostridia	Clostridiales	Lachnospiraceae	4	-17.25	71.44	56.75	4
P30_mixed_culture	M5NR	Bacteria	Proteobacteria	Betaproteobacteria	Burkholderiales	unclassified (derived from Burkholderiales)	4	-28.25	69.56	84.5	4
P30_mixed_culture	M5NR	Bacteria	Actinobacteria	Actinobacteria (class)	Actinomycetales	Promicromonosporaceae	4	-12.67	67.65	55.88	4
P30_mixed_culture	M5NR	Bacteria	Proteobacteria	Alphaproteobacteria	Sphingomonadales	Erythrobacteraceae	4	-17.75	67.56	64.5	4
P30_mixed_culture	M5NR	Bacteria	Firmicutes	Clostridia	Clostridiales	Eubacteriaceae	4	-14.57	67.09	58.63	4
P30_mixed_culture	M5NR	Bacteria	Firmicutes	Bacilli	Lactobacillales	Streptococcaceae	4	-11.21	63.99	56.93	4
P30_mixed_culture	M5NR	Bacteria	Fusobacteria	Fusobacteriia	Fusobacteriales	Fusobacteriaceae	3	-17	70.7	69.75	3
P30_mixed_culture	M5NR	Eukaryota	unclassified (derived from Eukaryota)	unclassified (derived from Eukaryota)	Choanoflagellida	Codonosigidae	3	-12.33	70.25	51.33	3
P30_mixed_culture	M5NR	Archaea	Euryarchaeota	Methanomicrobia	Methanosarcinales	Methanosarcinaceae	3	-12.38	67.67	50.25	2
P30_mixed_culture	M5NR	Bacteria	Spirochaetes	Spirochaetia	Spirochaetales	Brachyspiraceae	3	-9.75	64.91	53.5	3
P30_mixed_culture	M5NR	Bacteria	Planctomycetes	Planctomycetia	Candidatus Brocadiales	Candidatus Brocadiaceae	3	-12.86	63.06	52.29	3
P30_mixed_culture	M5NR	Bacteria	Aquificae	Aquificae (class)	Aquificales	Hydrogenothermaceae	3	-25	62.77	82	3
P30_mixed_culture	M5NR	Bacteria	Verrucomicrobia	unclassified (derived from Verrucomicrobia)	Methylacidiphilales	Methylacidiphilaceae	3	-17.5	62.59	62	2
P30_mixed_culture	M5NR	Bacteria	Firmicutes	Bacilli	Lactobacillales	Leuconostocaceae	2	-19.32	84.54	54.11	2
P30_mixed_culture	M5NR	Bacteria	Proteobacteria	Alphaproteobacteria	Rhodospirillales	unclassified (derived from Rhodospirillales)	2	-43	80.45	105.5	2
P30_mixed_culture	M5NR	Eukaryota	Chordata	Ascidiacea	Enterogona	Cionidae	2	-14	80.18	60.5	2
P30_mixed_culture	M5NR	Bacteria	Bacteroidetes	Bacteroidia	Bacteroidales	Porphyromonadaceae	2	-19	78.44	59	2
P30_mixed_culture	M5NR	Bacteria	Firmicutes	Clostridia	Clostridiales	Ruminococcaceae	2	-14.5	76.81	59.5	2
P30_mixed_culture	M5NR	Bacteria	Acidobacteria	Acidobacteriia	Acidobacteriales	Acidobacteriaceae	2	-21.5	76.31	79	2
P30_mixed_culture	M5NR	Archaea	Euryarchaeota	Halobacteria	Halobacteriales	Halobacteriaceae	2	-44	75.45	110	1
P30_mixed_culture	M5NR	Eukaryota	Arthropoda	Arachnida	Ixodida	Ixodidae	2	-21.33	71.89	70.75	2
P30_mixed_culture	M5NR	Bacteria	Poribacteria	unclassified (derived from Poribacteria)	unclassified (derived from Poribacteria)	unclassified (derived from Poribacteria)	2	-14	68.73	51.5	2
P30_mixed_culture	M5NR	Bacteria	Actinobacteria	Actinobacteria (class)	Actinomycetales	Nakamurellaceae	2	-16	68.39	57.5	2
P30_mixed_culture	M5NR	Bacteria	Firmicutes	Clostridia	Clostridiales	Clostridiales Family XI. Incertae Sedis	2	-19.5	67	69.5	2
P30_mixed_culture	M5NR	Archaea	Korarchaeota	unclassified (derived from Korarchaeota)	unclassified (derived from Korarchaeota)	unclassified (derived from Korarchaeota)	2	-15.8	66.26	57.3	2
P30_mixed_culture	M5NR	Archaea	Euryarchaeota	Thermococci	Thermococcales	Thermococcaceae	2	-13.17	65.88	55.17	2
P30_mixed_culture	M5NR	Bacteria	Synergistetes	unclassified (derived from Synergistetes)	unclassified (derived from Synergistetes)	unclassified (derived from Synergistetes)	2	-21.5	64.31	77.5	2
P30_mixed_culture	M5NR	Eukaryota	unclassified (derived from Eukaryota)	Ichthyosporea	unclassified (derived from Ichthyosporea)	unclassified (derived from Ichthyosporea)	2	-23	63.16	85.5	2
P30_mixed_culture	M5NR	Bacteria	Firmicutes	Clostridia	Halanaerobiales	Halanaerobiaceae	2	-20.67	62.91	77	2
P30_mixed_culture	M5NR	Bacteria	Actinobacteria	Actinobacteria (class)	Actinomycetales	Microbacteriaceae	2	-9.33	62.81	55.67	2
P30_mixed_culture	M5NR	Bacteria	Bacteroidetes	Bacteroidia	Bacteroidales	Prevotellaceae	2	-9	61.81	50	2
P30_mixed_culture	M5NR	Bacteria	Actinobacteria	Actinobacteria (class)	Actinomycetales	Acidothermaceae	2	-15	61.54	65	2
P30_mixed_culture	M5NR	Eukaryota	Streptophyta	Bryopsida	Funariales	Funariaceae	1	-19	79.63	54	1
P30_mixed_culture	M5NR	Bacteria	Firmicutes	Bacilli	Bacillales	Listeriaceae	1	-54	73.19	138	1
P30_mixed_culture	M5NR	Eukaryota	Apicomplexa	Aconoidasida	Haemosporida	unclassified (derived from Haemosporida)	1	-27	71.76	85	1
P30_mixed_culture	M5NR	Bacteria	Firmicutes	Clostridia	Clostridiales	Syntrophomonadaceae	1	-45	70.97	124	1
P30_mixed_culture	M5NR	Eukaryota	Chordata	Mammalia	Primates	Hominidae	1	-14	69.09	55	1
P30_mixed_culture	M5NR	Bacteria	Bacteroidetes	Bacteroidia	Bacteroidales	Rikenellaceae	1	-43	68.6	121	1
P30_mixed_culture	M5NR	Bacteria	Actinobacteria	Actinobacteria (class)	Bifidobacteriales	Bifidobacteriaceae	1	-19	66.67	66	1
P30_mixed_culture	M5NR	Bacteria	Proteobacteria	Gammaproteobacteria	Acidithiobacillales	Acidithiobacillaceae	1	-15	65.52	58	1
P30_mixed_culture	M5NR	Bacteria	Chlamydiae	Chlamydiia	Chlamydiales	Chlamydiaceae	1	-22	65.28	72	1
P30_mixed_culture	M5NR	Bacteria	Fusobacteria	Fusobacteriia	Fusobacteriales	Leptotrichiaceae	1	-27	64.89	94	1
P30_mixed_culture	M5NR	Bacteria	Firmicutes	Bacilli	Lactobacillales	Lactobacillaceae	1	-8	64.71	51	1
P30_mixed_culture	M5NR	Archaea	Euryarchaeota	Methanococci	Methanococcales	Methanococcaceae	1	-14	64.15	53	1
P30_mixed_culture	M5NR	Bacteria	Firmicutes	Negativicutes	Selenomonadales	Acidaminococcaceae	1	-28	63.83	94	1
P30_mixed_culture	M5NR	Bacteria	Thermotogae	Thermotogae (class)	Thermotogales	unclassified (derived from Thermotogales)	1	-12	62.5	56	1
P30_mixed_culture	M5NR	Bacteria	Proteobacteria	Gammaproteobacteria	Aeromonadales	Succinivibrionaceae	1	-25	62.35	85	1
P30_mixed_culture	M5NR	Bacteria	Firmicutes	Bacilli	Bacillales	unclassified (derived from Bacillales)	1	-17	62.32	69	1
P30_mixed_culture	M5NR	Viruses	unclassified (derived from Viruses)	unclassified (derived from Viruses)	unclassified (derived from Viruses)	Adenoviridae	1	-10	62.26	53	1
P30_mixed_culture	M5NR	Viruses	unclassified (derived from Viruses)	unclassified (derived from Viruses)	unclassified (derived from Viruses)	Phycodnaviridae	1	-11	62.26	53	1
P30_mixed_culture	M5NR	Bacteria	Firmicutes	Clostridia	Clostridiales	Peptostreptococcaceae	1	-39	61.48	122	1
P30_mixed_culture	M5NR	Bacteria	Actinobacteria	Actinobacteria (class)	Acidimicrobiales	Acidimicrobiaceae	1	-11	60	55	1
NP30_mixed_culture	M5NR	Bacteria	Proteobacteria	Betaproteobacteria	Rhodocyclales	Rhodocyclaceae	5189	-25.01	80.77	67.09	5128
NP30_mixed_culture	M5NR	unassigned	unassigned	unassigned	unassigned	unassigned	2007	-21.29	77.59	63.06	1949
NP30_mixed_culture	M5NR	Bacteria	Proteobacteria	Betaproteobacteria	Burkholderiales	Burkholderiaceae	806	-16.62	77.33	53.92	806
NP30_mixed_culture	M5NR	Bacteria	Proteobacteria	Betaproteobacteria	Burkholderiales	Comamonadaceae	505	-19.84	78.58	59.81	505
NP30_mixed_culture	M5NR	Bacteria	Proteobacteria	Betaproteobacteria	unclassified (derived from Betaproteobacteria)	unclassified (derived from Betaproteobacteria)	338	-15.22	76.03	51.56	338
NP30_mixed_culture	M5NR	Bacteria	Proteobacteria	Gammaproteobacteria	Enterobacteriales	Enterobacteriaceae	213	-23.39	73.55	71.05	213
NP30_mixed_culture	M5NR	Bacteria	Proteobacteria	Betaproteobacteria	Burkholderiales	Oxalobacteraceae	203	-21.8	77.95	64.5	203
NP30_mixed_culture	M5NR	Bacteria	Proteobacteria	Gammaproteobacteria	Chromatiales	Chromatiaceae	195	-17.13	74.38	55.53	195
NP30_mixed_culture	M5NR	Bacteria	Proteobacteria	Betaproteobacteria	Neisseriales	Neisseriaceae	170	-26.55	83.19	70.56	170
NP30_mixed_culture	M5NR	Bacteria	Proteobacteria	Betaproteobacteria	Burkholderiales	Alcaligenaceae	153	-23.15	80.67	62.77	153
NP30_mixed_culture	M5NR	Bacteria	Proteobacteria	Betaproteobacteria	Gallionellales	Gallionellaceae	127	-15.99	77.02	51.9	127
NP30_mixed_culture	M5NR	Bacteria	Proteobacteria	Betaproteobacteria	Nitrosomonadales	Nitrosomonadaceae	111	-21.69	74.46	66.55	111
NP30_mixed_culture	M5NR	Bacteria	unclassified (derived from Bacteria)	unclassified (derived from Bacteria)	unclassified (derived from Bacteria)	unclassified (derived from Bacteria)	106	-24.24	78.2	66.45	106
NP30_mixed_culture	M5NR	Bacteria	Proteobacteria	Gammaproteobacteria	unclassified (derived from Gammaproteobacteria)	unclassified (derived from Gammaproteobacteria)	84	-20.23	76.52	62.02	84
NP30_mixed_culture	M5NR	Bacteria	Proteobacteria	Gammaproteobacteria	Vibrionales	Vibrionaceae	62	-17.2	75.37	57.29	62
NP30_mixed_culture	M5NR	Bacteria	Proteobacteria	Gammaproteobacteria	Alteromonadales	Shewanellaceae	54	-18.06	78.49	57.22	54
NP30_mixed_culture	M5NR	Bacteria	Proteobacteria	Betaproteobacteria	Methylophilales	Methylophilaceae	47	-28.41	81.56	71.82	47
NP30_mixed_culture	M5NR	Bacteria	Proteobacteria	Alphaproteobacteria	Rhodobacterales	Rhodobacteraceae	46	-17.98	75.56	59.01	46
NP30_mixed_culture	M5NR	Bacteria	Proteobacteria	Gammaproteobacteria	Xanthomonadales	Xanthomonadaceae	44	-29.04	75.79	80.41	44
NP30_mixed_culture	M5NR	Bacteria	Proteobacteria	Gammaproteobacteria	Pseudomonadales	Pseudomonadaceae	43	-22.68	77.43	64.44	43
NP30_mixed_culture	M5NR	other sequences	unclassified (derived from other sequences)	unclassified (derived from other sequences)	unclassified (derived from other sequences)	unclassified (derived from other sequences)	40	-29.13	79.67	76.82	39
NP30_mixed_culture	M5NR	Bacteria	Proteobacteria	Alphaproteobacteria	Sphingomonadales	Sphingomonadaceae	40	-20.43	77.76	60.44	40
NP30_mixed_culture	M5NR	Bacteria	Proteobacteria	Deltaproteobacteria	Desulfuromonadales	Pelobacteraceae	40	-13.71	72.56	50.71	40
NP30_mixed_culture	M5NR	Bacteria	Proteobacteria	Alphaproteobacteria	Rhizobiales	Bradyrhizobiaceae	37	-18	69.85	62.79	37
NP30_mixed_culture	M5NR	Bacteria	Proteobacteria	unclassified (derived from Proteobacteria)	unclassified (derived from Proteobacteria)	unclassified (derived from Proteobacteria)	26	-21.05	75.98	63.02	26
NP30_mixed_culture	M5NR	Bacteria	Proteobacteria	Gammaproteobacteria	Aeromonadales	Aeromonadaceae	19	-38.94	83.31	94.6	11
NP30_mixed_culture	M5NR	Bacteria	Chlorobi	Chlorobia	Chlorobiales	Chlorobiaceae	18	-23.25	78.47	64.84	18
NP30_mixed_culture	M5NR	Bacteria	Proteobacteria	Alphaproteobacteria	Rhizobiales	Beijerinckiaceae	18	-18	76.72	55.44	18
NP30_mixed_culture	M5NR	Bacteria	Proteobacteria	Gammaproteobacteria	Pseudomonadales	Moraxellaceae	16	-29.82	81.56	73.87	16
NP30_mixed_culture	M5NR	Bacteria	Proteobacteria	Alphaproteobacteria	Rhizobiales	Hyphomicrobiaceae	16	-14.65	74.81	50	16
NP30_mixed_culture	M5NR	Bacteria	Proteobacteria	Alphaproteobacteria	Rhodospirillales	Rhodospirillaceae	15	-13.56	76.69	50.19	15
NP30_mixed_culture	M5NR	Bacteria	Proteobacteria	Alphaproteobacteria	Rhodobacterales	Hyphomonadaceae	15	-20.31	69.92	64.78	15
NP30_mixed_culture	M5NR	Bacteria	Proteobacteria	Alphaproteobacteria	Rhizobiales	Xanthobacteraceae	14	-24.14	72.05	68.96	14
NP30_mixed_culture	M5NR	Bacteria	Actinobacteria	Actinobacteria (class)	Actinomycetales	Nocardioidaceae	13	-19.19	80.82	56.15	13
NP30_mixed_culture	M5NR	Bacteria	Proteobacteria	Deltaproteobacteria	unclassified (derived from Deltaproteobacteria)	unclassified (derived from Deltaproteobacteria)	13	-13.82	72.1	50.64	13
NP30_mixed_culture	M5NR	Bacteria	Chloroflexi	Chloroflexi (class)	Chloroflexales	Chloroflexaceae	11	-18.75	70.91	61.18	11
NP30_mixed_culture	M5NR	Bacteria	Bacteroidetes	Bacteroidia	Bacteroidales	Bacteroidaceae	10	-18	72.95	60.9	10
NP30_mixed_culture	M5NR	Bacteria	Proteobacteria	Gammaproteobacteria	Pasteurellales	Pasteurellaceae	10	-20.29	72.65	67.62	10
NP30_mixed_culture	M5NR	Bacteria	Firmicutes	Bacilli	Bacillales	Bacillaceae	9	-22.43	74.37	69.88	9
NP30_mixed_culture	M5NR	Bacteria	Actinobacteria	Actinobacteria (class)	Actinomycetales	Streptosporangiaceae	8	-15.45	76.34	55.27	8
NP30_mixed_culture	M5NR	Bacteria	Proteobacteria	Deltaproteobacteria	Desulfovibrionales	Desulfovibrionaceae	8	-17.67	76.1	54.89	8
NP30_mixed_culture	M5NR	Bacteria	Proteobacteria	Betaproteobacteria	Burkholderiales	unclassified (derived from Burkholderiales)	8	-16.6	72.45	55.9	8
NP30_mixed_culture	M5NR	Bacteria	Acidobacteria	Acidobacteriia	Acidobacteriales	Acidobacteriaceae	8	-15.73	72.24	63.5	8
NP30_mixed_culture	M5NR	Bacteria	Proteobacteria	Alphaproteobacteria	Rhizobiales	Rhizobiaceae	8	-19.66	69.92	64.33	8
NP30_mixed_culture	M5NR	Bacteria	Firmicutes	Clostridia	Clostridiales	Peptococcaceae	8	-16.5	62.33	65.12	8
NP30_mixed_culture	M5NR	Bacteria	Actinobacteria	Actinobacteria (class)	Actinomycetales	Thermomonosporaceae	7	-13.12	73.55	51.5	7
NP30_mixed_culture	M5NR	Bacteria	Firmicutes	Bacilli	Bacillales	Paenibacillaceae	7	-13.6	69.14	54.88	7
NP30_mixed_culture	M5NR	Bacteria	Verrucomicrobia	Verrucomicrobiae	Verrucomicrobiales	Verrucomicrobiaceae	6	-13.88	70.78	55.8	6
NP30_mixed_culture	M5NR	Bacteria	Firmicutes	Clostridia	Clostridiales	Syntrophomonadaceae	6	-20.92	70.26	69.64	6
NP30_mixed_culture	M5NR	Bacteria	Proteobacteria	Alphaproteobacteria	Rhizobiales	Brucellaceae	6	-13.08	70.16	52.58	6
NP30_mixed_culture	M5NR	Bacteria	Proteobacteria	Alphaproteobacteria	Rhodospirillales	Acetobacteraceae	6	-16.39	67.32	58.33	6
NP30_mixed_culture	M5NR	Archaea	Euryarchaeota	Methanomicrobia	Methanosarcinales	Methanosarcinaceae	5	-17.48	80.44	53.4	5
NP30_mixed_culture	M5NR	Bacteria	Cyanobacteria	unclassified (derived from Cyanobacteria)	Nostocales	Nostocaceae	5	-20.41	78.73	59.68	5
NP30_mixed_culture	M5NR	Bacteria	Actinobacteria	Actinobacteria (class)	Actinomycetales	Geodermatophilaceae	5	-14.75	73.75	51.96	5
NP30_mixed_culture	M5NR	Bacteria	Spirochaetes	Spirochaetia	Spirochaetales	Spirochaetaceae	5	-9.41	64.79	52.15	5
NP30_mixed_culture	M5NR	Bacteria	Actinobacteria	Actinobacteria (class)	Actinomycetales	Micrococcaceae	5	-10.08	61.12	51.67	5
NP30_mixed_culture	M5NR	Bacteria	Actinobacteria	Actinobacteria (class)	Actinomycetales	Mycobacteriaceae	4	-21.67	95.53	51.33	4
NP30_mixed_culture	M5NR	Eukaryota	Arthropoda	Insecta	Diptera	Culicidae	4	-20.03	82.28	59.69	4
NP30_mixed_culture	M5NR	Bacteria	Proteobacteria	Deltaproteobacteria	Desulfobacterales	Desulfobacteraceae	4	-16.4	74.52	51.6	3
NP30_mixed_culture	M5NR	Bacteria	Synergistetes	Synergistia	Synergistales	Synergistaceae	4	-14.12	73.58	52	4
NP30_mixed_culture	M5NR	Bacteria	Proteobacteria	Deltaproteobacteria	Desulfovibrionales	Desulfohalobiaceae	4	-12.39	73.56	52.67	4
NP30_mixed_culture	M5NR	Bacteria	Actinobacteria	Actinobacteria (class)	Actinomycetales	Pseudonocardiaceae	4	-13.75	70.96	53.75	4
NP30_mixed_culture	M5NR	Bacteria	Proteobacteria	Alphaproteobacteria	Rhizobiales	Bartonellaceae	4	-23.67	65.14	77.56	4
NP30_mixed_culture	M5NR	Bacteria	Actinobacteria	Actinobacteria (class)	Actinomycetales	Streptomycetaceae	4	-9.75	63.27	52.55	4
NP30_mixed_culture	M5NR	Bacteria	Proteobacteria	Epsilonproteobacteria	Campylobacterales	Campylobacteraceae	4	-13.67	60.4	59.17	4
NP30_mixed_culture	M5NR	Eukaryota	Annelida	Polychaeta	Sabellida	Siboglinidae	3	-38.33	92.19	80.33	1
NP30_mixed_culture	M5NR	Bacteria	Cyanobacteria	unclassified (derived from Cyanobacteria)	Chroococcales	unclassified (derived from Chroococcales)	3	-18.25	78.43	57.25	2
NP30_mixed_culture	M5NR	Bacteria	Fusobacteria	Fusobacteriia	Fusobacteriales	Fusobacteriaceae	3	-16.89	77.25	52.11	3
NP30_mixed_culture	M5NR	Bacteria	Actinobacteria	Actinobacteria (class)	Actinomycetales	Intrasporangiaceae	3	-16.5	73.03	54.17	3
NP30_mixed_culture	M5NR	Bacteria	Proteobacteria	Gammaproteobacteria	Oceanospirillales	unclassified (derived from Oceanospirillales)	3	-19	69.3	68	3
NP30_mixed_culture	M5NR	Bacteria	Aquificae	Aquificae (class)	Aquificales	Aquificaceae	3	-10	60.36	51.33	3
NP30_mixed_culture	M5NR	Bacteria	Spirochaetes	Spirochaetia	Spirochaetales	Leptospiraceae	2	-21.5	97.28	50.5	2
NP30_mixed_culture	M5NR	Bacteria	Proteobacteria	Gammaproteobacteria	Oceanospirillales	Halomonadaceae	2	-31	94.2	69	1
NP30_mixed_culture	M5NR	Bacteria	Proteobacteria	Gammaproteobacteria	Legionellales	Legionellaceae	2	-21	91.89	51.75	2
NP30_mixed_culture	M5NR	Bacteria	Proteobacteria	Gammaproteobacteria	Thiotrichales	Piscirickettsiaceae	2	-29.8	87.67	69.6	2
NP30_mixed_culture	M5NR	Bacteria	Elusimicrobia	Elusimicrobia (class)	Elusimicrobiales	Elusimicrobiaceae	2	-16.67	76.74	51	2
NP30_mixed_culture	M5NR	Bacteria	Firmicutes	Bacilli	Bacillales	Listeriaceae	2	-13	72.54	50.5	2
NP30_mixed_culture	M5NR	Bacteria	Firmicutes	Clostridia	Clostridiales	Clostridiaceae	2	-17	72.29	56	2
NP30_mixed_culture	M5NR	Bacteria	Firmicutes	Negativicutes	Selenomonadales	Veillonellaceae	2	-13	69.86	52	2
NP30_mixed_culture	M5NR	Bacteria	Proteobacteria	Epsilonproteobacteria	Campylobacterales	Helicobacteraceae	2	-15	69.02	55.5	2
NP30_mixed_culture	M5NR	Bacteria	Cyanobacteria	unclassified (derived from Cyanobacteria)	Oscillatoriales	unclassified (derived from Oscillatoriales)	2	-17.67	66.97	61	2
NP30_mixed_culture	M5NR	Bacteria	Actinobacteria	Actinobacteria (class)	Actinomycetales	Nocardiaceae	2	-7.5	65.52	51.75	2
NP30_mixed_culture	M5NR	Archaea	Euryarchaeota	Methanobacteria	Methanobacteriales	Methanobacteriaceae	2	-14.5	65.43	57.25	2
NP30_mixed_culture	M5NR	Bacteria	Gemmatimonadetes	Gemmatimonadetes (class)	Gemmatimonadales	Gemmatimonadaceae	2	-13.5	64.34	58	2
NP30_mixed_culture	M5NR	unclassified sequences	unclassified (derived from unclassified sequences)	unclassified (derived from unclassified sequences)	unclassified (derived from unclassified sequences)	unclassified (derived from unclassified sequences)	1	-25	98.15	54	1
NP30_mixed_culture	M5NR	Bacteria	Firmicutes	Clostridia	Clostridiales	Clostridiales Family XVII. Incertae Sedis	1	-20	94.12	51	1
NP30_mixed_culture	M5NR	Bacteria	Proteobacteria	Alphaproteobacteria	Caulobacterales	Caulobacteraceae	1	-25	77.46	71	1
NP30_mixed_culture	M5NR	Bacteria	Firmicutes	Clostridia	Clostridiales	Peptostreptococcaceae	1	-18	76.27	59	1
NP30_mixed_culture	M5NR	Bacteria	Proteobacteria	Gammaproteobacteria	Thiotrichales	Francisellaceae	1	-19	75.86	58	1
NP30_mixed_culture	M5NR	Bacteria	Proteobacteria	Gammaproteobacteria	Chromatiales	Ectothiorhodospiraceae	1	-69	72.25	173	1
NP30_mixed_culture	M5NR	Bacteria	Proteobacteria	Gammaproteobacteria	Methylococcales	Methylococcaceae	1	-19	70.18	57	1
NP30_mixed_culture	M5NR	Eukaryota	Ascomycota	Sordariomycetes	Sordariales	Sordariaceae	1	-18	68.85	61	1
NP30_mixed_culture	M5NR	Viruses	unclassified (derived from Viruses)	unclassified (derived from Viruses)	Caudovirales	Myoviridae	1	-10	66	50	1
NP30_mixed_culture	M5NR	Bacteria	Firmicutes	Bacilli	Bacillales	Staphylococcaceae	1	-31	64.84	91	1
NP30_mixed_culture	M5NR	Bacteria	Chlamydiae	Chlamydiia	Chlamydiales	Parachlamydiaceae	1	-13	63.16	57	1
NP30_mixed_culture	M5NR	Archaea	Crenarchaeota	Thermoprotei	Thermoproteales	Thermoproteaceae	1	-11	60.38	53	1
NP30_mixed_culture	M5NR	Archaea	Euryarchaeota	Halobacteria	Halobacteriales	Halobacteriaceae	1	-9	60	55	1

## Sheet: UBH_genus
Unique Best Hit Classification
Genus Level
metagenome	database	domain	phylum	class	order	family	genus	abundance	avg eValue	avg % ident	avg align len	# hits
P30_mixed_culture	M5NR	unassigned	unassigned	unassigned	unassigned	unassigned	unassigned	7739	-21.35	75.36	65.39	6739
P30_mixed_culture	M5NR	Bacteria	Proteobacteria	Alphaproteobacteria	Rhodobacterales	Rhodobacteraceae	Roseovarius	3726	-35.54	85.36	84.35	2500
P30_mixed_culture	M5NR	Bacteria	Proteobacteria	Alphaproteobacteria	Rhodobacterales	Rhodobacteraceae	Roseobacter	3659	-23.73	80.14	66.37	2502
P30_mixed_culture	M5NR	Bacteria	Proteobacteria	Alphaproteobacteria	Rhodobacterales	Rhodobacteraceae	Ruegeria	2780	-25.9	81.25	69.92	2105
P30_mixed_culture	M5NR	Bacteria	Proteobacteria	Alphaproteobacteria	Rhodobacterales	Rhodobacteraceae	Rhodobacter	1437	-20.27	78.81	61.03	1437
P30_mixed_culture	M5NR	Bacteria	Proteobacteria	Betaproteobacteria	Rhodocyclales	Rhodocyclaceae	Azoarcus	909	-17.09	76.82	55.44	909
P30_mixed_culture	M5NR	Bacteria	Proteobacteria	Betaproteobacteria	Burkholderiales	Burkholderiaceae	Burkholderia	849	-16.85	75.3	55.6	849
P30_mixed_culture	M5NR	Bacteria	Proteobacteria	Betaproteobacteria	Rhodocyclales	Rhodocyclaceae	Aromatoleum	808	-16.72	79.73	52.61	788
P30_mixed_culture	M5NR	Bacteria	Proteobacteria	Betaproteobacteria	Rhodocyclales	Rhodocyclaceae	Thauera	800	-23.07	81.25	62.16	732
P30_mixed_culture	M5NR	Bacteria	Proteobacteria	Gammaproteobacteria	Pseudomonadales	Pseudomonadaceae	Pseudomonas	774	-20.65	75.74	63.95	774
P30_mixed_culture	M5NR	Bacteria	Proteobacteria	Alphaproteobacteria	Rhodobacterales	Rhodobacteraceae	Dinoroseobacter	602	-28.19	83.27	73.61	522
P30_mixed_culture	M5NR	Bacteria	Proteobacteria	Gammaproteobacteria	Chromatiales	Chromatiaceae	Nitrosococcus	571	-16.42	73.86	55.84	571
P30_mixed_culture	M5NR	Bacteria	Proteobacteria	Alphaproteobacteria	Rhodobacterales	Rhodobacteraceae	Oceanicola	537	-24.32	80.22	67.72	537
P30_mixed_culture	M5NR	Bacteria	Proteobacteria	Alphaproteobacteria	Rhodobacterales	Rhodobacteraceae	Sulfitobacter	469	-22.41	81.31	63.12	469
P30_mixed_culture	M5NR	Bacteria	Proteobacteria	Gammaproteobacteria	Chromatiales	Chromatiaceae	Allochromatium	455	-17.88	76.3	57.12	439
P30_mixed_culture	M5NR	Bacteria	Proteobacteria	Gammaproteobacteria	unclassified (derived from Gammaproteobacteria)	unclassified (derived from Gammaproteobacteria)	Endoriftia	402	-16.78	78.47	53.19	402
P30_mixed_culture	M5NR	Bacteria	Proteobacteria	Alphaproteobacteria	Rhodobacterales	Rhodobacteraceae	Jannaschia	389	-20.42	79.11	60.65	389
P30_mixed_culture	M5NR	Bacteria	Proteobacteria	Alphaproteobacteria	Rhodobacterales	Rhodobacteraceae	Paracoccus	382	-24.72	78.49	69.59	382
P30_mixed_culture	M5NR	Bacteria	Proteobacteria	Alphaproteobacteria	Rhodospirillales	Rhodospirillaceae	Magnetospirillum	376	-15.03	72.1	53.6	376
P30_mixed_culture	M5NR	Bacteria	Proteobacteria	Gammaproteobacteria	Chromatiales	Ectothiorhodospiraceae	Thioalkalivibrio	356	-17.68	75.58	57.17	356
P30_mixed_culture	M5NR	Bacteria	Proteobacteria	Alphaproteobacteria	Rhodobacterales	Rhodobacteraceae	Maritimibacter	349	-24.9	80.79	68.45	349
P30_mixed_culture	M5NR	Bacteria	Proteobacteria	Gammaproteobacteria	Chromatiales	Ectothiorhodospiraceae	Alkalilimnicola	327	-14.09	74.88	50.25	327
P30_mixed_culture	M5NR	Bacteria	Proteobacteria	Alphaproteobacteria	Rhizobiales	Bradyrhizobiaceae	Bradyrhizobium	307	-14.7	71.03	53.75	307
P30_mixed_culture	M5NR	Bacteria	Proteobacteria	Betaproteobacteria	Hydrogenophilales	Hydrogenophilaceae	Thiobacillus	295	-25.69	82.98	64.36	295
P30_mixed_culture	M5NR	Bacteria	Proteobacteria	Betaproteobacteria	Burkholderiales	Burkholderiaceae	Cupriavidus	289	-20.8	76.69	61.64	289
P30_mixed_culture	M5NR	Bacteria	Proteobacteria	Gammaproteobacteria	Vibrionales	Vibrionaceae	Vibrio	286	-16.57	73.05	57.9	286
P30_mixed_culture	M5NR	Bacteria	Proteobacteria	Alphaproteobacteria	Rhodobacterales	Rhodobacteraceae	unclassified (derived from Rhodobacteraceae)	280	-22.33	80.88	62.76	280
P30_mixed_culture	M5NR	Bacteria	Proteobacteria	Gammaproteobacteria	Alteromonadales	Shewanellaceae	Shewanella	280	-19.01	74.01	60.63	280
P30_mixed_culture	M5NR	Bacteria	Proteobacteria	Alphaproteobacteria	Rhizobiales	Rhizobiaceae	Rhizobium	254	-21.25	69.78	70.91	254
P30_mixed_culture	M5NR	Bacteria	Proteobacteria	Gammaproteobacteria	Oceanospirillales	Hahellaceae	Hahella	250	-14.52	74.17	51.64	250
P30_mixed_culture	M5NR	Bacteria	Proteobacteria	Gammaproteobacteria	Methylococcales	Methylococcaceae	Methylococcus	239	-15.89	76.02	53.25	239
P30_mixed_culture	M5NR	Bacteria	Proteobacteria	Alphaproteobacteria	Rhodobacterales	Rhodobacteraceae	Pelagibaca	235	-27.01	82.09	71.57	235
P30_mixed_culture	M5NR	Bacteria	Proteobacteria	Alphaproteobacteria	Rhizobiales	Rhizobiaceae	Sinorhizobium	209	-15.01	72.85	54.16	209
P30_mixed_culture	M5NR	Bacteria	Proteobacteria	Gammaproteobacteria	Alteromonadales	Alteromonadaceae	Marinobacter	203	-15.4	74.11	53.77	203
P30_mixed_culture	M5NR	Bacteria	Proteobacteria	Alphaproteobacteria	Rhizobiales	Phyllobacteriaceae	Mesorhizobium	203	-18.34	72.16	61.11	203
P30_mixed_culture	M5NR	Bacteria	Proteobacteria	Alphaproteobacteria	Rhodobacterales	Rhodobacteraceae	Loktanella	193	-20.15	80.93	59.21	193
P30_mixed_culture	M5NR	Bacteria	Proteobacteria	Alphaproteobacteria	Rhizobiales	Bradyrhizobiaceae	Rhodopseudomonas	191	-15.86	72.22	56.24	191
P30_mixed_culture	M5NR	Bacteria	Proteobacteria	Alphaproteobacteria	Rhizobiales	Methylobacteriaceae	Methylobacterium	191	-15.79	70.44	57.51	191
P30_mixed_culture	M5NR	Bacteria	Proteobacteria	Betaproteobacteria	Methylophilales	Methylophilaceae	Methylobacillus	182	-16.88	75.98	55.36	182
P30_mixed_culture	M5NR	Bacteria	Proteobacteria	Alphaproteobacteria	Rhodobacterales	Rhodobacteraceae	Phaeobacter	181	-27.58	81.49	72.14	181
P30_mixed_culture	M5NR	Bacteria	Proteobacteria	Betaproteobacteria	Gallionellales	Gallionellaceae	Sideroxydans	179	-15.35	75.4	52.3	179
P30_mixed_culture	M5NR	Bacteria	Proteobacteria	Alphaproteobacteria	Rhodobacterales	Rhodobacteraceae	Citreicella	173	-27.76	82.01	73.36	173
P30_mixed_culture	M5NR	Bacteria	Proteobacteria	Betaproteobacteria	Burkholderiales	Alcaligenaceae	Bordetella	173	-23.16	76.42	68.27	173
P30_mixed_culture	M5NR	Bacteria	Proteobacteria	Betaproteobacteria	Burkholderiales	Comamonadaceae	Acidovorax	170	-21.8	75.92	65.32	170
P30_mixed_culture	M5NR	Bacteria	Proteobacteria	Alphaproteobacteria	Rhodobacterales	Rhodobacteraceae	Sagittula	162	-24.09	81.27	66.34	162
P30_mixed_culture	M5NR	Bacteria	Proteobacteria	Betaproteobacteria	Burkholderiales	Burkholderiaceae	Ralstonia	161	-16.17	72.42	55.4	161
P30_mixed_culture	M5NR	Bacteria	Proteobacteria	Alphaproteobacteria	Rhizobiales	Rhizobiaceae	Agrobacterium	161	-18.84	71.82	65.13	161
P30_mixed_culture	M5NR	Bacteria	Proteobacteria	Gammaproteobacteria	Methylococcales	Methylococcaceae	Methylobacter	159	-14.35	72.25	51.71	159
P30_mixed_culture	M5NR	Bacteria	Proteobacteria	Gammaproteobacteria	Chromatiales	Ectothiorhodospiraceae	Nitrococcus	153	-14.73	72.72	53.55	153
P30_mixed_culture	M5NR	Bacteria	Proteobacteria	Alphaproteobacteria	Rhodobacterales	Rhodobacteraceae	Oceanibulbus	152	-21.82	81.14	62.94	152
P30_mixed_culture	M5NR	Bacteria	Proteobacteria	Alphaproteobacteria	Rhodobacterales	Rhodobacteraceae	Octadecabacter	150	-23.15	79.89	65.39	150
P30_mixed_culture	M5NR	Bacteria	Proteobacteria	Gammaproteobacteria	Chromatiales	Ectothiorhodospiraceae	Halorhodospira	146	-14.61	74.71	51.23	146
P30_mixed_culture	M5NR	Bacteria	Proteobacteria	Gammaproteobacteria	unclassified (derived from Gammaproteobacteria)	unclassified (derived from Gammaproteobacteria)	unclassified (derived from Gammaproteobacteria)	144	-24.8	80.68	66.37	144
P30_mixed_culture	M5NR	Bacteria	Proteobacteria	Gammaproteobacteria	Oceanospirillales	Oceanospirillaceae	Neptuniibacter	135	-14.89	73.01	53.43	135
P30_mixed_culture	M5NR	Bacteria	Proteobacteria	Alphaproteobacteria	Rhodobacterales	unclassified (derived from Rhodobacterales)	unclassified (derived from Rhodobacterales)	134	-20.05	79.24	59.75	134
P30_mixed_culture	M5NR	Bacteria	Proteobacteria	Alphaproteobacteria	Rhodobacterales	Rhodobacteraceae	Labrenzia	134	-25.52	76.58	72.22	134
P30_mixed_culture	M5NR	Bacteria	Proteobacteria	Gammaproteobacteria	Thiotrichales	Piscirickettsiaceae	Methylophaga	131	-43.11	76.95	109.64	131
P30_mixed_culture	M5NR	Bacteria	Proteobacteria	Betaproteobacteria	Nitrosomonadales	Nitrosomonadaceae	Nitrosomonas	131	-19.02	75.91	60.26	131
P30_mixed_culture	M5NR	Bacteria	Proteobacteria	Gammaproteobacteria	Oceanospirillales	Oceanospirillaceae	Marinomonas	131	-14.01	73.13	51.11	131
P30_mixed_culture	M5NR	Bacteria	Proteobacteria	Gammaproteobacteria	Pseudomonadales	Pseudomonadaceae	Cellvibrio	128	-15.77	71.85	55.77	128
P30_mixed_culture	M5NR	Bacteria	Proteobacteria	Betaproteobacteria	Burkholderiales	Alcaligenaceae	Achromobacter	126	-23.53	76.82	68.26	126
P30_mixed_culture	M5NR	Bacteria	Proteobacteria	Alphaproteobacteria	Rhodobacterales	Rhodobacteraceae	Ketogulonicigenium	124	-16.13	77.77	53.27	124
P30_mixed_culture	M5NR	Bacteria	Proteobacteria	Gammaproteobacteria	Vibrionales	Vibrionaceae	Photobacterium	124	-16.5	73.83	56.35	124
P30_mixed_culture	M5NR	Bacteria	Proteobacteria	Betaproteobacteria	Burkholderiales	Oxalobacteraceae	Herbaspirillum	122	-18.25	74.1	57.78	122
P30_mixed_culture	M5NR	Bacteria	unclassified (derived from Bacteria)	unclassified (derived from Bacteria)	unclassified (derived from Bacteria)	unclassified (derived from Bacteria)	unclassified (derived from Bacteria)	120	-27.85	77.55	76.27	120
P30_mixed_culture	M5NR	Bacteria	Proteobacteria	Gammaproteobacteria	unclassified (derived from Gammaproteobacteria)	unclassified (derived from Gammaproteobacteria)	Congregibacter	120	-18.23	74.35	58.64	120
P30_mixed_culture	M5NR	Bacteria	Proteobacteria	Betaproteobacteria	Burkholderiales	Comamonadaceae	Verminephrobacter	117	-22.72	75.08	66.77	117
P30_mixed_culture	M5NR	Bacteria	Proteobacteria	Gammaproteobacteria	Legionellales	Legionellaceae	Legionella	112	-20.31	78.77	59.58	112
P30_mixed_culture	M5NR	Bacteria	Proteobacteria	Gammaproteobacteria	Pseudomonadales	Pseudomonadaceae	Azotobacter	106	-14.65	74.53	51.26	106
P30_mixed_culture	M5NR	Bacteria	Proteobacteria	Gammaproteobacteria	Alteromonadales	Psychromonadaceae	Psychromonas	105	-15.56	73.35	54.07	105
P30_mixed_culture	M5NR	Bacteria	Proteobacteria	Alphaproteobacteria	Rhodospirillales	Rhodospirillaceae	Azospirillum	103	-18.94	72.31	61.12	103
P30_mixed_culture	M5NR	Bacteria	Proteobacteria	Betaproteobacteria	Burkholderiales	Comamonadaceae	Alicycliphilus	102	-21.19	77.46	62.7	102
P30_mixed_culture	M5NR	Bacteria	Proteobacteria	Alphaproteobacteria	Rhizobiales	Phyllobacteriaceae	Chelativorans	102	-16.45	73.24	56.17	102
P30_mixed_culture	M5NR	Bacteria	Proteobacteria	Alphaproteobacteria	Rhizobiales	Xanthobacteraceae	Xanthobacter	97	-34	74.96	90.43	97
P30_mixed_culture	M5NR	Bacteria	Proteobacteria	Deltaproteobacteria	Desulfuromonadales	Geobacteraceae	Geobacter	94	-13.98	72.09	52.5	94
P30_mixed_culture	M5NR	Bacteria	Proteobacteria	Gammaproteobacteria	Oceanospirillales	Halomonadaceae	Halomonas	90	-15.59	73.13	55.11	90
P30_mixed_culture	M5NR	Bacteria	Proteobacteria	Gammaproteobacteria	Oceanospirillales	Alcanivoracaceae	Kangiella	87	-17.48	74.61	56.42	87
P30_mixed_culture	M5NR	Bacteria	Proteobacteria	Alphaproteobacteria	Rhizobiales	Phyllobacteriaceae	Parvibaculum	87	-12.76	70.86	52.05	87
P30_mixed_culture	M5NR	Bacteria	Proteobacteria	Gammaproteobacteria	Vibrionales	Vibrionaceae	Aliivibrio	85	-16.31	71.1	57.88	85
P30_mixed_culture	M5NR	Bacteria	Proteobacteria	Betaproteobacteria	Burkholderiales	Comamonadaceae	Variovorax	83	-15.14	74.47	53.09	83
P30_mixed_culture	M5NR	Bacteria	Proteobacteria	Gammaproteobacteria	Alteromonadales	Pseudoalteromonadaceae	Pseudoalteromonas	81	-15.23	75.61	52.89	81
P30_mixed_culture	M5NR	Bacteria	Proteobacteria	Gammaproteobacteria	Alteromonadales	Idiomarinaceae	Idiomarina	80	-17.29	74.74	56.9	80
P30_mixed_culture	M5NR	Bacteria	Proteobacteria	Gammaproteobacteria	Enterobacteriales	Enterobacteriaceae	Escherichia	78	-18.59	75.72	58.06	78
P30_mixed_culture	M5NR	Bacteria	Proteobacteria	Gammaproteobacteria	Thiotrichales	Thiotrichaceae	Beggiatoa	78	-15.11	74.85	52.78	78
P30_mixed_culture	M5NR	Bacteria	Proteobacteria	Gammaproteobacteria	Aeromonadales	Aeromonadaceae	Aeromonas	75	-37.84	75.58	99.5	75
P30_mixed_culture	M5NR	Bacteria	Proteobacteria	Alphaproteobacteria	Rhizobiales	Brucellaceae	Ochrobactrum	75	-18.98	73.2	61.99	75
P30_mixed_culture	M5NR	Bacteria	Proteobacteria	Alphaproteobacteria	Rhizobiales	Brucellaceae	Brucella	72	-19.17	74.25	60.39	72
P30_mixed_culture	M5NR	Bacteria	Proteobacteria	Betaproteobacteria	Methylophilales	Methylophilaceae	Methylovorus	70	-13.45	71.59	51.21	70
P30_mixed_culture	M5NR	Bacteria	Proteobacteria	Alphaproteobacteria	Rhodospirillales	Rhodospirillaceae	Rhodospirillum	70	-14.05	67.41	58.68	70
P30_mixed_culture	M5NR	Bacteria	Proteobacteria	Betaproteobacteria	Burkholderiales	Comamonadaceae	Comamonas	64	-38.57	84.99	89.43	64
P30_mixed_culture	M5NR	Bacteria	Proteobacteria	Gammaproteobacteria	Alteromonadales	unclassified (derived from Alteromonadales)	Teredinibacter	64	-17.29	74.36	57.09	64
P30_mixed_culture	M5NR	Bacteria	Proteobacteria	Alphaproteobacteria	Rhizobiales	Bradyrhizobiaceae	Nitrobacter	61	-16.53	72.31	56.96	61
P30_mixed_culture	M5NR	Bacteria	Proteobacteria	Alphaproteobacteria	Rhodobacterales	Rhodobacteraceae	Thalassobium	59	-20.13	82.28	57.03	59
P30_mixed_culture	M5NR	Bacteria	Proteobacteria	Betaproteobacteria	Burkholderiales	Oxalobacteraceae	Herminiimonas	58	-15.2	74.11	51.97	58
P30_mixed_culture	M5NR	Bacteria	Proteobacteria	Gammaproteobacteria	Pseudomonadales	Moraxellaceae	Acinetobacter	58	-20.46	73.44	63.21	58
P30_mixed_culture	M5NR	Bacteria	Proteobacteria	Alphaproteobacteria	unclassified (derived from Alphaproteobacteria)	unclassified (derived from Alphaproteobacteria)	unclassified (derived from Alphaproteobacteria)	55	-31.51	78.25	79.56	55
P30_mixed_culture	M5NR	Bacteria	Proteobacteria	Betaproteobacteria	Neisseriales	Neisseriaceae	Neisseria	54	-23.14	81.38	63.77	54
P30_mixed_culture	M5NR	Bacteria	Proteobacteria	Gammaproteobacteria	Chromatiales	Halothiobacillaceae	Halothiobacillus	54	-15.94	78.41	50.99	54
P30_mixed_culture	M5NR	Bacteria	Proteobacteria	Zetaproteobacteria	Mariprofundales	Mariprofundaceae	Mariprofundus	52	-16.55	75.92	53.77	52
P30_mixed_culture	M5NR	Bacteria	Proteobacteria	Gammaproteobacteria	Enterobacteriales	Enterobacteriaceae	Edwardsiella	50	-31.92	77.77	82.35	50
P30_mixed_culture	M5NR	Bacteria	Proteobacteria	Gammaproteobacteria	Enterobacteriales	Enterobacteriaceae	Shigella	48	-19.24	78.06	58.07	48
P30_mixed_culture	M5NR	other sequences	unclassified (derived from other sequences)	unclassified (derived from other sequences)	unclassified (derived from other sequences)	unclassified (derived from other sequences)	unclassified (derived from other sequences)	48	-37.18	77.29	96.45	36
P30_mixed_culture	M5NR	Bacteria	Proteobacteria	Alphaproteobacteria	Sphingomonadales	Sphingomonadaceae	Novosphingobium	47	-23.09	72.39	71.97	47
P30_mixed_culture	M5NR	Bacteria	Proteobacteria	Gammaproteobacteria	Xanthomonadales	Xanthomonadaceae	Xylella	45	-20.27	79.22	59.55	45
P30_mixed_culture	M5NR	Bacteria	Proteobacteria	Gammaproteobacteria	Xanthomonadales	Xanthomonadaceae	Xanthomonas	45	-17.09	75.69	56.96	45
P30_mixed_culture	M5NR	Bacteria	Proteobacteria	Alphaproteobacteria	Sphingomonadales	Sphingomonadaceae	Sphingobium	45	-16.2	70.85	56.12	45
P30_mixed_culture	M5NR	Bacteria	Proteobacteria	Alphaproteobacteria	Rhizobiales	Aurantimonadaceae	Aurantimonas	44	-17.4	72.6	58.17	44
P30_mixed_culture	M5NR	Bacteria	Proteobacteria	Alphaproteobacteria	Caulobacterales	Caulobacteraceae	Caulobacter	44	-22.62	71.03	74.96	44
P30_mixed_culture	M5NR	Bacteria	Proteobacteria	Alphaproteobacteria	Rhizobiales	Xanthobacteraceae	Starkeya	42	-14.41	72.41	53.12	42
P30_mixed_culture	M5NR	Bacteria	Proteobacteria	Gammaproteobacteria	Vibrionales	Vibrionaceae	unclassified (derived from Vibrionaceae)	42	-15.35	70.44	56.09	42
P30_mixed_culture	M5NR	Bacteria	Proteobacteria	Alphaproteobacteria	Rhizobiales	Phyllobacteriaceae	Hoeflea	40	-17.77	78.28	55.04	40
P30_mixed_culture	M5NR	Bacteria	Proteobacteria	Deltaproteobacteria	Syntrophobacterales	Syntrophobacteraceae	Syntrophobacter	40	-16.42	78.06	52.94	40
P30_mixed_culture	M5NR	Bacteria	Proteobacteria	Alphaproteobacteria	Rhodobacterales	Rhodobacteraceae	Roseibium	40	-18.94	76.69	58.28	40
P30_mixed_culture	M5NR	Bacteria	Proteobacteria	Alphaproteobacteria	Rhodobacterales	Rhodobacteraceae	Pseudovibrio	40	-14.55	76.23	50.27	40
P30_mixed_culture	M5NR	Bacteria	Proteobacteria	Gammaproteobacteria	Enterobacteriales	Enterobacteriaceae	Yersinia	40	-15	69.77	54.83	40
P30_mixed_culture	M5NR	Bacteria	Firmicutes	Bacilli	Bacillales	Bacillaceae	Bacillus	39	-21.54	72.38	68.28	39
P30_mixed_culture	M5NR	Bacteria	Proteobacteria	Alphaproteobacteria	Rhizobiales	Beijerinckiaceae	Methylocella	39	-15.98	71.78	56.4	39
P30_mixed_culture	M5NR	Bacteria	Proteobacteria	Alphaproteobacteria	unclassified (derived from Alphaproteobacteria)	unclassified (derived from Alphaproteobacteria)	Candidatus Puniceispirillum	38	-16.18	73.08	56.58	38
P30_mixed_culture	M5NR	Bacteria	Proteobacteria	Gammaproteobacteria	Enterobacteriales	Enterobacteriaceae	Salmonella	37	-19.46	72.41	64.58	37
P30_mixed_culture	M5NR	Bacteria	Proteobacteria	Deltaproteobacteria	Desulfuromonadales	Pelobacteraceae	Pelobacter	37	-14.62	70.76	54.17	37
P30_mixed_culture	M5NR	Bacteria	Proteobacteria	Alphaproteobacteria	Rhizobiales	Aurantimonadaceae	Fulvimarina	36	-19.37	73.92	61.82	36
P30_mixed_culture	M5NR	unclassified sequences	unclassified (derived from unclassified sequences)	unclassified (derived from unclassified sequences)	unclassified (derived from unclassified sequences)	unclassified (derived from unclassified sequences)	unclassified (derived from unclassified sequences)	35	-36.4	78.8	94.51	28
P30_mixed_culture	M5NR	Bacteria	Cyanobacteria	unclassified (derived from Cyanobacteria)	Chroococcales	unclassified (derived from Chroococcales)	Synechococcus	34	-17.3	70.56	58.55	34
P30_mixed_culture	M5NR	Bacteria	Proteobacteria	Gammaproteobacteria	Enterobacteriales	Enterobacteriaceae	Cronobacter	32	-28.59	85.4	70.57	32
P30_mixed_culture	M5NR	Bacteria	Proteobacteria	Gammaproteobacteria	Alteromonadales	Moritellaceae	Moritella	32	-15.72	73.83	53.64	32
P30_mixed_culture	M5NR	Bacteria	Proteobacteria	Gammaproteobacteria	Pasteurellales	Pasteurellaceae	Haemophilus	31	-18.7	74.47	61.02	31
P30_mixed_culture	M5NR	Bacteria	Proteobacteria	Deltaproteobacteria	Myxococcales	Kofleriaceae	Haliangium	30	-17.16	73.24	56.92	30
P30_mixed_culture	M5NR	Bacteria	Proteobacteria	Gammaproteobacteria	Enterobacteriales	Enterobacteriaceae	Enterobacter	29	-34.64	80.7	87.91	20
P30_mixed_culture	M5NR	Bacteria	Proteobacteria	Gammaproteobacteria	Xanthomonadales	Xanthomonadaceae	Stenotrophomonas	29	-11.87	69.7	51.13	29
P30_mixed_culture	M5NR	Bacteria	Proteobacteria	Deltaproteobacteria	Desulfobacterales	Desulfobulbaceae	Desulfobulbus	28	-12.91	70.41	50.34	28
P30_mixed_culture	M5NR	Bacteria	Proteobacteria	Alphaproteobacteria	Sphingomonadales	Sphingomonadaceae	Sphingopyxis	28	-12.22	67.08	53.29	28
P30_mixed_culture	M5NR	Bacteria	Proteobacteria	Gammaproteobacteria	Oceanospirillales	Oceanospirillaceae	Bermanella	27	-14.76	75.63	51.1	27
P30_mixed_culture	M5NR	Bacteria	Proteobacteria	Alphaproteobacteria	Rhodospirillales	Acetobacteraceae	Gluconacetobacter	27	-19.88	69.56	66.28	27
P30_mixed_culture	M5NR	Bacteria	Proteobacteria	Alphaproteobacteria	Rhizobiales	Xanthobacteraceae	Azorhizobium	26	-21.95	77.59	62.24	26
P30_mixed_culture	M5NR	Bacteria	Proteobacteria	Gammaproteobacteria	Enterobacteriales	Enterobacteriaceae	Dickeya	25	-14.91	73.3	52.89	25
P30_mixed_culture	M5NR	Bacteria	Proteobacteria	Gammaproteobacteria	Aeromonadales	Aeromonadaceae	Tolumonas	25	-13.32	72.06	50.68	25
P30_mixed_culture	M5NR	Bacteria	Bacteroidetes	unclassified (derived from Bacteroidetes)	Bacteroidetes Order II. Incertae sedis	Rhodothermaceae	Rhodothermus	25	-13.9	68.49	55.59	25
P30_mixed_culture	M5NR	Bacteria	Proteobacteria	Betaproteobacteria	Burkholderiales	Oxalobacteraceae	Oxalobacter	24	-15.07	74.53	53.03	24
P30_mixed_culture	M5NR	Bacteria	Actinobacteria	Actinobacteria (class)	Actinomycetales	Nocardioidaceae	Nocardioides	23	-17.47	73.14	58.32	23
P30_mixed_culture	M5NR	Bacteria	Proteobacteria	Alphaproteobacteria	Rhizobiales	Hyphomicrobiaceae	Rhodomicrobium	22	-15.38	77.97	50.83	22
P30_mixed_culture	M5NR	Bacteria	Proteobacteria	Gammaproteobacteria	Pseudomonadales	Moraxellaceae	Psychrobacter	22	-13.35	70.17	52.13	22
P30_mixed_culture	M5NR	Bacteria	Actinobacteria	Actinobacteria (class)	Actinomycetales	Mycobacteriaceae	Mycobacterium	22	-16	68.68	59.88	22
P30_mixed_culture	M5NR	Bacteria	Proteobacteria	Gammaproteobacteria	Oceanospirillales	unclassified (derived from Oceanospirillales)	unclassified (derived from Oceanospirillales)	21	-17.37	79.02	53.27	21
P30_mixed_culture	M5NR	Bacteria	Cyanobacteria	unclassified (derived from Cyanobacteria)	Chroococcales	unclassified (derived from Chroococcales)	Cyanothece	21	-19.91	74.72	62.49	21
P30_mixed_culture	M5NR	Bacteria	Proteobacteria	Deltaproteobacteria	Syntrophobacterales	Syntrophaceae	Syntrophus	21	-12.44	70.07	52.11	21
P30_mixed_culture	M5NR	Bacteria	Proteobacteria	Alphaproteobacteria	Rhizobiales	Methylocystaceae	Methylosinus	21	-14.11	69.97	55.56	21
P30_mixed_culture	M5NR	Bacteria	Proteobacteria	unclassified (derived from Proteobacteria)	unclassified (derived from Proteobacteria)	unclassified (derived from Proteobacteria)	unclassified (derived from Proteobacteria)	20	-48.15	88.09	104.28	19
P30_mixed_culture	M5NR	Bacteria	Proteobacteria	Alphaproteobacteria	Parvularculales	Parvularculaceae	Parvularcula	19	-14.75	80.1	52.3	19
P30_mixed_culture	M5NR	Bacteria	Bacteroidetes	Cytophagia	Cytophagales	Cytophagaceae	Spirosoma	19	-14.38	73.91	51.09	19
P30_mixed_culture	M5NR	Bacteria	Proteobacteria	Alphaproteobacteria	Rhodobacterales	Hyphomonadaceae	Oceanicaulis	19	-15.47	71.01	55.99	19
P30_mixed_culture	M5NR	Bacteria	Proteobacteria	Gammaproteobacteria	Legionellales	Coxiellaceae	Coxiella	18	-14.6	75.4	50.15	18
P30_mixed_culture	M5NR	Bacteria	Proteobacteria	Deltaproteobacteria	unclassified (derived from Deltaproteobacteria)	unclassified (derived from Deltaproteobacteria)	unclassified (derived from Deltaproteobacteria)	18	-20.09	71.42	65.4	18
P30_mixed_culture	M5NR	Bacteria	Chlorobi	Chlorobia	Chlorobiales	Chlorobiaceae	Chlorobium	18	-19.61	71.24	63.3	18
P30_mixed_culture	M5NR	Bacteria	Proteobacteria	Gammaproteobacteria	Cardiobacteriales	Cardiobacteriaceae	Dichelobacter	17	-17.59	78.56	54.8	17
P30_mixed_culture	M5NR	Bacteria	Proteobacteria	Gammaproteobacteria	Vibrionales	unclassified (derived from Vibrionales)	unclassified (derived from Vibrionales)	17	-16.56	75.91	55.22	17
P30_mixed_culture	M5NR	Bacteria	Proteobacteria	Gammaproteobacteria	Enterobacteriales	Enterobacteriaceae	Klebsiella	17	-24.97	75.39	71.23	17
P30_mixed_culture	M5NR	Bacteria	Proteobacteria	Gammaproteobacteria	Enterobacteriales	Enterobacteriaceae	Proteus	17	-18.64	75.11	59.94	17
P30_mixed_culture	M5NR	Bacteria	Proteobacteria	Gammaproteobacteria	Enterobacteriales	Enterobacteriaceae	Pectobacterium	17	-13.59	74.98	50.91	17
P30_mixed_culture	M5NR	Bacteria	Proteobacteria	Deltaproteobacteria	Desulfovibrionales	Desulfohalobiaceae	Desulfohalobium	17	-19.73	73.26	63.08	17
P30_mixed_culture	M5NR	Bacteria	Proteobacteria	Deltaproteobacteria	Desulfovibrionales	Desulfohalobiaceae	Desulfonatronospira	17	-12.42	67.27	52.47	17
P30_mixed_culture	M5NR	Bacteria	Proteobacteria	Gammaproteobacteria	Enterobacteriales	Enterobacteriaceae	Serratia	16	-15.87	75.05	52.83	16
P30_mixed_culture	M5NR	Bacteria	Proteobacteria	Gammaproteobacteria	Thiotrichales	Francisellaceae	Francisella	16	-16.05	70.76	60.34	16
P30_mixed_culture	M5NR	Bacteria	Proteobacteria	Alphaproteobacteria	Sphingomonadales	Sphingomonadaceae	Sphingomonas	16	-14.04	69.11	54.53	16
P30_mixed_culture	M5NR	Bacteria	Proteobacteria	Deltaproteobacteria	Desulfobacterales	Desulfobulbaceae	Desulfurivibrio	16	-12.41	68.08	51.12	16
P30_mixed_culture	M5NR	Bacteria	Planctomycetes	Planctomycetia	Planctomycetales	Planctomycetaceae	Planctomyces	16	-20.38	67.41	72.91	16
P30_mixed_culture	M5NR	Bacteria	Proteobacteria	Epsilonproteobacteria	unclassified (derived from Epsilonproteobacteria)	unclassified (derived from Epsilonproteobacteria)	Sulfurovum	15	-18.9	70.36	65.92	15
P30_mixed_culture	M5NR	Bacteria	Chlorobi	Chlorobia	Chlorobiales	Chlorobiaceae	Chloroherpeton	15	-16.5	69.85	59.96	15
P30_mixed_culture	M5NR	Bacteria	Proteobacteria	Gammaproteobacteria	Pasteurellales	Pasteurellaceae	Histophilus	15	-14.66	65.2	58.5	15
P30_mixed_culture	M5NR	Bacteria	Proteobacteria	Betaproteobacteria	Burkholderiales	Comamonadaceae	Delftia	14	-53.88	87.37	119.07	13
P30_mixed_culture	M5NR	Bacteria	Proteobacteria	Alphaproteobacteria	Rhodospirillales	Acetobacteraceae	Gluconobacter	14	-19.12	77.6	61.31	14
P30_mixed_culture	M5NR	Bacteria	Proteobacteria	Deltaproteobacteria	Desulfuromonadales	Desulfuromonadaceae	Desulfuromonas	14	-14.46	74.83	50.09	14
P30_mixed_culture	M5NR	Bacteria	Proteobacteria	Deltaproteobacteria	Desulfovibrionales	Desulfovibrionaceae	Desulfovibrio	14	-14.8	73.96	54.88	14
P30_mixed_culture	M5NR	Bacteria	Firmicutes	Bacilli	Bacillales	Bacillaceae	Geobacillus	14	-14.14	69.83	54.86	14
P30_mixed_culture	M5NR	Bacteria	Cyanobacteria	unclassified (derived from Cyanobacteria)	Nostocales	Nostocaceae	Anabaena	14	-12.35	68.77	51.66	14
P30_mixed_culture	M5NR	Bacteria	Cyanobacteria	unclassified (derived from Cyanobacteria)	Chroococcales	unclassified (derived from Chroococcales)	Synechocystis	14	-12.4	67.99	51.68	14
P30_mixed_culture	M5NR	Bacteria	Actinobacteria	Actinobacteria (class)	Actinomycetales	Streptomycetaceae	Streptomyces	14	-14.62	67.49	63.05	14
P30_mixed_culture	M5NR	Bacteria	Firmicutes	Bacilli	Bacillales	Paenibacillaceae	Paenibacillus	14	-14.51	65.73	56.93	14
P30_mixed_culture	M5NR	Bacteria	Deinococcus-Thermus	Deinococci	Deinococcales	Deinococcaceae	Deinococcus	14	-13.65	63.42	60.24	14
P30_mixed_culture	M5NR	Bacteria	Proteobacteria	Alphaproteobacteria	Rhodobacterales	Rhodobacteraceae	Ahrensia	13	-15	75.54	50.69	13
P30_mixed_culture	M5NR	Bacteria	Proteobacteria	Alphaproteobacteria	Rhodospirillales	Acetobacteraceae	Granulibacter	13	-14.06	68.4	54.39	13
P30_mixed_culture	M5NR	Bacteria	Bacteroidetes	Bacteroidia	Bacteroidales	Bacteroidaceae	Bacteroides	13	-14.37	68.22	54.49	13
P30_mixed_culture	M5NR	Bacteria	Proteobacteria	Deltaproteobacteria	Desulfobacterales	Desulfobacteraceae	Desulfococcus	12	-17.32	69.99	58.59	12
P30_mixed_culture	M5NR	Bacteria	Cyanobacteria	unclassified (derived from Cyanobacteria)	Oscillatoriales	unclassified (derived from Oscillatoriales)	Microcoleus	12	-12.79	67.56	50.84	12
P30_mixed_culture	M5NR	Bacteria	Firmicutes	Clostridia	Clostridiales	Clostridiaceae	Clostridium	12	-30.35	64.85	98.33	12
P30_mixed_culture	M5NR	Bacteria	Proteobacteria	Deltaproteobacteria	Myxococcales	Cystobacteraceae	Stigmatella	11	-17.85	83.01	52.65	11
P30_mixed_culture	M5NR	Bacteria	Proteobacteria	Gammaproteobacteria	Enterobacteriales	Enterobacteriaceae	Photorhabdus	11	-15.54	77.72	51.64	11
P30_mixed_culture	M5NR	Bacteria	Cyanobacteria	unclassified (derived from Cyanobacteria)	Nostocales	Nostocaceae	Nostoc	11	-14.23	71.73	51.34	11
P30_mixed_culture	M5NR	Bacteria	Proteobacteria	Gammaproteobacteria	Enterobacteriales	Enterobacteriaceae	Candidatus Regiella	11	-26.65	70.75	81.11	8
P30_mixed_culture	M5NR	Bacteria	Proteobacteria	Deltaproteobacteria	Desulfarculales	Desulfarculaceae	Desulfarculus	11	-13.18	69.69	52	11
P30_mixed_culture	M5NR	Bacteria	Proteobacteria	Betaproteobacteria	Methylophilales	unclassified (derived from Methylophilales)	unclassified (derived from Methylophilales)	10	-15.71	72.1	57.1	10
P30_mixed_culture	M5NR	Bacteria	Proteobacteria	Alphaproteobacteria	Rhizobiales	Bradyrhizobiaceae	Afipia	10	-13.41	70.32	55.26	10
P30_mixed_culture	M5NR	Bacteria	Proteobacteria	Gammaproteobacteria	Pasteurellales	Pasteurellaceae	Aggregatibacter	10	-15.25	68.88	56.3	10
P30_mixed_culture	M5NR	Bacteria	Proteobacteria	Deltaproteobacteria	Desulfobacterales	Desulfobacteraceae	Desulfatibacillum	10	-15.5	68.31	57.3	10
P30_mixed_culture	M5NR	Bacteria	Proteobacteria	Alphaproteobacteria	unclassified (derived from Alphaproteobacteria)	unclassified (derived from Alphaproteobacteria)	Candidatus Pelagibacter	10	-18.63	68.23	64.65	10
P30_mixed_culture	M5NR	Bacteria	Bacteroidetes	Cytophagia	Cytophagales	Cytophagaceae	Dyadobacter	10	-13.74	66.22	55.33	10
P30_mixed_culture	M5NR	Bacteria	Planctomycetes	Planctomycetia	Planctomycetales	Planctomycetaceae	Gemmata	10	-13.47	65.9	60.07	10
P30_mixed_culture	M5NR	Bacteria	Actinobacteria	Actinobacteria (class)	Actinomycetales	Micrococcaceae	Arthrobacter	9	-17.94	75.42	55.09	9
P30_mixed_culture	M5NR	Eukaryota	Chordata	Actinopterygii	Cypriniformes	Cyprinidae	Danio	9	-21.3	73.76	71.64	9
P30_mixed_culture	M5NR	Bacteria	Deinococcus-Thermus	Deinococci	Thermales	Thermaceae	Meiothermus	9	-14.92	72.9	54.92	9
P30_mixed_culture	M5NR	Bacteria	Proteobacteria	Alphaproteobacteria	Rhodospirillales	Acetobacteraceae	Acetobacter	9	-15.73	71.11	59.34	9
P30_mixed_culture	M5NR	Bacteria	Chloroflexi	Thermomicrobia (class)	Sphaerobacterales	Sphaerobacteraceae	Sphaerobacter	9	-12.1	70.81	50.5	9
P30_mixed_culture	M5NR	Bacteria	Actinobacteria	Actinobacteria (class)	Actinomycetales	Frankiaceae	Frankia	9	-10.97	67.06	51.83	9
P30_mixed_culture	M5NR	Archaea	Euryarchaeota	Archaeoglobi	Archaeoglobales	Archaeoglobaceae	Archaeoglobus	9	-23.29	64.06	82.34	9
P30_mixed_culture	M5NR	Bacteria	Spirochaetes	Spirochaetia	Spirochaetales	Leptospiraceae	Leptospira	8	-48.97	80.97	112.12	8
P30_mixed_culture	M5NR	Bacteria	Proteobacteria	Alphaproteobacteria	Rhizobiales	Methylocystaceae	Methylocystis	8	-12.8	71.21	51	8
P30_mixed_culture	M5NR	Bacteria	Firmicutes	Clostridia	Clostridiales	Clostridiaceae	Alkaliphilus	8	-24.44	70.89	78.67	8
P30_mixed_culture	M5NR	Bacteria	Proteobacteria	Epsilonproteobacteria	Campylobacterales	Helicobacteraceae	Sulfurimonas	8	-15	67.47	55.53	8
P30_mixed_culture	M5NR	Bacteria	Firmicutes	Clostridia	Clostridiales	Clostridiales Family XVIII. Incertae Sedis	Symbiobacterium	8	-13.19	66.99	56.93	8
P30_mixed_culture	M5NR	Bacteria	Deferribacteres	Deferribacteres (class)	Deferribacterales	Deferribacteraceae	Calditerrivibrio	7	-20.09	72.94	65.86	7
P30_mixed_culture	M5NR	Bacteria	Proteobacteria	Gammaproteobacteria	Enterobacteriales	Enterobacteriaceae	Providencia	7	-22.07	72.91	65.2	7
P30_mixed_culture	M5NR	Bacteria	Actinobacteria	Actinobacteria (class)	Actinomycetales	Micrococcaceae	Kocuria	7	-13.3	71.08	54.5	7
P30_mixed_culture	M5NR	Bacteria	Bacteroidetes	Sphingobacteriia	Sphingobacteriales	Sphingobacteriaceae	Pedobacter	7	-17.52	70.73	58.38	7
P30_mixed_culture	M5NR	Bacteria	Cyanobacteria	unclassified (derived from Cyanobacteria)	Prochlorales	Prochlorococcaceae	Prochlorococcus	7	-22.03	70.33	69.73	7
P30_mixed_culture	M5NR	Bacteria	Proteobacteria	Alphaproteobacteria	Rhizobiales	Bartonellaceae	Bartonella	7	-18	68.38	62.38	7
P30_mixed_culture	M5NR	Bacteria	Cyanobacteria	unclassified (derived from Cyanobacteria)	Nostocales	Nostocaceae	Nodularia	7	-19.08	67.34	66.33	7
P30_mixed_culture	M5NR	Bacteria	Firmicutes	Clostridia	Thermoanaerobacterales	Thermoanaerobacteraceae	Carboxydothermus	7	-14.17	66.85	60.27	7
P30_mixed_culture	M5NR	Bacteria	Proteobacteria	Gammaproteobacteria	Enterobacteriales	Enterobacteriaceae	Erwinia	7	-14.12	66.17	57	7
P30_mixed_culture	M5NR	Bacteria	Actinobacteria	Actinobacteria (class)	Actinomycetales	Nocardiaceae	Rhodococcus	7	-22.46	64.32	81.08	7
P30_mixed_culture	M5NR	Bacteria	Proteobacteria	Epsilonproteobacteria	Campylobacterales	Helicobacteraceae	Helicobacter	6	-17.5	77.69	55.83	6
P30_mixed_culture	M5NR	Bacteria	Proteobacteria	Deltaproteobacteria	Bdellovibrionales	Bacteriovoracaceae	Bacteriovorax	6	-18.69	73.32	59.92	6
P30_mixed_culture	M5NR	Bacteria	Actinobacteria	Actinobacteria (class)	Actinomycetales	Nocardiopsaceae	Nocardiopsis	6	-14.2	70.25	58.8	6
P30_mixed_culture	M5NR	Bacteria	Proteobacteria	Gammaproteobacteria	Enterobacteriales	Enterobacteriaceae	Citrobacter	6	-15.74	68.98	60.95	6
P30_mixed_culture	M5NR	Bacteria	Spirochaetes	Spirochaetia	Spirochaetales	Spirochaetaceae	Spirochaeta	6	-17.33	66.24	62.67	6
P30_mixed_culture	M5NR	Bacteria	Proteobacteria	Deltaproteobacteria	Desulfovibrionales	Desulfovibrionaceae	Bilophila	6	-13	66.08	60.17	6
P30_mixed_culture	M5NR	Bacteria	Synergistetes	Synergistia	Synergistales	Synergistaceae	Aminobacterium	6	-15.88	63.75	63.25	6
P30_mixed_culture	M5NR	Bacteria	Firmicutes	Clostridia	Clostridiales	Peptococcaceae	Desulfotomaculum	5	-18.27	74.25	56.7	5
P30_mixed_culture	M5NR	Bacteria	Deinococcus-Thermus	Deinococci	Thermales	Thermaceae	Thermus	5	-14.88	71.38	60.38	5
P30_mixed_culture	M5NR	Bacteria	Proteobacteria	Alphaproteobacteria	Rickettsiales	Rickettsiaceae	Rickettsia	5	-18.92	71.21	60.39	5
P30_mixed_culture	M5NR	Bacteria	Proteobacteria	Epsilonproteobacteria	Campylobacterales	Campylobacteraceae	Campylobacter	5	-15.62	65.62	62	5
P30_mixed_culture	M5NR	Bacteria	Actinobacteria	Actinobacteria (class)	Actinomycetales	Nocardiopsaceae	Thermobifida	5	-12.83	65.46	53.33	5
P30_mixed_culture	M5NR	Bacteria	Firmicutes	Clostridia	Clostridiales	Peptococcaceae	Thermincola	5	-16.77	64.75	63.73	5
P30_mixed_culture	M5NR	Bacteria	Thermotogae	Thermotogae (class)	Thermotogales	Thermotogaceae	Thermotoga	5	-15.21	63.58	65.54	5
P30_mixed_culture	M5NR	Bacteria	Synergistetes	Synergistia	Synergistales	Synergistaceae	Dethiosulfovibrio	5	-10.95	62.23	52.29	5
P30_mixed_culture	M5NR	Bacteria	Actinobacteria	Actinobacteria (class)	Actinomycetales	Propionibacteriaceae	Propionibacterium	5	-10.38	61.09	57.38	5
P30_mixed_culture	M5NR	Bacteria	Planctomycetes	Planctomycetia	Planctomycetales	Planctomycetaceae	Pirellula	4	-16.25	81.35	50	4
P30_mixed_culture	M5NR	Bacteria	Actinobacteria	Actinobacteria (class)	Actinomycetales	Corynebacteriaceae	Corynebacterium	4	-18.64	80.56	64.33	4
P30_mixed_culture	M5NR	Bacteria	Lentisphaerae	unclassified (derived from Lentisphaerae)	unclassified (derived from Lentisphaerae)	Victivallaceae	Victivallis	4	-20.18	79.67	64.36	4
P30_mixed_culture	M5NR	Bacteria	Proteobacteria	Gammaproteobacteria	Enterobacteriales	Enterobacteriaceae	unclassified (derived from Enterobacteriaceae)	4	-15	73.52	52.75	4
P30_mixed_culture	M5NR	Bacteria	Proteobacteria	Alphaproteobacteria	Sphingomonadales	Sphingomonadaceae	Citromicrobium	4	-14.6	72.27	53.6	4
P30_mixed_culture	M5NR	Bacteria	Actinobacteria	Actinobacteria (class)	Actinomycetales	Micrococcaceae	Renibacterium	4	-11.38	70.72	51	4
P30_mixed_culture	M5NR	Bacteria	Cyanobacteria	unclassified (derived from Cyanobacteria)	Nostocales	Nostocaceae	Cylindrospermopsis	4	-16.84	69.71	59.21	4
P30_mixed_culture	M5NR	Bacteria	Firmicutes	Clostridia	Clostridiales	Peptococcaceae	Desulfitobacterium	4	-14.67	69.55	51.67	4
P30_mixed_culture	M5NR	Bacteria	Actinobacteria	Actinobacteria (class)	Actinomycetales	Promicromonosporaceae	Xylanimonas	4	-12.67	67.65	55.88	4
P30_mixed_culture	M5NR	Bacteria	Proteobacteria	Alphaproteobacteria	Sphingomonadales	Erythrobacteraceae	Erythrobacter	4	-17.75	67.56	64.5	4
P30_mixed_culture	M5NR	Bacteria	Firmicutes	Clostridia	Clostridiales	Eubacteriaceae	Eubacterium	4	-14.57	67.09	58.63	4
P30_mixed_culture	M5NR	Bacteria	Proteobacteria	Gammaproteobacteria	Legionellales	Coxiellaceae	Rickettsiella	4	-14	66.47	56.5	4
P30_mixed_culture	M5NR	Bacteria	unclassified (derived from Bacteria)	unclassified (derived from Bacteria)	unclassified (derived from Bacteria)	unclassified (derived from Bacteria)	Thermobaculum	4	-18.11	65.54	63.33	4
P30_mixed_culture	M5NR	Bacteria	Bacteroidetes	Flavobacteriia	Flavobacteriales	Flavobacteriaceae	Chryseobacterium	4	-22.25	64.08	79.54	4
P30_mixed_culture	M5NR	Bacteria	Bacteroidetes	Flavobacteriia	Flavobacteriales	Flavobacteriaceae	Leeuwenhoekiella	4	-13.25	62.15	57.25	4
P30_mixed_culture	M5NR	Bacteria	Firmicutes	Bacilli	Bacillales	Bacillaceae	Lysinibacillus	4	-12.28	60.77	56.33	4
P30_mixed_culture	M5NR	Bacteria	Proteobacteria	Alphaproteobacteria	Sphingomonadales	Sphingomonadaceae	Zymomonas	3	-61.83	85.89	129.17	3
P30_mixed_culture	M5NR	Bacteria	Proteobacteria	Gammaproteobacteria	Enterobacteriales	Enterobacteriaceae	Pantoea	3	-33	74.65	95.5	3
P30_mixed_culture	M5NR	Bacteria	Proteobacteria	Betaproteobacteria	Methylophilales	Methylophilaceae	Methylophilus	3	-21.75	74.48	65.5	2
P30_mixed_culture	M5NR	Bacteria	Firmicutes	Clostridia	Clostridiales	Peptococcaceae	Pelotomaculum	3	-16.33	73.34	57.33	3
P30_mixed_culture	M5NR	Bacteria	Fusobacteria	Fusobacteriia	Fusobacteriales	Fusobacteriaceae	Fusobacterium	3	-17	70.7	69.75	3
P30_mixed_culture	M5NR	Eukaryota	unclassified (derived from Eukaryota)	unclassified (derived from Eukaryota)	Choanoflagellida	Codonosigidae	Monosiga	3	-12.33	70.25	51.33	3
P30_mixed_culture	M5NR	Bacteria	Proteobacteria	Betaproteobacteria	Burkholderiales	Comamonadaceae	Polaromonas	3	-17.67	66.77	69.67	3
P30_mixed_culture	M5NR	Bacteria	Spirochaetes	Spirochaetia	Spirochaetales	Brachyspiraceae	Brachyspira	3	-9.75	64.91	53.5	3
P30_mixed_culture	M5NR	Bacteria	Cyanobacteria	unclassified (derived from Cyanobacteria)	Nostocales	Nostocaceae	Trichormus	3	-14.67	64.68	64.17	3
P30_mixed_culture	M5NR	Bacteria	Planctomycetes	Planctomycetia	Candidatus Brocadiales	Candidatus Brocadiaceae	Candidatus Kuenenia	3	-12.86	63.06	52.29	3
P30_mixed_culture	M5NR	Bacteria	Aquificae	Aquificae (class)	Aquificales	Hydrogenothermaceae	Persephonella	3	-25	62.77	82	3
P30_mixed_culture	M5NR	Bacteria	Verrucomicrobia	unclassified (derived from Verrucomicrobia)	Methylacidiphilales	Methylacidiphilaceae	Methylacidiphilum	3	-17.5	62.59	62	2
P30_mixed_culture	M5NR	Bacteria	Cyanobacteria	unclassified (derived from Cyanobacteria)	Chroococcales	unclassified (derived from Chroococcales)	Crocosphaera	3	-14.23	61.45	58.43	3
P30_mixed_culture	M5NR	Bacteria	Proteobacteria	Gammaproteobacteria	Chromatiales	Chromatiaceae	Thiocystis	2	-27.33	89.99	70.67	2
P30_mixed_culture	M5NR	Bacteria	Proteobacteria	Gammaproteobacteria	Chromatiales	Chromatiaceae	Thiohalocapsa	2	-23	86.49	59	2
P30_mixed_culture	M5NR	Bacteria	Firmicutes	Bacilli	Lactobacillales	Leuconostocaceae	Oenococcus	2	-19.32	84.54	54.11	2
P30_mixed_culture	M5NR	Bacteria	Proteobacteria	Gammaproteobacteria	Chromatiales	Chromatiaceae	Marichromatium	2	-36	84.53	84	2
P30_mixed_culture	M5NR	Bacteria	Proteobacteria	Gammaproteobacteria	Enterobacteriales	Enterobacteriaceae	Buchnera	2	-18.83	83.44	57.33	2
P30_mixed_culture	M5NR	Bacteria	Proteobacteria	Alphaproteobacteria	Rhodospirillales	unclassified (derived from Rhodospirillales)	unclassified (derived from Rhodospirillales)	2	-43	80.45	105.5	2
P30_mixed_culture	M5NR	Bacteria	Proteobacteria	Betaproteobacteria	Burkholderiales	Oxalobacteraceae	Janthinobacterium	2	-19	80.31	55	1
P30_mixed_culture	M5NR	Eukaryota	Chordata	Ascidiacea	Enterogona	Cionidae	Ciona	2	-14	80.18	60.5	2
P30_mixed_culture	M5NR	Bacteria	Firmicutes	Bacilli	Lactobacillales	Streptococcaceae	Lactococcus	2	-12.5	79.81	59.5	2
P30_mixed_culture	M5NR	Bacteria	Proteobacteria	Gammaproteobacteria	Pasteurellales	Pasteurellaceae	Actinobacillus	2	-22.5	78.6	62	2
P30_mixed_culture	M5NR	Bacteria	Bacteroidetes	Flavobacteriia	Flavobacteriales	Flavobacteriaceae	Weeksella	2	-16	77.14	52.5	2
P30_mixed_culture	M5NR	Bacteria	Firmicutes	Clostridia	Clostridiales	Ruminococcaceae	Ethanoligenens	2	-14.5	76.81	59.5	2
P30_mixed_culture	M5NR	Bacteria	Acidobacteria	Acidobacteriia	Acidobacteriales	Acidobacteriaceae	Granulicella	2	-21.5	76.31	79	2
P30_mixed_culture	M5NR	Archaea	Euryarchaeota	Halobacteria	Halobacteriales	Halobacteriaceae	Haloquadratum	2	-44	75.45	110	1
P30_mixed_culture	M5NR	Bacteria	Proteobacteria	Betaproteobacteria	Nitrosomonadales	Nitrosomonadaceae	unclassified (derived from Nitrosomonadaceae)	2	-19	74.3	60.5	2
P30_mixed_culture	M5NR	Eukaryota	Arthropoda	Arachnida	Ixodida	Ixodidae	Ixodes	2	-21.33	71.89	70.75	2
P30_mixed_culture	M5NR	Bacteria	Synergistetes	Synergistia	Synergistales	Synergistaceae	Thermanaerovibrio	2	-11.5	69.33	50	2
P30_mixed_culture	M5NR	Bacteria	Poribacteria	unclassified (derived from Poribacteria)	unclassified (derived from Poribacteria)	unclassified (derived from Poribacteria)	unclassified (derived from Poribacteria)	2	-14	68.73	51.5	2
P30_mixed_culture	M5NR	Bacteria	Actinobacteria	Actinobacteria (class)	Actinomycetales	Nakamurellaceae	Nakamurella	2	-16	68.39	57.5	2
P30_mixed_culture	M5NR	Bacteria	Proteobacteria	Alphaproteobacteria	Rickettsiales	Anaplasmataceae	Anaplasma	2	-13	68.1	55.33	2
P30_mixed_culture	M5NR	Archaea	Euryarchaeota	Methanomicrobia	Methanosarcinales	Methanosarcinaceae	Methanosarcina	2	-12.5	68	50	1
P30_mixed_culture	M5NR	Bacteria	Proteobacteria	Alphaproteobacteria	Rickettsiales	Anaplasmataceae	Wolbachia	2	-16.5	67.78	61.5	2
P30_mixed_culture	M5NR	Bacteria	Firmicutes	Clostridia	Clostridiales	Lachnospiraceae	Blautia	2	-14	66.55	52.5	2
P30_mixed_culture	M5NR	Bacteria	Firmicutes	Bacilli	Lactobacillales	Aerococcaceae	Abiotrophia	2	-12	66.54	52	2
P30_mixed_culture	M5NR	Archaea	Korarchaeota	unclassified (derived from Korarchaeota)	unclassified (derived from Korarchaeota)	unclassified (derived from Korarchaeota)	Candidatus Korarchaeum	2	-15.8	66.26	57.3	2
P30_mixed_culture	M5NR	Archaea	Euryarchaeota	Thermococci	Thermococcales	Thermococcaceae	Pyrococcus	2	-13.17	65.88	55.17	2
P30_mixed_culture	M5NR	Bacteria	Synergistetes	unclassified (derived from Synergistetes)	unclassified (derived from Synergistetes)	unclassified (derived from Synergistetes)	unclassified (derived from Synergistetes)	2	-21.5	64.31	77.5	2
P30_mixed_culture	M5NR	Eukaryota	unclassified (derived from Eukaryota)	Ichthyosporea	unclassified (derived from Ichthyosporea)	unclassified (derived from Ichthyosporea)	Capsaspora	2	-23	63.16	85.5	2
P30_mixed_culture	M5NR	Bacteria	Firmicutes	Bacilli	Lactobacillales	Aerococcaceae	Aerococcus	2	-18.5	63.1	65.33	2
P30_mixed_culture	M5NR	Bacteria	Firmicutes	Clostridia	Halanaerobiales	Halanaerobiaceae	Halanaerobium	2	-20.67	62.91	77	2
P30_mixed_culture	M5NR	Bacteria	Actinobacteria	Actinobacteria (class)	Actinomycetales	Microbacteriaceae	Leifsonia	2	-9.33	62.81	55.67	2
P30_mixed_culture	M5NR	Bacteria	Cyanobacteria	unclassified (derived from Cyanobacteria)	Oscillatoriales	unclassified (derived from Oscillatoriales)	Arthrospira	2	-24	62.62	86.67	2
P30_mixed_culture	M5NR	Bacteria	Bacteroidetes	Bacteroidia	Bacteroidales	Prevotellaceae	Prevotella	2	-9	61.81	50	2
P30_mixed_culture	M5NR	Bacteria	Actinobacteria	Actinobacteria (class)	Actinomycetales	Acidothermaceae	Acidothermus	2	-15	61.54	65	2
P30_mixed_culture	M5NR	Bacteria	Firmicutes	Bacilli	Lactobacillales	Streptococcaceae	Streptococcus	2	-11	61.35	56.5	2
P30_mixed_culture	M5NR	Bacteria	Proteobacteria	Gammaproteobacteria	Thiotrichales	Thiotrichaceae	Thiothrix	1	-34	84.34	83	1
P30_mixed_culture	M5NR	Bacteria	Firmicutes	Bacilli	Lactobacillales	Aerococcaceae	Eremococcus	1	-19	84.31	51	1
P30_mixed_culture	M5NR	Bacteria	Firmicutes	Clostridia	Clostridiales	Lachnospiraceae	Coprococcus	1	-29	83.58	67	1
P30_mixed_culture	M5NR	Bacteria	Bacteroidetes	Bacteroidia	Bacteroidales	Porphyromonadaceae	Parabacteroides	1	-24	80.88	68	1
P30_mixed_culture	M5NR	Eukaryota	Streptophyta	Bryopsida	Funariales	Funariaceae	Physcomitrella	1	-19	79.63	54	1
P30_mixed_culture	M5NR	Bacteria	Proteobacteria	Gammaproteobacteria	Pasteurellales	Pasteurellaceae	Gallibacterium	1	-33	78.41	88	1
P30_mixed_culture	M5NR	Bacteria	Proteobacteria	Gammaproteobacteria	Chromatiales	Chromatiaceae	Thiorhodococcus	1	-34	78.31	83	1
P30_mixed_culture	M5NR	Bacteria	Bacteroidetes	Bacteroidia	Bacteroidales	Porphyromonadaceae	Porphyromonas	1	-14	76	50	1
P30_mixed_culture	M5NR	Bacteria	Proteobacteria	Betaproteobacteria	Burkholderiales	Comamonadaceae	Hydrogenophaga	1	-31	74.12	85	1
P30_mixed_culture	M5NR	Bacteria	Proteobacteria	Betaproteobacteria	Burkholderiales	unclassified (derived from Burkholderiales)	unclassified (derived from Burkholderiales)	1	-31	74.12	85	1
P30_mixed_culture	M5NR	Bacteria	Proteobacteria	Betaproteobacteria	Rhodocyclales	Rhodocyclaceae	Azospira	1	-81	73.71	175	1
P30_mixed_culture	M5NR	Bacteria	Bacteroidetes	Flavobacteriia	Flavobacteriales	Flavobacteriaceae	Capnocytophaga	1	-66	73.29	161	1
P30_mixed_culture	M5NR	Bacteria	Firmicutes	Bacilli	Bacillales	Listeriaceae	Listeria	1	-54	73.19	138	1
P30_mixed_culture	M5NR	Bacteria	Proteobacteria	Gammaproteobacteria	Enterobacteriales	Enterobacteriaceae	Candidatus Riesia	1	-14	72.55	51	1
P30_mixed_culture	M5NR	Eukaryota	Apicomplexa	Aconoidasida	Haemosporida	unclassified (derived from Haemosporida)	Plasmodium	1	-27	71.76	85	1
P30_mixed_culture	M5NR	Bacteria	Proteobacteria	Betaproteobacteria	Burkholderiales	unclassified (derived from Burkholderiales)	Leptothrix	1	-15	71.7	53	1
P30_mixed_culture	M5NR	Bacteria	Firmicutes	Clostridia	Clostridiales	Syntrophomonadaceae	Syntrophothermus	1	-45	70.97	124	1
P30_mixed_culture	M5NR	Bacteria	Firmicutes	Clostridia	Clostridiales	Clostridiales Family XI. Incertae Sedis	Peptoniphilus	1	-15	70.91	55	1
P30_mixed_culture	M5NR	Bacteria	Spirochaetes	Spirochaetia	Spirochaetales	Spirochaetaceae	Treponema	1	-15	70.69	58	1
P30_mixed_culture	M5NR	Bacteria	Proteobacteria	Betaproteobacteria	Burkholderiales	unclassified (derived from Burkholderiales)	Thiomonas	1	-36	70.53	95	1
P30_mixed_culture	M5NR	Bacteria	Firmicutes	Clostridia	Clostridiales	Lachnospiraceae	Oribacterium	1	-12	69.09	55	1
P30_mixed_culture	M5NR	Eukaryota	Chordata	Mammalia	Primates	Hominidae	Pan	1	-14	69.09	55	1
P30_mixed_culture	M5NR	Bacteria	Bacteroidetes	Bacteroidia	Bacteroidales	Rikenellaceae	Alistipes	1	-43	68.6	121	1
P30_mixed_culture	M5NR	Bacteria	Cyanobacteria	unclassified (derived from Cyanobacteria)	Chroococcales	unclassified (derived from Chroococcales)	Microcystis	1	-11	68	50	1
P30_mixed_culture	M5NR	Archaea	Euryarchaeota	Methanomicrobia	Methanosarcinales	Methanosarcinaceae	Methanohalobium	1	-12	66.67	51	1
P30_mixed_culture	M5NR	Bacteria	Actinobacteria	Actinobacteria (class)	Bifidobacteriales	Bifidobacteriaceae	Bifidobacterium	1	-19	66.67	66	1
P30_mixed_culture	M5NR	Bacteria	Proteobacteria	Gammaproteobacteria	Chromatiales	Ectothiorhodospiraceae	Arhodomonas	1	-18	65.67	67	1
P30_mixed_culture	M5NR	Bacteria	Proteobacteria	Gammaproteobacteria	Acidithiobacillales	Acidithiobacillaceae	Acidithiobacillus	1	-15	65.52	58	1
P30_mixed_culture	M5NR	Bacteria	Chlamydiae	Chlamydiia	Chlamydiales	Chlamydiaceae	Chlamydia	1	-22	65.28	72	1
P30_mixed_culture	M5NR	Bacteria	Proteobacteria	Alphaproteobacteria	Rickettsiales	Anaplasmataceae	Neorickettsia	1	-18	65.28	72	1
P30_mixed_culture	M5NR	Bacteria	Fusobacteria	Fusobacteriia	Fusobacteriales	Leptotrichiaceae	Leptotrichia	1	-27	64.89	94	1
P30_mixed_culture	M5NR	Bacteria	Firmicutes	Bacilli	Lactobacillales	Lactobacillaceae	Lactobacillus	1	-8	64.71	51	1
P30_mixed_culture	M5NR	Archaea	Euryarchaeota	Methanococci	Methanococcales	Methanococcaceae	Methanococcus	1	-14	64.15	53	1
P30_mixed_culture	M5NR	Bacteria	Proteobacteria	Alphaproteobacteria	Caulobacterales	Caulobacteraceae	Brevundimonas	1	-19	63.89	72	1
P30_mixed_culture	M5NR	Bacteria	Firmicutes	Negativicutes	Selenomonadales	Acidaminococcaceae	Acidaminococcus	1	-28	63.83	94	1
P30_mixed_culture	M5NR	Bacteria	Firmicutes	Clostridia	Clostridiales	Clostridiales Family XI. Incertae Sedis	Anaerococcus	1	-24	63.1	84	1
P30_mixed_culture	M5NR	Bacteria	Thermotogae	Thermotogae (class)	Thermotogales	unclassified (derived from Thermotogales)	unclassified (derived from Thermotogales)	1	-12	62.5	56	1
P30_mixed_culture	M5NR	Bacteria	Proteobacteria	Gammaproteobacteria	Aeromonadales	Succinivibrionaceae	Succinatimonas	1	-25	62.35	85	1
P30_mixed_culture	M5NR	Bacteria	Firmicutes	Bacilli	Bacillales	unclassified (derived from Bacillales)	Exiguobacterium	1	-17	62.32	69	1
P30_mixed_culture	M5NR	Viruses	unclassified (derived from Viruses)	unclassified (derived from Viruses)	unclassified (derived from Viruses)	Adenoviridae	Mastadenovirus	1	-10	62.26	53	1
P30_mixed_culture	M5NR	Viruses	unclassified (derived from Viruses)	unclassified (derived from Viruses)	unclassified (derived from Viruses)	Phycodnaviridae	Prasinovirus	1	-11	62.26	53	1
P30_mixed_culture	M5NR	Bacteria	Proteobacteria	Betaproteobacteria	Rhodocyclales	Rhodocyclaceae	Dechloromonas	1	-50	62.07	145	1
P30_mixed_culture	M5NR	Bacteria	Proteobacteria	Betaproteobacteria	Burkholderiales	unclassified (derived from Burkholderiales)	Ideonella	1	-31	61.9	105	1
P30_mixed_culture	M5NR	Bacteria	Firmicutes	Clostridia	Clostridiales	Peptostreptococcaceae	unclassified (derived from Peptostreptococcaceae)	1	-39	61.48	122	1
P30_mixed_culture	M5NR	Bacteria	Actinobacteria	Actinobacteria (class)	Acidimicrobiales	Acidimicrobiaceae	Acidimicrobium	1	-11	60	55	1
NP30_mixed_culture	M5NR	unassigned	unassigned	unassigned	unassigned	unassigned	unassigned	2007	-21.29	77.59	63.06	1949
NP30_mixed_culture	M5NR	Bacteria	Proteobacteria	Betaproteobacteria	Rhodocyclales	Rhodocyclaceae	Azoarcus	1770	-19.31	78.62	57.78	1659
NP30_mixed_culture	M5NR	Bacteria	Proteobacteria	Betaproteobacteria	Rhodocyclales	Rhodocyclaceae	Thauera	1734	-32.29	81.19	78.68	1372
NP30_mixed_culture	M5NR	Bacteria	Proteobacteria	Betaproteobacteria	Rhodocyclales	Rhodocyclaceae	Aromatoleum	1254	-19.14	80.04	57.04	1254
NP30_mixed_culture	M5NR	Bacteria	Proteobacteria	Betaproteobacteria	Rhodocyclales	Rhodocyclaceae	Dechloromonas	844	-30.08	80.68	78.22	844
NP30_mixed_culture	M5NR	Bacteria	Proteobacteria	Betaproteobacteria	unclassified (derived from Betaproteobacteria)	unclassified (derived from Betaproteobacteria)	Candidatus Accumulibacter	338	-15.22	76.03	51.56	338
NP30_mixed_culture	M5NR	Bacteria	Proteobacteria	Betaproteobacteria	Burkholderiales	Burkholderiaceae	Burkholderia	333	-16.98	78.45	54.07	333
NP30_mixed_culture	M5NR	Bacteria	Proteobacteria	Betaproteobacteria	Burkholderiales	Burkholderiaceae	Ralstonia	219	-15.69	75.16	52.72	219
NP30_mixed_culture	M5NR	Bacteria	Proteobacteria	Gammaproteobacteria	Chromatiales	Chromatiaceae	Nitrosococcus	191	-15.46	74.75	52.4	191
NP30_mixed_culture	M5NR	Bacteria	Proteobacteria	Betaproteobacteria	Burkholderiales	Comamonadaceae	Acidovorax	177	-15.28	75.89	52.25	177
NP30_mixed_culture	M5NR	Bacteria	Proteobacteria	Betaproteobacteria	Burkholderiales	Burkholderiaceae	Cupriavidus	170	-16	74.93	54.5	170
NP30_mixed_culture	M5NR	Bacteria	Proteobacteria	Betaproteobacteria	Burkholderiales	Oxalobacteraceae	Janthinobacterium	132	-24.28	80.39	68.52	132
NP30_mixed_culture	M5NR	Bacteria	Proteobacteria	Betaproteobacteria	Gallionellales	Gallionellaceae	Sideroxydans	127	-15.99	77.02	51.9	127
NP30_mixed_culture	M5NR	Bacteria	Proteobacteria	Betaproteobacteria	Neisseriales	Neisseriaceae	Lutiella	117	-14.47	74.46	50.24	117
NP30_mixed_culture	M5NR	Bacteria	Proteobacteria	Betaproteobacteria	Burkholderiales	Alcaligenaceae	Achromobacter	112	-20.62	77.73	60.41	112
NP30_mixed_culture	M5NR	Bacteria	Proteobacteria	Betaproteobacteria	Nitrosomonadales	Nitrosomonadaceae	Nitrosomonas	110	-23.02	75.79	68.06	110
NP30_mixed_culture	M5NR	Bacteria	unclassified (derived from Bacteria)	unclassified (derived from Bacteria)	unclassified (derived from Bacteria)	unclassified (derived from Bacteria)	unclassified (derived from Bacteria)	106	-24.24	78.2	66.45	106
NP30_mixed_culture	M5NR	Bacteria	Proteobacteria	Gammaproteobacteria	unclassified (derived from Gammaproteobacteria)	unclassified (derived from Gammaproteobacteria)	Congregibacter	84	-20.23	76.52	62.02	84
NP30_mixed_culture	M5NR	Bacteria	Proteobacteria	Betaproteobacteria	Burkholderiales	Comamonadaceae	Comamonas	79	-22.72	80.89	64.08	79
NP30_mixed_culture	M5NR	Bacteria	Proteobacteria	Betaproteobacteria	Burkholderiales	Comamonadaceae	Alicycliphilus	78	-17.99	81.5	53.6	78
NP30_mixed_culture	M5NR	Bacteria	Proteobacteria	Betaproteobacteria	Burkholderiales	Comamonadaceae	Variovorax	75	-15.82	71.65	56.12	75
NP30_mixed_culture	M5NR	Bacteria	Proteobacteria	Betaproteobacteria	Burkholderiales	Comamonadaceae	Verminephrobacter	74	-21.32	79.5	59.2	74
NP30_mixed_culture	M5NR	Bacteria	Proteobacteria	Gammaproteobacteria	Enterobacteriales	Enterobacteriaceae	Edwardsiella	72	-27.13	77.56	74.01	51
NP30_mixed_culture	M5NR	Bacteria	Proteobacteria	Betaproteobacteria	Burkholderiales	Oxalobacteraceae	Herbaspirillum	71	-19.33	75.51	60.49	71
NP30_mixed_culture	M5NR	Bacteria	Proteobacteria	Betaproteobacteria	Burkholderiales	Burkholderiaceae	Limnobacter	64	-15.25	78.3	50.38	64
NP30_mixed_culture	M5NR	Bacteria	Proteobacteria	Gammaproteobacteria	Alteromonadales	Shewanellaceae	Shewanella	54	-18.06	78.49	57.22	54
NP30_mixed_culture	M5NR	Bacteria	Proteobacteria	Gammaproteobacteria	Enterobacteriales	Enterobacteriaceae	Escherichia	52	-31.32	77.87	81.63	52
NP30_mixed_culture	M5NR	Bacteria	Proteobacteria	Betaproteobacteria	Neisseriales	Neisseriaceae	Neisseria	46	-27.36	83.66	72	46
NP30_mixed_culture	M5NR	Bacteria	Proteobacteria	Betaproteobacteria	Methylophilales	Methylophilaceae	Methylovorus	46	-15.82	76.16	51.65	46
NP30_mixed_culture	M5NR	Bacteria	Proteobacteria	Gammaproteobacteria	Pseudomonadales	Pseudomonadaceae	Pseudomonas	43	-22.68	77.43	64.44	43
NP30_mixed_culture	M5NR	Bacteria	Proteobacteria	Gammaproteobacteria	Vibrionales	Vibrionaceae	Vibrio	42	-17.33	75.95	57.5	42
NP30_mixed_culture	M5NR	Bacteria	Proteobacteria	Betaproteobacteria	Burkholderiales	Alcaligenaceae	Bordetella	40	-21.87	82.19	60.23	40
NP30_mixed_culture	M5NR	other sequences	unclassified (derived from other sequences)	unclassified (derived from other sequences)	unclassified (derived from other sequences)	unclassified (derived from other sequences)	unclassified (derived from other sequences)	40	-29.13	79.67	76.82	39
NP30_mixed_culture	M5NR	Bacteria	Proteobacteria	Alphaproteobacteria	Sphingomonadales	Sphingomonadaceae	Sphingomonas	40	-20.43	77.76	60.44	40
NP30_mixed_culture	M5NR	Bacteria	Proteobacteria	Deltaproteobacteria	Desulfuromonadales	Pelobacteraceae	Pelobacter	40	-13.71	72.56	50.71	40
NP30_mixed_culture	M5NR	Bacteria	Proteobacteria	Betaproteobacteria	Burkholderiales	Burkholderiaceae	Lautropia	37	-18.3	73.27	60.26	37
NP30_mixed_culture	M5NR	Bacteria	Proteobacteria	Gammaproteobacteria	Enterobacteriales	Enterobacteriaceae	Yersinia	29	-21.03	65.5	74.32	29
NP30_mixed_culture	M5NR	Bacteria	Proteobacteria	Alphaproteobacteria	Rhizobiales	Bradyrhizobiaceae	Rhodopseudomonas	28	-16.16	69.79	57.74	28
NP30_mixed_culture	M5NR	Bacteria	Proteobacteria	Betaproteobacteria	Burkholderiales	Comamonadaceae	Curvibacter	26	-16.86	76.95	55.9	26
NP30_mixed_culture	M5NR	Bacteria	Proteobacteria	unclassified (derived from Proteobacteria)	unclassified (derived from Proteobacteria)	unclassified (derived from Proteobacteria)	unclassified (derived from Proteobacteria)	26	-21.05	75.98	63.02	26
NP30_mixed_culture	M5NR	Bacteria	Proteobacteria	Gammaproteobacteria	Xanthomonadales	Xanthomonadaceae	Stenotrophomonas	26	-14.14	72.78	51.75	26
NP30_mixed_culture	M5NR	Bacteria	Proteobacteria	Gammaproteobacteria	Enterobacteriales	Enterobacteriaceae	Enterobacter	24	-26.45	81.61	70.56	24
NP30_mixed_culture	M5NR	Bacteria	Proteobacteria	Betaproteobacteria	Burkholderiales	Comamonadaceae	Delftia	19	-23.86	84.4	64.73	19
NP30_mixed_culture	M5NR	Bacteria	Proteobacteria	Gammaproteobacteria	Aeromonadales	Aeromonadaceae	Aeromonas	19	-38.94	83.31	94.6	11
NP30_mixed_culture	M5NR	Bacteria	Proteobacteria	Alphaproteobacteria	Rhizobiales	Beijerinckiaceae	Methylocella	18	-18	76.72	55.44	18
NP30_mixed_culture	M5NR	Bacteria	Proteobacteria	Gammaproteobacteria	Xanthomonadales	Xanthomonadaceae	Xylella	17	-32.53	76.51	87.55	17
NP30_mixed_culture	M5NR	Bacteria	Proteobacteria	Gammaproteobacteria	Pseudomonadales	Moraxellaceae	Acinetobacter	16	-29.82	81.56	73.87	16
NP30_mixed_culture	M5NR	Bacteria	Proteobacteria	Alphaproteobacteria	Rhizobiales	Hyphomicrobiaceae	Rhodomicrobium	16	-14.65	74.81	50	16
NP30_mixed_culture	M5NR	Bacteria	Proteobacteria	Alphaproteobacteria	Rhodobacterales	Rhodobacteraceae	Roseobacter	15	-18.56	82.24	53.84	15
NP30_mixed_culture	M5NR	Bacteria	Proteobacteria	Alphaproteobacteria	Rhodospirillales	Rhodospirillaceae	Rhodospirillum	15	-13.56	76.69	50.19	15
NP30_mixed_culture	M5NR	Bacteria	Proteobacteria	Alphaproteobacteria	Rhodobacterales	Hyphomonadaceae	Hyphomonas	15	-20.31	69.92	64.78	15
NP30_mixed_culture	M5NR	Bacteria	Proteobacteria	Gammaproteobacteria	Enterobacteriales	Enterobacteriaceae	Cronobacter	13	-20.76	94.02	51.37	13
NP30_mixed_culture	M5NR	Bacteria	Proteobacteria	Alphaproteobacteria	Rhodobacterales	Rhodobacteraceae	Roseovarius	13	-14.88	80.92	50.25	13
NP30_mixed_culture	M5NR	Bacteria	Actinobacteria	Actinobacteria (class)	Actinomycetales	Nocardioidaceae	Nocardioides	13	-19.19	80.82	56.15	13
NP30_mixed_culture	M5NR	Bacteria	Proteobacteria	Gammaproteobacteria	Vibrionales	Vibrionaceae	Aliivibrio	13	-18.03	72.89	57.47	13
NP30_mixed_culture	M5NR	Bacteria	Proteobacteria	Deltaproteobacteria	unclassified (derived from Deltaproteobacteria)	unclassified (derived from Deltaproteobacteria)	unclassified (derived from Deltaproteobacteria)	13	-13.82	72.1	50.64	13
NP30_mixed_culture	M5NR	Bacteria	Proteobacteria	Gammaproteobacteria	Enterobacteriales	Enterobacteriaceae	Providencia	12	-16.85	75.41	57.17	12
NP30_mixed_culture	M5NR	Bacteria	Proteobacteria	Alphaproteobacteria	Rhizobiales	Xanthobacteraceae	Starkeya	11	-20.71	71.54	60.6	11
NP30_mixed_culture	M5NR	Bacteria	Chloroflexi	Chloroflexi (class)	Chloroflexales	Chloroflexaceae	Chloroflexus	11	-18.75	70.91	61.18	11
NP30_mixed_culture	M5NR	Bacteria	Chlorobi	Chlorobia	Chlorobiales	Chlorobiaceae	Chlorobium	10	-18.05	77.74	54.47	10
NP30_mixed_culture	M5NR	Bacteria	Proteobacteria	Alphaproteobacteria	Rhodobacterales	Rhodobacteraceae	Ahrensia	10	-14.73	76.83	53	10
NP30_mixed_culture	M5NR	Bacteria	Bacteroidetes	Bacteroidia	Bacteroidales	Bacteroidaceae	Bacteroides	10	-18	72.95	60.9	10
NP30_mixed_culture	M5NR	Bacteria	Proteobacteria	Alphaproteobacteria	Rhizobiales	Bradyrhizobiaceae	Nitrobacter	9	-20.44	69.91	69.52	9
NP30_mixed_culture	M5NR	Bacteria	Chlorobi	Chlorobia	Chlorobiales	Chlorobiaceae	Pelodictyon	8	-28.46	79.2	75.22	8
NP30_mixed_culture	M5NR	Bacteria	Actinobacteria	Actinobacteria (class)	Actinomycetales	Streptosporangiaceae	Streptosporangium	8	-15.45	76.34	55.27	8
NP30_mixed_culture	M5NR	Bacteria	Proteobacteria	Deltaproteobacteria	Desulfovibrionales	Desulfovibrionaceae	Desulfovibrio	8	-17.67	76.1	54.89	8
NP30_mixed_culture	M5NR	Bacteria	Proteobacteria	Betaproteobacteria	Burkholderiales	unclassified (derived from Burkholderiales)	Methylibium	8	-16.6	72.45	55.9	8
NP30_mixed_culture	M5NR	Bacteria	Proteobacteria	Gammaproteobacteria	Enterobacteriales	Enterobacteriaceae	Serratia	8	-17.23	67.16	60.93	8
NP30_mixed_culture	M5NR	Bacteria	Proteobacteria	Betaproteobacteria	Neisseriales	Neisseriaceae	Kingella	7	-16.05	78.75	50.75	7
NP30_mixed_culture	M5NR	Bacteria	Acidobacteria	Acidobacteriia	Acidobacteriales	Acidobacteriaceae	Acidobacterium	7	-14.09	76.71	55.75	7
NP30_mixed_culture	M5NR	Bacteria	Actinobacteria	Actinobacteria (class)	Actinomycetales	Thermomonosporaceae	Thermomonospora	7	-13.12	73.55	51.5	7
NP30_mixed_culture	M5NR	Bacteria	Proteobacteria	Gammaproteobacteria	Vibrionales	Vibrionaceae	Photobacterium	7	-14.43	69.63	54.14	7
NP30_mixed_culture	M5NR	Bacteria	Proteobacteria	Alphaproteobacteria	Rhizobiales	Rhizobiaceae	Rhizobium	7	-19.82	69.54	64.67	7
NP30_mixed_culture	M5NR	Bacteria	Proteobacteria	Gammaproteobacteria	Enterobacteriales	Enterobacteriaceae	unclassified (derived from Enterobacteriaceae)	7	-10.71	68.79	51	7
NP30_mixed_culture	M5NR	Bacteria	Proteobacteria	Alphaproteobacteria	Rhodobacterales	Rhodobacteraceae	Octadecabacter	7	-18.8	63.8	74.63	7
NP30_mixed_culture	M5NR	Bacteria	Proteobacteria	Gammaproteobacteria	Enterobacteriales	Enterobacteriaceae	Salmonella	6	-18.69	80.16	56.34	6
NP30_mixed_culture	M5NR	Bacteria	Verrucomicrobia	Verrucomicrobiae	Verrucomicrobiales	Verrucomicrobiaceae	Verrucomicrobium	6	-13.88	70.78	55.8	6
NP30_mixed_culture	M5NR	Bacteria	Firmicutes	Clostridia	Clostridiales	Syntrophomonadaceae	Syntrophomonas	6	-20.92	70.26	69.64	6
NP30_mixed_culture	M5NR	Bacteria	Proteobacteria	Alphaproteobacteria	Rhodospirillales	Acetobacteraceae	Gluconacetobacter	6	-16.39	67.32	58.33	6
NP30_mixed_culture	M5NR	Bacteria	Firmicutes	Clostridia	Clostridiales	Peptococcaceae	Thermincola	6	-18.25	63.17	69.43	6
NP30_mixed_culture	M5NR	Archaea	Euryarchaeota	Methanomicrobia	Methanosarcinales	Methanosarcinaceae	Methanosarcina	5	-17.48	80.44	53.4	5
NP30_mixed_culture	M5NR	Bacteria	Proteobacteria	Gammaproteobacteria	Enterobacteriales	Enterobacteriaceae	Photorhabdus	5	-19.86	77.89	56.42	5
NP30_mixed_culture	M5NR	Bacteria	Proteobacteria	Gammaproteobacteria	Enterobacteriales	Enterobacteriaceae	Citrobacter	5	-19.12	76.91	54.75	5
NP30_mixed_culture	M5NR	Bacteria	Actinobacteria	Actinobacteria (class)	Actinomycetales	Geodermatophilaceae	Geodermatophilus	5	-14.75	73.75	51.96	5
NP30_mixed_culture	M5NR	Bacteria	Proteobacteria	Alphaproteobacteria	Rhizobiales	Brucellaceae	Brucella	5	-14.62	73.52	52.88	5
NP30_mixed_culture	M5NR	Bacteria	Proteobacteria	Gammaproteobacteria	Pasteurellales	Pasteurellaceae	Basfia	5	-16.88	73.3	56.42	5
NP30_mixed_culture	M5NR	Bacteria	Proteobacteria	Gammaproteobacteria	Enterobacteriales	Enterobacteriaceae	Erwinia	5	-19.91	72.72	65.45	5
NP30_mixed_culture	M5NR	Bacteria	Spirochaetes	Spirochaetia	Spirochaetales	Spirochaetaceae	Spirochaeta	5	-9.41	64.79	52.15	5
NP30_mixed_culture	M5NR	Bacteria	Actinobacteria	Actinobacteria (class)	Actinomycetales	Micrococcaceae	Arthrobacter	5	-10.08	61.12	51.67	5
NP30_mixed_culture	M5NR	Bacteria	Actinobacteria	Actinobacteria (class)	Actinomycetales	Mycobacteriaceae	Mycobacterium	4	-21.67	95.53	51.33	4
NP30_mixed_culture	M5NR	Eukaryota	Arthropoda	Insecta	Diptera	Culicidae	Aedes	4	-20.03	82.28	59.69	4
NP30_mixed_culture	M5NR	Bacteria	Firmicutes	Bacilli	Bacillales	Bacillaceae	Geobacillus	4	-23.53	81.27	65.97	4
NP30_mixed_culture	M5NR	Bacteria	Proteobacteria	Deltaproteobacteria	Desulfobacterales	Desulfobacteraceae	Desulfococcus	4	-16.4	74.52	51.6	3
NP30_mixed_culture	M5NR	Bacteria	Synergistetes	Synergistia	Synergistales	Synergistaceae	Aminomonas	4	-14.12	73.58	52	4
NP30_mixed_culture	M5NR	Bacteria	Proteobacteria	Deltaproteobacteria	Desulfovibrionales	Desulfohalobiaceae	Desulfonatronospira	4	-12.39	73.56	52.67	4
NP30_mixed_culture	M5NR	Bacteria	Actinobacteria	Actinobacteria (class)	Actinomycetales	Pseudonocardiaceae	Amycolatopsis	4	-13.75	70.96	53.75	4
NP30_mixed_culture	M5NR	Bacteria	Cyanobacteria	unclassified (derived from Cyanobacteria)	Nostocales	Nostocaceae	Nodularia	4	-13.82	70.88	52.36	4
NP30_mixed_culture	M5NR	Bacteria	Firmicutes	Bacilli	Bacillales	Paenibacillaceae	Brevibacillus	4	-13.67	69.7	54.79	4
NP30_mixed_culture	M5NR	Bacteria	Proteobacteria	Alphaproteobacteria	Rhizobiales	Bartonellaceae	Bartonella	4	-23.67	65.14	77.56	4
NP30_mixed_culture	M5NR	Bacteria	Actinobacteria	Actinobacteria (class)	Actinomycetales	Streptomycetaceae	Streptomyces	4	-9.75	63.27	52.55	4
NP30_mixed_culture	M5NR	Bacteria	Proteobacteria	Epsilonproteobacteria	Campylobacterales	Campylobacteraceae	Campylobacter	4	-13.67	60.4	59.17	4
NP30_mixed_culture	M5NR	Eukaryota	Annelida	Polychaeta	Sabellida	Siboglinidae	Riftia	3	-38.33	92.19	80.33	1
NP30_mixed_culture	M5NR	Bacteria	Fusobacteria	Fusobacteriia	Fusobacteriales	Fusobacteriaceae	Fusobacterium	3	-16.89	77.25	52.11	3
NP30_mixed_culture	M5NR	Bacteria	Proteobacteria	Alphaproteobacteria	Rhizobiales	Xanthobacteraceae	Xanthobacter	3	-31	73.07	85.67	3
NP30_mixed_culture	M5NR	Bacteria	Actinobacteria	Actinobacteria (class)	Actinomycetales	Intrasporangiaceae	Intrasporangium	3	-16.5	73.03	54.17	3
NP30_mixed_culture	M5NR	Bacteria	Proteobacteria	Gammaproteobacteria	Pasteurellales	Pasteurellaceae	Mannheimia	3	-18.8	71.41	66.02	3
NP30_mixed_culture	M5NR	Bacteria	Proteobacteria	Gammaproteobacteria	Oceanospirillales	unclassified (derived from Oceanospirillales)	unclassified (derived from Oceanospirillales)	3	-19	69.3	68	3
NP30_mixed_culture	M5NR	Bacteria	Firmicutes	Bacilli	Bacillales	Paenibacillaceae	Paenibacillus	3	-13.5	68.3	55	3
NP30_mixed_culture	M5NR	Bacteria	Proteobacteria	Gammaproteobacteria	Enterobacteriales	Enterobacteriaceae	Proteus	3	-15.12	68.18	55.56	3
NP30_mixed_culture	M5NR	Bacteria	Firmicutes	Bacilli	Bacillales	Bacillaceae	Lysinibacillus	3	-15	67.05	60.17	3
NP30_mixed_culture	M5NR	Bacteria	Aquificae	Aquificae (class)	Aquificales	Aquificaceae	Hydrogenobacter	3	-10	60.36	51.33	3
NP30_mixed_culture	M5NR	Bacteria	Proteobacteria	Gammaproteobacteria	Enterobacteriales	Enterobacteriaceae	Klebsiella	2	-28.5	100	63.5	2
NP30_mixed_culture	M5NR	Bacteria	Spirochaetes	Spirochaetia	Spirochaetales	Leptospiraceae	Leptospira	2	-21.5	97.28	50.5	2
NP30_mixed_culture	M5NR	Bacteria	Proteobacteria	Gammaproteobacteria	Oceanospirillales	Halomonadaceae	Halomonas	2	-31	94.2	69	1
NP30_mixed_culture	M5NR	Bacteria	Proteobacteria	Betaproteobacteria	Burkholderiales	Alcaligenaceae	Alcaligenes	2	-38.33	92.31	79.67	2
NP30_mixed_culture	M5NR	Bacteria	Proteobacteria	Betaproteobacteria	Rhodocyclales	Rhodocyclaceae	Methyloversatilis	2	-31.33	91.89	65.67	1
NP30_mixed_culture	M5NR	Bacteria	Proteobacteria	Gammaproteobacteria	Legionellales	Legionellaceae	Legionella	2	-21	91.89	51.75	2
NP30_mixed_culture	M5NR	Bacteria	Proteobacteria	Gammaproteobacteria	Thiotrichales	Piscirickettsiaceae	Cycloclasticus	2	-29.8	87.67	69.6	2
NP30_mixed_culture	M5NR	Bacteria	Cyanobacteria	unclassified (derived from Cyanobacteria)	Chroococcales	unclassified (derived from Chroococcales)	Synechocystis	2	-18.5	77.9	57.5	1
NP30_mixed_culture	M5NR	Bacteria	Elusimicrobia	Elusimicrobia (class)	Elusimicrobiales	Elusimicrobiaceae	Elusimicrobium	2	-16.67	76.74	51	2
NP30_mixed_culture	M5NR	Bacteria	Proteobacteria	Gammaproteobacteria	Chromatiales	Chromatiaceae	Thiocystis	2	-15.4	75.27	51.6	2
NP30_mixed_culture	M5NR	Bacteria	Proteobacteria	Gammaproteobacteria	Pasteurellales	Pasteurellaceae	Aggregatibacter	2	-35	74.43	106	2
NP30_mixed_culture	M5NR	Bacteria	Proteobacteria	Betaproteobacteria	Burkholderiales	Comamonadaceae	Diaphorobacter	2	-21	74.41	67.8	2
NP30_mixed_culture	M5NR	Bacteria	Firmicutes	Bacilli	Bacillales	Listeriaceae	Listeria	2	-13	72.54	50.5	2
NP30_mixed_culture	M5NR	Bacteria	Firmicutes	Clostridia	Clostridiales	Clostridiaceae	Clostridium	2	-17	72.29	56	2
NP30_mixed_culture	M5NR	Bacteria	Proteobacteria	Gammaproteobacteria	Chromatiales	Chromatiaceae	Thermochromatium	2	-25.5	72	72	2
NP30_mixed_culture	M5NR	Bacteria	Firmicutes	Negativicutes	Selenomonadales	Veillonellaceae	Selenomonas	2	-13	69.86	52	2
NP30_mixed_culture	M5NR	Bacteria	Proteobacteria	Epsilonproteobacteria	Campylobacterales	Helicobacteraceae	Helicobacter	2	-15	69.02	55.5	2
NP30_mixed_culture	M5NR	Bacteria	Firmicutes	Bacilli	Bacillales	Bacillaceae	Bacillus	2	-24.5	67.66	80.6	2
NP30_mixed_culture	M5NR	Bacteria	Cyanobacteria	unclassified (derived from Cyanobacteria)	Oscillatoriales	unclassified (derived from Oscillatoriales)	Arthrospira	2	-17.67	66.97	61	2
NP30_mixed_culture	M5NR	Bacteria	Actinobacteria	Actinobacteria (class)	Actinomycetales	Nocardiaceae	Rhodococcus	2	-7.5	65.52	51.75	2
NP30_mixed_culture	M5NR	Archaea	Euryarchaeota	Methanobacteria	Methanobacteriales	Methanobacteriaceae	Methanothermobacter	2	-14.5	65.43	57.25	2
NP30_mixed_culture	M5NR	Bacteria	Gemmatimonadetes	Gemmatimonadetes (class)	Gemmatimonadales	Gemmatimonadaceae	Gemmatimonas	2	-13.5	64.34	58	2
NP30_mixed_culture	M5NR	Bacteria	Firmicutes	Clostridia	Clostridiales	Peptococcaceae	Desulfotomaculum	2	-13	60.65	56.5	2
NP30_mixed_culture	M5NR	unclassified sequences	unclassified (derived from unclassified sequences)	unclassified (derived from unclassified sequences)	unclassified (derived from unclassified sequences)	unclassified (derived from unclassified sequences)	unclassified (derived from unclassified sequences)	1	-25	98.15	54	1
NP30_mixed_culture	M5NR	Bacteria	Firmicutes	Clostridia	Clostridiales	Clostridiales Family XVII. Incertae Sedis	Sulfobacillus	1	-20	94.12	51	1
NP30_mixed_culture	M5NR	Bacteria	Proteobacteria	Gammaproteobacteria	Enterobacteriales	Enterobacteriaceae	Candidatus Regiella	1	-29	94.12	68	1
NP30_mixed_culture	M5NR	Bacteria	Proteobacteria	Gammaproteobacteria	Enterobacteriales	Enterobacteriaceae	Shigella	1	-20	92.45	53	1
NP30_mixed_culture	M5NR	Bacteria	Proteobacteria	Betaproteobacteria	Methylophilales	Methylophilaceae	Methylophilus	1	-41	86.96	92	1
NP30_mixed_culture	M5NR	Bacteria	Cyanobacteria	unclassified (derived from Cyanobacteria)	Nostocales	Nostocaceae	Nostoc	1	-27	86.57	67	1
NP30_mixed_culture	M5NR	Bacteria	Cyanobacteria	unclassified (derived from Cyanobacteria)	Chroococcales	unclassified (derived from Chroococcales)	Acaryochloris	1	-18	78.95	57	1
NP30_mixed_culture	M5NR	Bacteria	Proteobacteria	Alphaproteobacteria	Caulobacterales	Caulobacteraceae	Phenylobacterium	1	-25	77.46	71	1
NP30_mixed_culture	M5NR	Bacteria	Firmicutes	Clostridia	Clostridiales	Peptostreptococcaceae	Peptostreptococcus	1	-18	76.27	59	1
NP30_mixed_culture	M5NR	Bacteria	Proteobacteria	Gammaproteobacteria	Thiotrichales	Francisellaceae	Francisella	1	-19	75.86	58	1
NP30_mixed_culture	M5NR	Bacteria	Proteobacteria	Gammaproteobacteria	Xanthomonadales	Xanthomonadaceae	Rhodanobacter	1	-17	73.08	52	1
NP30_mixed_culture	M5NR	Bacteria	Proteobacteria	Alphaproteobacteria	Rhodobacterales	Rhodobacteraceae	Dinoroseobacter	1	-21	72.41	58	1
NP30_mixed_culture	M5NR	Bacteria	Proteobacteria	Gammaproteobacteria	Chromatiales	Ectothiorhodospiraceae	Arhodomonas	1	-69	72.25	173	1
NP30_mixed_culture	M5NR	Bacteria	Proteobacteria	Alphaproteobacteria	Rhizobiales	Rhizobiaceae	Agrobacterium	1	-19	71.43	63	1
NP30_mixed_culture	M5NR	Bacteria	Proteobacteria	Gammaproteobacteria	Methylococcales	Methylococcaceae	Methylobacter	1	-19	70.18	57	1
NP30_mixed_culture	M5NR	Bacteria	Proteobacteria	Gammaproteobacteria	Enterobacteriales	Enterobacteriaceae	Wigglesworthia	1	-23	69.62	79	1
NP30_mixed_culture	M5NR	Eukaryota	Ascomycota	Sordariomycetes	Sordariales	Sordariaceae	Sordaria	1	-18	68.85	61	1
NP30_mixed_culture	M5NR	Bacteria	Proteobacteria	Betaproteobacteria	Nitrosomonadales	Nitrosomonadaceae	unclassified (derived from Nitrosomonadaceae)	1	-15	67.8	59	1
NP30_mixed_culture	M5NR	Bacteria	Proteobacteria	Betaproteobacteria	Burkholderiales	Comamonadaceae	Hydrogenophaga	1	-15	66.67	63	1
NP30_mixed_culture	M5NR	Viruses	unclassified (derived from Viruses)	unclassified (derived from Viruses)	Caudovirales	Myoviridae	unclassified (derived from Myoviridae)	1	-10	66	50	1
NP30_mixed_culture	M5NR	Bacteria	Firmicutes	Bacilli	Bacillales	Staphylococcaceae	Staphylococcus	1	-31	64.84	91	1
NP30_mixed_culture	M5NR	Bacteria	Proteobacteria	Alphaproteobacteria	Rhizobiales	Brucellaceae	Ochrobactrum	1	-10	63.46	52	1
NP30_mixed_culture	M5NR	Bacteria	Acidobacteria	Acidobacteriia	Acidobacteriales	Acidobacteriaceae	Granulicella	1	-19	63.29	79	1
NP30_mixed_culture	M5NR	Bacteria	Chlamydiae	Chlamydiia	Chlamydiales	Parachlamydiaceae	Candidatus Protochlamydia	1	-13	63.16	57	1
NP30_mixed_culture	M5NR	Archaea	Crenarchaeota	Thermoprotei	Thermoproteales	Thermoproteaceae	Pyrobaculum	1	-11	60.38	53	1
NP30_mixed_culture	M5NR	Archaea	Euryarchaeota	Halobacteria	Halobacteriales	Halobacteriaceae	Haloquadratum	1	-9	60	55	1

## Sheet: LCA_class
Lowest Common Ancestor Classification
Class Level
metagenome	domain	phylum	class	abundance	avg eValue	avg % ident	avg align len
P30_mixed_culture	Bacteria	Proteobacteria	Alphaproteobacteria	9413	-22.39	71.2	71.37
P30_mixed_culture	Bacteria	Proteobacteria	-	4585	-18.46	77.67	57.08
P30_mixed_culture	Bacteria	Proteobacteria	Betaproteobacteria	2882	-19.62	70.12	65.15
P30_mixed_culture	Bacteria	Proteobacteria	Gammaproteobacteria	2651	-21.07	71.35	67.79
P30_mixed_culture	Bacteria	-	-	1944	-18.14	76.16	57.32
P30_mixed_culture	Bacteria	Proteobacteria	Deltaproteobacteria	65	-18.74	68.03	64.8
P30_mixed_culture	Bacteria	Cyanobacteria	unclassified (derived from Cyanobacteria)	31	-16.93	67.08	61.46
P30_mixed_culture	Bacteria	unclassified (derived from Bacteria)	unclassified (derived from Bacteria)	22	-30.63	72.76	84.58
P30_mixed_culture	Bacteria	Proteobacteria	Zetaproteobacteria	9	-16.06	76.19	51.71
P30_mixed_culture	Bacteria	Firmicutes	Bacilli	8	-18.15	71.27	61.77
P30_mixed_culture	Bacteria	Actinobacteria	Actinobacteria (class)	8	-21.7	69.24	72.45
P30_mixed_culture	Bacteria	Firmicutes	Clostridia	7	-22.58	67.01	75.08
P30_mixed_culture	Eukaryota	Streptophyta	unclassified (derived from Streptophyta)	6	-18.67	71.12	65.83
P30_mixed_culture	Bacteria	Bacteroidetes	Sphingobacteria	5	-19.06	67.71	66.61
P30_mixed_culture	Bacteria	Proteobacteria	Epsilonproteobacteria	5	-15.46	63.58	61.66
P30_mixed_culture	Bacteria	Verrucomicrobia	Verrucomicrobiae	4	-9.9	66.5	51.3
P30_mixed_culture	Bacteria	Planctomycetes	Planctomycetacia	4	-23.5	65.47	84.5
P30_mixed_culture	Bacteria	Bacteroidetes	Bacteroidia	3	-17.3	67.19	58.63
P30_mixed_culture	Bacteria	Bacteroidetes	-	3	-16.58	66.98	59.96
P30_mixed_culture	Bacteria	Chlorobi	Chlorobia	2	-17.83	76.43	56.5
P30_mixed_culture	Bacteria	Deinococcus-Thermus	Deinococci	2	-12	64.21	56
P30_mixed_culture	Bacteria	Bacteroidetes	Flavobacteria	2	-31.38	62.02	103.25
P30_mixed_culture	Eukaryota	Ascomycota	Sordariomycetes	1	-15.5	73.33	54.5
P30_mixed_culture	Bacteria	Chloroflexi	Chloroflexi (class)	1	-14.5	66.67	57
P30_mixed_culture	other sequences	unclassified (derived from other sequences)	unclassified (derived from other sequences)	1	-42	64.52	124
P30_mixed_culture	Bacteria	Candidatus Poribacteria	unclassified (derived from Candidatus Poribacteria)	1	-11	62	50
P30_mixed_culture	Eukaryota	Chordata	Mammalia	1	-25	61.36	88
P30_mixed_culture	Archaea	Euryarchaeota	Methanomicrobia	1	-10.67	61.16	50.67
P30_mixed_culture	Bacteria	Spirochaetes	Spirochaetes (class)	1	-8.67	60.92	53.67
NP30_mixed_culture	Bacteria	Proteobacteria	Betaproteobacteria	4497	-16.56	70.94	59.13
NP30_mixed_culture	Bacteria	Proteobacteria	-	3315	-17.34	78.81	53.84
NP30_mixed_culture	Bacteria	Proteobacteria	Gammaproteobacteria	160	-25.66	73.55	73.45
NP30_mixed_culture	Bacteria	Proteobacteria	Alphaproteobacteria	47	-22.8	69.73	72.56
NP30_mixed_culture	Bacteria	Proteobacteria	Deltaproteobacteria	12	-21.08	69.57	71.71
NP30_mixed_culture	Bacteria	Bacteroidetes	Flavobacteria	9	-18.36	80.52	56.02
NP30_mixed_culture	Bacteria	Cyanobacteria	unclassified (derived from Cyanobacteria)	8	-14.15	66.66	55.36
NP30_mixed_culture	Bacteria	Firmicutes	Clostridia	7	-29.03	65.46	90.55
NP30_mixed_culture	other sequences	unclassified (derived from other sequences)	unclassified (derived from other sequences)	6	-17	74.38	56.21
NP30_mixed_culture	unclassified sequences	unclassified (derived from unclassified sequences)	unclassified (derived from unclassified sequences)	5	-19	84.21	52.67
NP30_mixed_culture	Bacteria	Actinobacteria	Actinobacteria (class)	5	-33.45	73.86	89.4
NP30_mixed_culture	Bacteria	Firmicutes	-	4	-13.87	73.07	50.8
NP30_mixed_culture	Bacteria	Deinococcus-Thermus	Deinococci	4	-15.75	73.05	56.75
NP30_mixed_culture	Bacteria	Bacteroidetes	Sphingobacteria	4	-18.33	66.71	61.5
NP30_mixed_culture	Bacteria	Bacteroidetes	Cytophagia	3	-15.32	77.47	50.79
NP30_mixed_culture	Bacteria	Bacteroidetes	Bacteroidia	3	-23.14	67.01	76.86
NP30_mixed_culture	Eukaryota	Streptophyta	unclassified (derived from Streptophyta)	3	-11.5	63.87	55.25
NP30_mixed_culture	Bacteria	Proteobacteria	Epsilonproteobacteria	2	-20	76.66	57
NP30_mixed_culture	Bacteria	Planctomycetes	Planctomycetacia	2	-12.5	67.23	53.5
NP30_mixed_culture	Bacteria	Verrucomicrobia	Verrucomicrobiae	2	-15.33	64.85	63.33
NP30_mixed_culture	Bacteria	Chlorobi	Chlorobia	2	-11.67	62.71	54
NP30_mixed_culture	Eukaryota	Arthropoda	Insecta	1	-25.25	100	58.1
NP30_mixed_culture	Bacteria	Verrucomicrobia	Spartobacteria	1	-17	69.69	54.67
NP30_mixed_culture	Bacteria	Bacteroidetes	unclassified (derived from Bacteroidetes)	1	-20.33	68.58	64.67
NP30_mixed_culture	Viruses	unclassified (derived from Viruses)	unclassified (derived from Viruses)	1	-10	66	50

## Sheet: LCA_order
Lowest Common Ancestor Classification
Order Level
metagenome	domain	phylum	class	order	abundance	avg eValue	avg % ident	avg align len
P30_mixed_culture	Bacteria	Proteobacteria	Alphaproteobacteria	Rhodobacterales	8092	-22.6	74.33	69.91
P30_mixed_culture	Bacteria	Proteobacteria	-	-	4585	-18.46	77.67	57.08
P30_mixed_culture	Bacteria	-	-	-	1944	-18.14	76.16	57.32
P30_mixed_culture	Bacteria	Proteobacteria	Betaproteobacteria	-	1621	-18.87	80.12	56.34
P30_mixed_culture	Bacteria	Proteobacteria	Gammaproteobacteria	-	1599	-19.55	76.92	60.27
P30_mixed_culture	Bacteria	Proteobacteria	Alphaproteobacteria	-	996	-27.07	82.81	71.08
P30_mixed_culture	Bacteria	Proteobacteria	Betaproteobacteria	Burkholderiales	557	-20.2	70.09	66.51
P30_mixed_culture	Bacteria	Proteobacteria	Betaproteobacteria	Rhodocyclales	554	-27.96	74.32	77.91
P30_mixed_culture	Bacteria	Proteobacteria	Gammaproteobacteria	Chromatiales	457	-17.39	72.29	59.42
P30_mixed_culture	Bacteria	Proteobacteria	Gammaproteobacteria	unclassified (derived from Gammaproteobacteria)	221	-22.67	73.86	67.85
P30_mixed_culture	Bacteria	Proteobacteria	Alphaproteobacteria	Rhizobiales	201	-21.36	67.51	72.49
P30_mixed_culture	Bacteria	Proteobacteria	Gammaproteobacteria	Alteromonadales	86	-21.56	70.97	69.44
P30_mixed_culture	Bacteria	Proteobacteria	Alphaproteobacteria	Rhodospirillales	83	-19.1	67.48	66.22
P30_mixed_culture	Bacteria	Proteobacteria	Gammaproteobacteria	Vibrionales	73	-18.36	70.7	63.61
P30_mixed_culture	Bacteria	Proteobacteria	Gammaproteobacteria	Oceanospirillales	68	-14.8	70.52	54.47
P30_mixed_culture	Bacteria	Proteobacteria	Betaproteobacteria	Gallionellales	64	-14.65	68.69	55.86
P30_mixed_culture	Bacteria	Proteobacteria	Gammaproteobacteria	Pseudomonadales	63	-19.32	68.07	66.04
P30_mixed_culture	Bacteria	Proteobacteria	Betaproteobacteria	Hydrogenophilales	54	-13.11	66.05	53.96
P30_mixed_culture	Bacteria	Proteobacteria	Gammaproteobacteria	Enterobacteriales	44	-26.65	71.27	80.76
P30_mixed_culture	Bacteria	Proteobacteria	Gammaproteobacteria	Methylococcales	26	-25.23	73.27	70.43
P30_mixed_culture	Bacteria	unclassified (derived from Bacteria)	unclassified (derived from Bacteria)	unclassified (derived from Bacteria)	22	-30.63	72.76	84.58
P30_mixed_culture	Bacteria	Proteobacteria	Deltaproteobacteria	Desulfuromonadales	22	-19.13	70.1	64.76
P30_mixed_culture	Bacteria	Proteobacteria	Alphaproteobacteria	unclassified (derived from Alphaproteobacteria)	20	-52.62	84.53	114.35
P30_mixed_culture	Bacteria	Proteobacteria	Deltaproteobacteria	Desulfobacterales	19	-14.73	68.77	54.16
P30_mixed_culture	Bacteria	Proteobacteria	Alphaproteobacteria	Sphingomonadales	15	-29.21	69.58	84.71
P30_mixed_culture	Bacteria	Proteobacteria	Deltaproteobacteria	Desulfovibrionales	15	-12.23	64.87	52.5
P30_mixed_culture	Bacteria	Proteobacteria	Betaproteobacteria	Neisseriales	12	-18.51	72.02	60.58
P30_mixed_culture	Bacteria	Proteobacteria	Betaproteobacteria	Methylophilales	11	-16.86	68.54	60.74
P30_mixed_culture	Bacteria	Cyanobacteria	unclassified (derived from Cyanobacteria)	Chroococcales	11	-16.71	66.99	61.23
P30_mixed_culture	Bacteria	Cyanobacteria	unclassified (derived from Cyanobacteria)	-	11	-16.39	66.13	59.43
P30_mixed_culture	Bacteria	Proteobacteria	Zetaproteobacteria	Mariprofundales	9	-16.06	76.19	51.71
P30_mixed_culture	Bacteria	Proteobacteria	Betaproteobacteria	Nitrosomonadales	9	-17.53	67.4	63.38
P30_mixed_culture	Bacteria	Actinobacteria	Actinobacteria (class)	Actinomycetales	8	-21.7	69.24	72.45
P30_mixed_culture	Bacteria	Cyanobacteria	unclassified (derived from Cyanobacteria)	Oscillatoriales	7	-19.95	69.5	64.86
P30_mixed_culture	Bacteria	Proteobacteria	Gammaproteobacteria	Aeromonadales	6	-33.64	75.84	91.36
P30_mixed_culture	Bacteria	Firmicutes	Bacilli	Bacillales	6	-19.82	73.4	64.25
P30_mixed_culture	Eukaryota	Streptophyta	unclassified (derived from Streptophyta)	Malpighiales	6	-18.67	71.12	65.83
P30_mixed_culture	Bacteria	Proteobacteria	Deltaproteobacteria	Myxococcales	6	-16	67.73	61.17
P30_mixed_culture	Bacteria	Proteobacteria	Alphaproteobacteria	Caulobacterales	6	-12.75	65.17	56.33
P30_mixed_culture	Bacteria	Bacteroidetes	Sphingobacteria	Sphingobacteriales	5	-19.06	67.71	66.61
P30_mixed_culture	Bacteria	Firmicutes	Clostridia	Clostridiales	5	-25.42	66.1	80.94
P30_mixed_culture	Bacteria	Proteobacteria	Gammaproteobacteria	Xanthomonadales	4	-41.46	76.17	108.76
P30_mixed_culture	Bacteria	Verrucomicrobia	Verrucomicrobiae	Verrucomicrobiales	4	-9.9	66.5	51.3
P30_mixed_culture	Bacteria	Planctomycetes	Planctomycetacia	Planctomycetales	4	-23.5	65.47	84.5
P30_mixed_culture	Bacteria	Proteobacteria	Epsilonproteobacteria	unclassified (derived from Epsilonproteobacteria)	4	-18.67	64.79	68.67
P30_mixed_culture	Bacteria	Proteobacteria	Gammaproteobacteria	Legionellales	3	-45	85.89	100
P30_mixed_culture	Bacteria	Proteobacteria	Deltaproteobacteria	unclassified (derived from Deltaproteobacteria)	3	-64.33	67.91	164
P30_mixed_culture	Bacteria	Bacteroidetes	Bacteroidia	Bacteroidales	3	-17.3	67.19	58.63
P30_mixed_culture	Bacteria	Bacteroidetes	-	-	3	-16.58	66.98	59.96
P30_mixed_culture	Bacteria	Chlorobi	Chlorobia	Chlorobiales	2	-17.83	76.43	56.5
P30_mixed_culture	Bacteria	Firmicutes	Clostridia	-	2	-11.25	70.67	51.67
P30_mixed_culture	Bacteria	Firmicutes	Bacilli	-	2	-13.17	64.89	54.33
P30_mixed_culture	Bacteria	Deinococcus-Thermus	Deinococci	Deinococcales	2	-12	64.21	56
P30_mixed_culture	Bacteria	Cyanobacteria	unclassified (derived from Cyanobacteria)	Nostocales	2	-9.5	61.2	54.5
P30_mixed_culture	Eukaryota	Ascomycota	Sordariomycetes	Ophiostomatales	1	-15.5	73.33	54.5
P30_mixed_culture	Bacteria	Chloroflexi	Chloroflexi (class)	Chloroflexales	1	-14.5	66.67	57
P30_mixed_culture	other sequences	unclassified (derived from other sequences)	unclassified (derived from other sequences)	unclassified (derived from other sequences)	1	-42	64.52	124
P30_mixed_culture	Bacteria	Proteobacteria	Gammaproteobacteria	Acidithiobacillales	1	-11.67	64.26	52.33
P30_mixed_culture	Bacteria	Bacteroidetes	Flavobacteria	-	1	-15.75	62.49	63.5
P30_mixed_culture	Bacteria	Proteobacteria	Epsilonproteobacteria	Campylobacterales	1	-12.25	62.38	54.65
P30_mixed_culture	Bacteria	Candidatus Poribacteria	unclassified (derived from Candidatus Poribacteria)	unclassified (derived from Candidatus Poribacteria)	1	-11	62	50
P30_mixed_culture	Bacteria	Bacteroidetes	Flavobacteria	Flavobacteriales	1	-47	61.54	143
P30_mixed_culture	Eukaryota	Chordata	Mammalia	Rodentia	1	-25	61.36	88
P30_mixed_culture	Archaea	Euryarchaeota	Methanomicrobia	Methanosarcinales	1	-10.67	61.16	50.67
P30_mixed_culture	Bacteria	Spirochaetes	Spirochaetes (class)	Spirochaetales	1	-8.67	60.92	53.67
NP30_mixed_culture	Bacteria	Proteobacteria	-	-	3315	-17.34	78.81	53.84
NP30_mixed_culture	Bacteria	Proteobacteria	Betaproteobacteria	-	2149	-22.7	80.21	64.32
NP30_mixed_culture	Bacteria	Proteobacteria	Betaproteobacteria	Rhodocyclales	1896	-14.47	74.24	52.03
NP30_mixed_culture	Bacteria	Proteobacteria	Betaproteobacteria	Burkholderiales	426	-16.79	70.07	60.46
NP30_mixed_culture	Bacteria	Proteobacteria	Gammaproteobacteria	Enterobacteriales	75	-27.94	75.6	77.06
NP30_mixed_culture	Bacteria	Proteobacteria	Alphaproteobacteria	Rhizobiales	20	-26.87	70.1	80.61
NP30_mixed_culture	Bacteria	Proteobacteria	Gammaproteobacteria	Vibrionales	20	-13.8	66.98	57.15
NP30_mixed_culture	Bacteria	Proteobacteria	Gammaproteobacteria	unclassified (derived from Gammaproteobacteria)	17	-15.33	69.86	56.79
NP30_mixed_culture	Bacteria	Proteobacteria	Alphaproteobacteria	Rhodospirillales	16	-18.03	71.68	58.85
NP30_mixed_culture	Bacteria	Proteobacteria	Gammaproteobacteria	Alteromonadales	13	-20.72	72.74	64.32
NP30_mixed_culture	Bacteria	Proteobacteria	Betaproteobacteria	Neisseriales	12	-19.83	73.95	62.1
NP30_mixed_culture	Bacteria	Proteobacteria	Gammaproteobacteria	Thiotrichales	11	-17.43	69.22	62.17
NP30_mixed_culture	Bacteria	Bacteroidetes	Flavobacteria	Flavobacteriales	9	-18.36	80.52	56.02
NP30_mixed_culture	Bacteria	Proteobacteria	Deltaproteobacteria	Desulfobacterales	8	-15.67	72	55.75
NP30_mixed_culture	Bacteria	Proteobacteria	Alphaproteobacteria	Rhodobacterales	8	-22.07	70.73	72.52
NP30_mixed_culture	Bacteria	Proteobacteria	Gammaproteobacteria	Aeromonadales	8	-14.82	66.41	56
NP30_mixed_culture	Bacteria	Proteobacteria	Betaproteobacteria	Hydrogenophilales	7	-19.6	70.51	71.27
NP30_mixed_culture	Bacteria	Firmicutes	Clostridia	Clostridiales	7	-29.03	65.46	90.55
NP30_mixed_culture	Bacteria	Proteobacteria	Gammaproteobacteria	Oceanospirillales	6	-54.67	90.8	110.81
NP30_mixed_culture	Bacteria	Proteobacteria	Gammaproteobacteria	Chromatiales	6	-15.53	75.06	52.5
NP30_mixed_culture	other sequences	unclassified (derived from other sequences)	unclassified (derived from other sequences)	unclassified (derived from other sequences)	6	-17	74.38	56.21
NP30_mixed_culture	Bacteria	Proteobacteria	Betaproteobacteria	Methylophilales	6	-11	64.11	50.83
NP30_mixed_culture	unclassified sequences	unclassified (derived from unclassified sequences)	unclassified (derived from unclassified sequences)	unclassified (derived from unclassified sequences)	5	-19	84.21	52.67
NP30_mixed_culture	Bacteria	Actinobacteria	Actinobacteria (class)	Actinomycetales	5	-33.45	73.86	89.4
NP30_mixed_culture	Bacteria	Cyanobacteria	unclassified (derived from Cyanobacteria)	-	5	-13.2	65.71	56.15
NP30_mixed_culture	Bacteria	Firmicutes	-	-	4	-13.87	73.07	50.8
NP30_mixed_culture	Bacteria	Proteobacteria	Gammaproteobacteria	Xanthomonadales	4	-49.48	67.75	128.06
NP30_mixed_culture	Bacteria	Bacteroidetes	Sphingobacteria	Sphingobacteriales	4	-18.33	66.71	61.5
NP30_mixed_culture	Bacteria	Bacteroidetes	Cytophagia	Cytophagales	3	-15.32	77.47	50.79
NP30_mixed_culture	Bacteria	Bacteroidetes	Bacteroidia	Bacteroidales	3	-23.14	67.01	76.86
NP30_mixed_culture	Bacteria	Proteobacteria	Alphaproteobacteria	Sphingomonadales	3	-15	65.24	59.5
NP30_mixed_culture	Eukaryota	Streptophyta	unclassified (derived from Streptophyta)	Malpighiales	3	-11.5	63.87	55.25
NP30_mixed_culture	Bacteria	Deinococcus-Thermus	Deinococci	Thermales	2	-21.5	84.75	57
NP30_mixed_culture	Bacteria	Proteobacteria	Epsilonproteobacteria	Campylobacterales	2	-20	76.66	57
NP30_mixed_culture	Bacteria	Proteobacteria	Deltaproteobacteria	Desulfuromonadales	2	-35.5	67.58	106
NP30_mixed_culture	Bacteria	Planctomycetes	Planctomycetacia	Planctomycetales	2	-12.5	67.23	53.5
NP30_mixed_culture	Bacteria	Proteobacteria	Deltaproteobacteria	Desulfovibrionales	2	-22	66.91	78.5
NP30_mixed_culture	Bacteria	Verrucomicrobia	Verrucomicrobiae	Verrucomicrobiales	2	-15.33	64.85	63.33
NP30_mixed_culture	Bacteria	Cyanobacteria	unclassified (derived from Cyanobacteria)	Oscillatoriales	2	-12.5	63.28	50.67
NP30_mixed_culture	Bacteria	Chlorobi	Chlorobia	Chlorobiales	2	-11.67	62.71	54
NP30_mixed_culture	Bacteria	Deinococcus-Thermus	Deinococci	Deinococcales	2	-10	61.34	56.5
NP30_mixed_culture	Eukaryota	Arthropoda	Insecta	Isoptera	1	-25.25	100	58.1
NP30_mixed_culture	Bacteria	Cyanobacteria	unclassified (derived from Cyanobacteria)	Nostocales	1	-16.75	71.01	59.25
NP30_mixed_culture	Bacteria	Verrucomicrobia	Spartobacteria	unclassified (derived from Spartobacteria)	1	-17	69.69	54.67
NP30_mixed_culture	Bacteria	Proteobacteria	Betaproteobacteria	Nitrosomonadales	1	-15	69.61	57.5
NP30_mixed_culture	Bacteria	Bacteroidetes	unclassified (derived from Bacteroidetes)	unclassified (derived from Bacteroidetes)	1	-20.33	68.58	64.67
NP30_mixed_culture	Viruses	unclassified (derived from Viruses)	unclassified (derived from Viruses)	Caudovirales	1	-10	66	50

## Sheet: LCA_family
Lowest Common Ancestor Classification
Family Level
metagenome	domain	phylum	class	order	family	abundance	avg eValue	avg % ident	avg align len
P30_mixed_culture	Bacteria	Proteobacteria	Alphaproteobacteria	Rhodobacterales	Rhodobacteraceae	6558	-22.89	74.46	70.6
P30_mixed_culture	Bacteria	Proteobacteria	-	-	-	4585	-18.46	77.67	57.08
P30_mixed_culture	Bacteria	-	-	-	-	1944	-18.14	76.16	57.32
P30_mixed_culture	Bacteria	Proteobacteria	Betaproteobacteria	-	-	1621	-18.87	80.12	56.34
P30_mixed_culture	Bacteria	Proteobacteria	Gammaproteobacteria	-	-	1599	-19.55	76.92	60.27
P30_mixed_culture	Bacteria	Proteobacteria	Alphaproteobacteria	Rhodobacterales	-	1496	-33.11	84.53	81.38
P30_mixed_culture	Bacteria	Proteobacteria	Alphaproteobacteria	-	-	996	-27.07	82.81	71.08
P30_mixed_culture	Bacteria	Proteobacteria	Betaproteobacteria	Rhodocyclales	Rhodocyclaceae	554	-27.96	74.32	77.91
P30_mixed_culture	Bacteria	Proteobacteria	Gammaproteobacteria	Chromatiales	Chromatiaceae	263	-18.41	73.28	59.81
P30_mixed_culture	Bacteria	Proteobacteria	Gammaproteobacteria	unclassified (derived from Gammaproteobacteria)	unclassified (derived from Gammaproteobacteria)	221	-22.67	73.86	67.85
P30_mixed_culture	Bacteria	Proteobacteria	Betaproteobacteria	Burkholderiales	Burkholderiaceae	201	-17.45	70.2	60.49
P30_mixed_culture	Bacteria	Proteobacteria	Betaproteobacteria	Burkholderiales	-	196	-15.38	76.74	51.66
P30_mixed_culture	Bacteria	Proteobacteria	Gammaproteobacteria	Chromatiales	Ectothiorhodospiraceae	151	-16.03	71.21	58.33
P30_mixed_culture	Bacteria	Proteobacteria	Betaproteobacteria	Burkholderiales	Comamonadaceae	81	-28.81	70.14	81.7
P30_mixed_culture	Bacteria	Proteobacteria	Alphaproteobacteria	Rhodospirillales	Rhodospirillaceae	74	-16.78	67.78	60.08
P30_mixed_culture	Bacteria	Proteobacteria	Betaproteobacteria	Gallionellales	Gallionellaceae	64	-14.65	68.69	55.86
P30_mixed_culture	Bacteria	Proteobacteria	Gammaproteobacteria	Pseudomonadales	Pseudomonadaceae	59	-21.03	69.98	67.82
P30_mixed_culture	Bacteria	Proteobacteria	Gammaproteobacteria	Vibrionales	Vibrionaceae	58	-17.8	69.94	63.52
P30_mixed_culture	Bacteria	Proteobacteria	Betaproteobacteria	Hydrogenophilales	Hydrogenophilaceae	54	-13.11	66.05	53.96
P30_mixed_culture	Bacteria	Proteobacteria	Gammaproteobacteria	Alteromonadales	Alteromonadaceae	52	-15.12	69.02	55.91
P30_mixed_culture	Bacteria	Proteobacteria	Alphaproteobacteria	Rhizobiales	-	50	-26.84	70.36	80.02
P30_mixed_culture	Bacteria	Proteobacteria	Gammaproteobacteria	Enterobacteriales	Enterobacteriaceae	44	-26.65	71.27	80.76
P30_mixed_culture	Bacteria	Proteobacteria	Gammaproteobacteria	Chromatiales	-	43	-19.85	72.91	64.36
P30_mixed_culture	Bacteria	Proteobacteria	Gammaproteobacteria	Oceanospirillales	Hahellaceae	42	-12.76	70.03	53.22
P30_mixed_culture	Bacteria	Proteobacteria	Betaproteobacteria	Burkholderiales	unclassified (derived from Burkholderiales)	35	-15.7	73.13	54.66
P30_mixed_culture	Bacteria	Proteobacteria	Alphaproteobacteria	Rhizobiales	Methylobacteriaceae	32	-14.56	66.63	58.59
P30_mixed_culture	Bacteria	Proteobacteria	Alphaproteobacteria	Rhodobacterales	unclassified (derived from Rhodobacterales)	30	-17.43	76.22	56.17
P30_mixed_culture	Bacteria	Proteobacteria	Alphaproteobacteria	Rhizobiales	Rhizobiaceae	28	-23.75	66.43	79.22
P30_mixed_culture	Bacteria	Proteobacteria	Gammaproteobacteria	Methylococcales	Methylococcaceae	26	-25.23	73.27	70.43
P30_mixed_culture	Bacteria	Proteobacteria	Alphaproteobacteria	Rhizobiales	Bradyrhizobiaceae	26	-18.64	68.02	65.39
P30_mixed_culture	Bacteria	Proteobacteria	Betaproteobacteria	Burkholderiales	Alcaligenaceae	26	-20.77	67.53	72.69
P30_mixed_culture	Bacteria	unclassified (derived from Bacteria)	unclassified (derived from Bacteria)	unclassified (derived from Bacteria)	unclassified (derived from Bacteria)	22	-30.63	72.76	84.58
P30_mixed_culture	Bacteria	Proteobacteria	Alphaproteobacteria	Rhizobiales	Aurantimonadaceae	21	-34.43	70.39	98.76
P30_mixed_culture	Bacteria	Proteobacteria	Alphaproteobacteria	unclassified (derived from Alphaproteobacteria)	unclassified (derived from Alphaproteobacteria)	20	-52.62	84.53	114.35
P30_mixed_culture	Bacteria	Proteobacteria	Alphaproteobacteria	Rhizobiales	Phyllobacteriaceae	19	-14.7	69.95	54.2
P30_mixed_culture	Bacteria	Proteobacteria	Betaproteobacteria	Burkholderiales	Oxalobacteraceae	18	-19.85	69.8	66.44
P30_mixed_culture	Bacteria	Proteobacteria	Deltaproteobacteria	Desulfuromonadales	Geobacteraceae	18	-13.22	66.81	55.93
P30_mixed_culture	Bacteria	Proteobacteria	Alphaproteobacteria	Rhizobiales	Xanthobacteraceae	18	-18.47	66.75	67
P30_mixed_culture	Bacteria	Proteobacteria	Gammaproteobacteria	Oceanospirillales	Oceanospirillaceae	15	-15.5	71.19	57.12
P30_mixed_culture	Bacteria	Proteobacteria	Alphaproteobacteria	Sphingomonadales	Sphingomonadaceae	14	-31.75	70.62	88.83
P30_mixed_culture	Bacteria	Proteobacteria	Deltaproteobacteria	Desulfobacterales	Desulfobulbaceae	14	-15.13	70.1	55.13
P30_mixed_culture	Bacteria	Proteobacteria	Gammaproteobacteria	Vibrionales	-	13	-20.98	79.28	61.37
P30_mixed_culture	Bacteria	Proteobacteria	Gammaproteobacteria	Alteromonadales	Shewanellaceae	12	-28.27	81.26	73.01
P30_mixed_culture	Bacteria	Proteobacteria	Betaproteobacteria	Neisseriales	Neisseriaceae	12	-18.51	72.02	60.58
P30_mixed_culture	Bacteria	Cyanobacteria	unclassified (derived from Cyanobacteria)	Chroococcales	unclassified (derived from Chroococcales)	11	-16.71	66.99	61.23
P30_mixed_culture	Bacteria	Cyanobacteria	unclassified (derived from Cyanobacteria)	-	-	11	-16.39	66.13	59.43
P30_mixed_culture	Bacteria	Proteobacteria	Zetaproteobacteria	Mariprofundales	Mariprofundaceae	9	-16.06	76.19	51.71
P30_mixed_culture	Bacteria	Proteobacteria	Betaproteobacteria	Methylophilales	Methylophilaceae	9	-17.65	69.6	61.82
P30_mixed_culture	Bacteria	Proteobacteria	Betaproteobacteria	Nitrosomonadales	Nitrosomonadaceae	9	-17.53	67.4	63.38
P30_mixed_culture	Bacteria	Proteobacteria	Gammaproteobacteria	Oceanospirillales	unclassified (derived from Oceanospirillales)	8	-23.73	84.04	58.47
P30_mixed_culture	Bacteria	Proteobacteria	Gammaproteobacteria	Alteromonadales	Moritellaceae	8	-28	68.74	85.11
P30_mixed_culture	Bacteria	Proteobacteria	Alphaproteobacteria	Rhodobacterales	Hyphomonadaceae	8	-11.29	64.39	50.46
P30_mixed_culture	Bacteria	Proteobacteria	Gammaproteobacteria	Alteromonadales	Pseudoalteromonadaceae	7	-22.18	69.78	75.5
P30_mixed_culture	Bacteria	Cyanobacteria	unclassified (derived from Cyanobacteria)	Oscillatoriales	unclassified (derived from Oscillatoriales)	7	-19.95	69.5	64.86
P30_mixed_culture	Bacteria	Proteobacteria	Deltaproteobacteria	Desulfovibrionales	Desulfohalobiaceae	7	-11.64	66.16	51.73
P30_mixed_culture	Bacteria	Proteobacteria	Gammaproteobacteria	Aeromonadales	Aeromonadaceae	6	-33.64	75.84	91.36
P30_mixed_culture	Eukaryota	Streptophyta	unclassified (derived from Streptophyta)	Malpighiales	Euphorbiaceae	6	-18.67	71.12	65.83
P30_mixed_culture	Bacteria	Proteobacteria	Deltaproteobacteria	Desulfovibrionales	Desulfomicrobiaceae	6	-13.29	66.35	54.29
P30_mixed_culture	Bacteria	Proteobacteria	Alphaproteobacteria	Caulobacterales	Caulobacteraceae	6	-12.75	65.17	56.33
P30_mixed_culture	Bacteria	Proteobacteria	Deltaproteobacteria	Desulfobacterales	Desulfobacteraceae	5	-13.5	64.77	51.25
P30_mixed_culture	Bacteria	Proteobacteria	Gammaproteobacteria	Xanthomonadales	Xanthomonadaceae	4	-41.46	76.17	108.76
P30_mixed_culture	Bacteria	Proteobacteria	Deltaproteobacteria	Myxococcales	Haliangiaceae	4	-23	69.6	71.67
P30_mixed_culture	Bacteria	Proteobacteria	Alphaproteobacteria	Rhizobiales	Beijerinckiaceae	4	-17.33	68.64	62.67
P30_mixed_culture	Bacteria	Proteobacteria	Alphaproteobacteria	Rhodospirillales	Acetobacteraceae	4	-13.83	65.99	57.61
P30_mixed_culture	Bacteria	Planctomycetes	Planctomycetacia	Planctomycetales	Planctomycetaceae	4	-23.5	65.47	84.5
P30_mixed_culture	Bacteria	Proteobacteria	Alphaproteobacteria	Rhodospirillales	-	4	-13.89	65.31	59.47
P30_mixed_culture	Bacteria	Proteobacteria	Epsilonproteobacteria	unclassified (derived from Epsilonproteobacteria)	unclassified (derived from Epsilonproteobacteria)	4	-18.67	64.79	68.67
P30_mixed_culture	Bacteria	Proteobacteria	Gammaproteobacteria	Pseudomonadales	Moraxellaceae	4	-12.5	60.45	58.92
P30_mixed_culture	Bacteria	Proteobacteria	Gammaproteobacteria	Legionellales	Legionellaceae	3	-45	85.89	100
P30_mixed_culture	Bacteria	Actinobacteria	Actinobacteria (class)	Actinomycetales	Corynebacteriaceae	3	-21	84.44	69
P30_mixed_culture	Bacteria	Firmicutes	Bacilli	Bacillales	Bacillaceae	3	-18.15	83.96	55.56
P30_mixed_culture	Bacteria	Verrucomicrobia	Verrucomicrobiae	Verrucomicrobiales	unclassified (derived from Verrucomicrobiales)	3	-11.8	71.46	50.6
P30_mixed_culture	Bacteria	Bacteroidetes	Sphingobacteria	Sphingobacteriales	Sphingobacteriaceae	3	-14.67	70.67	51.33
P30_mixed_culture	Bacteria	Proteobacteria	Gammaproteobacteria	Alteromonadales	unclassified (derived from Alteromonadales)	3	-17.8	70	61.2
P30_mixed_culture	Bacteria	Firmicutes	Clostridia	Clostridiales	Peptococcaceae	3	-35.33	68.31	103.75
P30_mixed_culture	Bacteria	Proteobacteria	Deltaproteobacteria	unclassified (derived from Deltaproteobacteria)	unclassified (derived from Deltaproteobacteria)	3	-64.33	67.91	164
P30_mixed_culture	Bacteria	Bacteroidetes	Bacteroidia	Bacteroidales	Bacteroidaceae	3	-17.3	67.19	58.63
P30_mixed_culture	Bacteria	Bacteroidetes	-	-	-	3	-16.58	66.98	59.96
P30_mixed_culture	Bacteria	Proteobacteria	Gammaproteobacteria	Alteromonadales	Psychromonadaceae	3	-18.83	64.06	68.58
P30_mixed_culture	Bacteria	Proteobacteria	Deltaproteobacteria	Desulfuromonadales	Desulfuromonadaceae	2	-25	80.78	66
P30_mixed_culture	Bacteria	Chlorobi	Chlorobia	Chlorobiales	Chlorobiaceae	2	-17.83	76.43	56.5
P30_mixed_culture	Bacteria	Firmicutes	Clostridia	-	-	2	-11.25	70.67	51.67
P30_mixed_culture	Bacteria	Proteobacteria	Deltaproteobacteria	Desulfuromonadales	Pelobacteraceae	2	-31	69.31	90
P30_mixed_culture	Bacteria	Proteobacteria	Gammaproteobacteria	Vibrionales	unclassified (derived from Vibrionales)	2	-20.25	68.19	66.5
P30_mixed_culture	Bacteria	Proteobacteria	Alphaproteobacteria	Rhizobiales	Brucellaceae	2	-41	67.52	119
P30_mixed_culture	Bacteria	Proteobacteria	Gammaproteobacteria	Oceanospirillales	Halomonadaceae	2	-12.86	66.99	52.14
P30_mixed_culture	Bacteria	Firmicutes	Bacilli	Bacillales	-	2	-11.3	66.83	52.19
P30_mixed_culture	Bacteria	Proteobacteria	Deltaproteobacteria	Myxococcales	Polyangiaceae	2	-9	65.86	50.67
P30_mixed_culture	Bacteria	Proteobacteria	Betaproteobacteria	Methylophilales	unclassified (derived from Methylophilales)	2	-14.5	65.36	57.5
P30_mixed_culture	Bacteria	Firmicutes	Bacilli	-	-	2	-13.17	64.89	54.33
P30_mixed_culture	Bacteria	Deinococcus-Thermus	Deinococci	Deinococcales	Deinococcaceae	2	-12	64.21	56
P30_mixed_culture	Bacteria	Proteobacteria	Deltaproteobacteria	Desulfovibrionales	Desulfovibrionaceae	2	-12	63.48	52
P30_mixed_culture	Bacteria	Actinobacteria	Actinobacteria (class)	Actinomycetales	Geodermatophilaceae	2	-10	62.03	56.5
P30_mixed_culture	Bacteria	Cyanobacteria	unclassified (derived from Cyanobacteria)	Nostocales	Nostocaceae	2	-9.5	61.2	54.5
P30_mixed_culture	Bacteria	Actinobacteria	Actinobacteria (class)	Actinomycetales	Micrococcaceae	1	-33	76.64	83
P30_mixed_culture	Eukaryota	Ascomycota	Sordariomycetes	Ophiostomatales	Ophiostomataceae	1	-15.5	73.33	54.5
P30_mixed_culture	Bacteria	Proteobacteria	Alphaproteobacteria	Rhodospirillales	unclassified (derived from Rhodospirillales)	1	-61	71.43	154
P30_mixed_culture	Bacteria	Firmicutes	Bacilli	Bacillales	Paenibacillaceae	1	-30	69.41	85
P30_mixed_culture	Bacteria	Bacteroidetes	Sphingobacteria	Sphingobacteriales	unclassified (derived from Sphingobacteriales)	1	-19.5	69.32	62
P30_mixed_culture	Bacteria	Firmicutes	Clostridia	Clostridiales	unclassified (derived from Clostridiales)	1	-13.5	67.29	54.25
P30_mixed_culture	Bacteria	Chloroflexi	Chloroflexi (class)	Chloroflexales	Chloroflexaceae	1	-14.5	66.67	57
P30_mixed_culture	other sequences	unclassified (derived from other sequences)	unclassified (derived from other sequences)	unclassified (derived from other sequences)	unclassified (derived from other sequences)	1	-42	64.52	124
P30_mixed_culture	Bacteria	Proteobacteria	Gammaproteobacteria	Acidithiobacillales	Acidithiobacillaceae	1	-11.67	64.26	52.33
P30_mixed_culture	Bacteria	Proteobacteria	Alphaproteobacteria	Sphingomonadales	Erythrobacteraceae	1	-14	63.33	60
P30_mixed_culture	Bacteria	Bacteroidetes	Sphingobacteria	Sphingobacteriales	Rhodothermaceae	1	-23	63.15	86.5
P30_mixed_culture	Bacteria	Bacteroidetes	Flavobacteria	-	-	1	-15.75	62.49	63.5
P30_mixed_culture	Bacteria	Proteobacteria	Epsilonproteobacteria	Campylobacterales	Campylobacteraceae	1	-12.25	62.38	54.65
P30_mixed_culture	Bacteria	Actinobacteria	Actinobacteria (class)	Actinomycetales	Brevibacteriaceae	1	-12.5	62.3	51.75
P30_mixed_culture	Bacteria	Candidatus Poribacteria	unclassified (derived from Candidatus Poribacteria)	unclassified (derived from Candidatus Poribacteria)	unclassified (derived from Candidatus Poribacteria)	1	-11	62	50
P30_mixed_culture	Bacteria	Bacteroidetes	Flavobacteria	Flavobacteriales	Flavobacteriaceae	1	-47	61.54	143
P30_mixed_culture	Bacteria	Verrucomicrobia	Verrucomicrobiae	Verrucomicrobiales	Verrucomicrobia subdivision 3	1	-8	61.54	52
P30_mixed_culture	Eukaryota	Chordata	Mammalia	Rodentia	Muridae	1	-25	61.36	88
P30_mixed_culture	Bacteria	Proteobacteria	Gammaproteobacteria	Alteromonadales	Idiomarinaceae	1	-22	61.18	89.33
P30_mixed_culture	Archaea	Euryarchaeota	Methanomicrobia	Methanosarcinales	Methanosarcinaceae	1	-10.67	61.16	50.67
P30_mixed_culture	Bacteria	Spirochaetes	Spirochaetes (class)	Spirochaetales	Brachyspiraceae	1	-8.67	60.92	53.67
P30_mixed_culture	Bacteria	Actinobacteria	Actinobacteria (class)	Actinomycetales	Nocardiaceae	1	-32	60.78	102
P30_mixed_culture	Bacteria	Firmicutes	Clostridia	Clostridiales	Clostridiaceae	1	-17.5	60.48	62
P30_mixed_culture	Bacteria	Proteobacteria	Alphaproteobacteria	Rhizobiales	Methylocystaceae	1	-12	60.34	58
P30_mixed_culture	Bacteria	Proteobacteria	Gammaproteobacteria	Oceanospirillales	Alcanivoracaceae	1	-10.5	60.17	50
NP30_mixed_culture	Bacteria	Proteobacteria	-	-	-	3315	-17.34	78.81	53.84
NP30_mixed_culture	Bacteria	Proteobacteria	Betaproteobacteria	-	-	2149	-22.7	80.21	64.32
NP30_mixed_culture	Bacteria	Proteobacteria	Betaproteobacteria	Rhodocyclales	Rhodocyclaceae	1896	-14.47	74.24	52.03
NP30_mixed_culture	Bacteria	Proteobacteria	Betaproteobacteria	Burkholderiales	Burkholderiaceae	171	-17.84	71.46	61.9
NP30_mixed_culture	Bacteria	Proteobacteria	Betaproteobacteria	Burkholderiales	-	152	-15.59	76.04	52.62
NP30_mixed_culture	Bacteria	Proteobacteria	Gammaproteobacteria	Enterobacteriales	Enterobacteriaceae	75	-27.94	75.6	77.06
NP30_mixed_culture	Bacteria	Proteobacteria	Betaproteobacteria	Burkholderiales	Comamonadaceae	69	-16	71.41	56.6
NP30_mixed_culture	Bacteria	Proteobacteria	Gammaproteobacteria	Vibrionales	Vibrionaceae	20	-13.8	66.98	57.15
NP30_mixed_culture	Bacteria	Proteobacteria	Gammaproteobacteria	unclassified (derived from Gammaproteobacteria)	unclassified (derived from Gammaproteobacteria)	17	-15.33	69.86	56.79
NP30_mixed_culture	Bacteria	Proteobacteria	Betaproteobacteria	Burkholderiales	Oxalobacteraceae	16	-12.09	66.56	53.4
NP30_mixed_culture	Bacteria	Proteobacteria	Alphaproteobacteria	Rhodospirillales	Rhodospirillaceae	13	-19.79	71.19	61.71
NP30_mixed_culture	Bacteria	Proteobacteria	Betaproteobacteria	Neisseriales	Neisseriaceae	12	-19.83	73.95	62.1
NP30_mixed_culture	Bacteria	Proteobacteria	Betaproteobacteria	Burkholderiales	Alcaligenaceae	11	-17.13	64.18	66.6
NP30_mixed_culture	Bacteria	Proteobacteria	Gammaproteobacteria	Thiotrichales	Thiotrichaceae	10	-15.52	73.91	53
NP30_mixed_culture	Bacteria	Proteobacteria	Gammaproteobacteria	Alteromonadales	Shewanellaceae	9	-21.86	75.83	65.88
NP30_mixed_culture	Bacteria	Proteobacteria	Alphaproteobacteria	Rhodobacterales	Rhodobacteraceae	8	-22.07	70.73	72.52
NP30_mixed_culture	Bacteria	Proteobacteria	Gammaproteobacteria	Aeromonadales	Aeromonadaceae	8	-14.82	66.41	56
NP30_mixed_culture	Bacteria	Proteobacteria	Deltaproteobacteria	Desulfobacterales	Desulfobulbaceae	7	-14.25	73.57	51.25
NP30_mixed_culture	Bacteria	Proteobacteria	Betaproteobacteria	Hydrogenophilales	Hydrogenophilaceae	7	-19.6	70.51	71.27
NP30_mixed_culture	Bacteria	Proteobacteria	Betaproteobacteria	Burkholderiales	unclassified (derived from Burkholderiales)	7	-19.66	70.14	66.95
NP30_mixed_culture	Bacteria	Bacteroidetes	Flavobacteria	Flavobacteriales	-	6	-18.4	75.8	61.38
NP30_mixed_culture	other sequences	unclassified (derived from other sequences)	unclassified (derived from other sequences)	unclassified (derived from other sequences)	unclassified (derived from other sequences)	6	-17	74.38	56.21
NP30_mixed_culture	Bacteria	Proteobacteria	Betaproteobacteria	Methylophilales	Methylophilaceae	6	-11	64.11	50.83
NP30_mixed_culture	unclassified sequences	unclassified (derived from unclassified sequences)	unclassified (derived from unclassified sequences)	unclassified (derived from unclassified sequences)	unclassified (derived from unclassified sequences)	5	-19	84.21	52.67
NP30_mixed_culture	Bacteria	Proteobacteria	Alphaproteobacteria	Rhizobiales	Beijerinckiaceae	5	-33.46	77.34	83
NP30_mixed_culture	Bacteria	Firmicutes	Clostridia	Clostridiales	-	5	-29.56	67.69	91.6
NP30_mixed_culture	Bacteria	Proteobacteria	Alphaproteobacteria	Rhizobiales	Xanthobacteraceae	5	-17.33	67.4	63.17
NP30_mixed_culture	Bacteria	Cyanobacteria	unclassified (derived from Cyanobacteria)	-	-	5	-13.2	65.71	56.15
NP30_mixed_culture	Bacteria	Firmicutes	-	-	-	4	-13.87	73.07	50.8
NP30_mixed_culture	Bacteria	Proteobacteria	Gammaproteobacteria	Oceanospirillales	unclassified (derived from Oceanospirillales)	4	-22	72.39	62.43
NP30_mixed_culture	Bacteria	Proteobacteria	Gammaproteobacteria	Alteromonadales	Alteromonadaceae	4	-19.58	69.64	62.75
NP30_mixed_culture	Bacteria	Proteobacteria	Gammaproteobacteria	Xanthomonadales	Xanthomonadaceae	4	-49.48	67.75	128.06
NP30_mixed_culture	Bacteria	Bacteroidetes	Sphingobacteria	Sphingobacteriales	Sphingobacteriaceae	4	-18.33	66.71	61.5
NP30_mixed_culture	Bacteria	Bacteroidetes	Flavobacteria	Flavobacteriales	Flavobacteriaceae	3	-18.33	82.87	53.33
NP30_mixed_culture	Bacteria	Bacteroidetes	Cytophagia	Cytophagales	-	3	-15.32	77.47	50.79
NP30_mixed_culture	Bacteria	Proteobacteria	Gammaproteobacteria	Chromatiales	Chromatiaceae	3	-13.73	76.24	50.67
NP30_mixed_culture	Bacteria	Proteobacteria	Gammaproteobacteria	Chromatiales	Ectothiorhodospiraceae	3	-17.33	73.89	54.33
NP30_mixed_culture	Bacteria	Proteobacteria	Alphaproteobacteria	Rhodospirillales	Acetobacteraceae	3	-14.5	72.64	53.12
NP30_mixed_culture	Bacteria	Proteobacteria	Alphaproteobacteria	Rhizobiales	Phyllobacteriaceae	3	-16.7	68.56	57.2
NP30_mixed_culture	Bacteria	Proteobacteria	Alphaproteobacteria	Rhizobiales	Rhizobiaceae	3	-27.5	68.55	83
NP30_mixed_culture	Bacteria	Bacteroidetes	Bacteroidia	Bacteroidales	Bacteroidaceae	3	-23.14	67.01	76.86
NP30_mixed_culture	Eukaryota	Streptophyta	unclassified (derived from Streptophyta)	Malpighiales	Euphorbiaceae	3	-11.5	63.87	55.25
NP30_mixed_culture	Bacteria	Proteobacteria	Gammaproteobacteria	Oceanospirillales	Halomonadaceae	2	-71	100	135
NP30_mixed_culture	Bacteria	Deinococcus-Thermus	Deinococci	Thermales	Thermaceae	2	-21.5	84.75	57
NP30_mixed_culture	Bacteria	Proteobacteria	Epsilonproteobacteria	Campylobacterales	Campylobacteraceae	2	-20	76.66	57
NP30_mixed_culture	Bacteria	Proteobacteria	Deltaproteobacteria	Desulfuromonadales	Pelobacteraceae	2	-35.5	67.58	106
NP30_mixed_culture	Bacteria	Planctomycetes	Planctomycetacia	Planctomycetales	Planctomycetaceae	2	-12.5	67.23	53.5
NP30_mixed_culture	Bacteria	Proteobacteria	Alphaproteobacteria	Sphingomonadales	Sphingomonadaceae	2	-16.17	65.33	63.08
NP30_mixed_culture	Bacteria	Verrucomicrobia	Verrucomicrobiae	Verrucomicrobiales	Verrucomicrobiaceae	2	-15.33	64.85	63.33
NP30_mixed_culture	Bacteria	Cyanobacteria	unclassified (derived from Cyanobacteria)	Oscillatoriales	unclassified (derived from Oscillatoriales)	2	-12.5	63.28	50.67
NP30_mixed_culture	Bacteria	Firmicutes	Clostridia	Clostridiales	Peptococcaceae	2	-28.5	63.22	89.5
NP30_mixed_culture	Bacteria	Chlorobi	Chlorobia	Chlorobiales	Chlorobiaceae	2	-11.67	62.71	54
NP30_mixed_culture	Bacteria	Deinococcus-Thermus	Deinococci	Deinococcales	Deinococcaceae	2	-10	61.34	56.5
NP30_mixed_culture	Bacteria	Proteobacteria	Alphaproteobacteria	Rhizobiales	Bradyrhizobiaceae	2	-32.5	60.99	106.75
NP30_mixed_culture	Eukaryota	Arthropoda	Insecta	Isoptera	Rhinotermitidae	1	-25.25	100	58.1
NP30_mixed_culture	Bacteria	Actinobacteria	Actinobacteria (class)	Actinomycetales	Mycobacteriaceae	1	-52	97	100
NP30_mixed_culture	Bacteria	Proteobacteria	Alphaproteobacteria	Rhizobiales	Aurantimonadaceae	1	-20	78.95	57
NP30_mixed_culture	Bacteria	Actinobacteria	Actinobacteria (class)	Actinomycetales	Geodermatophilaceae	1	-58	73.76	141
NP30_mixed_culture	Bacteria	Proteobacteria	Alphaproteobacteria	Rhizobiales	Methylobacteriaceae	1	-27.75	72.35	83.25
NP30_mixed_culture	Bacteria	Cyanobacteria	unclassified (derived from Cyanobacteria)	Nostocales	Nostocaceae	1	-16.75	71.01	59.25
NP30_mixed_culture	Bacteria	Verrucomicrobia	Spartobacteria	unclassified (derived from Spartobacteria)	unclassified (derived from Spartobacteria)	1	-17	69.69	54.67
NP30_mixed_culture	Bacteria	Proteobacteria	Betaproteobacteria	Nitrosomonadales	Nitrosomonadaceae	1	-15	69.61	57.5
NP30_mixed_culture	Bacteria	Proteobacteria	Deltaproteobacteria	Desulfobacterales	Desulfobacteraceae	1	-18.5	68.86	64.75
NP30_mixed_culture	Bacteria	Bacteroidetes	unclassified (derived from Bacteroidetes)	unclassified (derived from Bacteroidetes)	unclassified (derived from Bacteroidetes)	1	-20.33	68.58	64.67
NP30_mixed_culture	Bacteria	Proteobacteria	Deltaproteobacteria	Desulfovibrionales	Desulfovibrionaceae	1	-14.5	67.41	61.75
NP30_mixed_culture	Bacteria	Actinobacteria	Actinobacteria (class)	Actinomycetales	Pseudonocardiaceae	1	-35	66.67	104
NP30_mixed_culture	Bacteria	Proteobacteria	Deltaproteobacteria	Desulfovibrionales	Desulfohalobiaceae	1	-29.5	66.41	95.25
NP30_mixed_culture	Bacteria	Actinobacteria	Actinobacteria (class)	Actinomycetales	Streptosporangiaceae	1	-11	66	50
NP30_mixed_culture	Viruses	unclassified (derived from Viruses)	unclassified (derived from Viruses)	Caudovirales	Myoviridae	1	-10	66	50
NP30_mixed_culture	Bacteria	Actinobacteria	Actinobacteria (class)	Actinomycetales	Micromonosporaceae	1	-11.25	65.86	52
NP30_mixed_culture	Bacteria	Proteobacteria	Alphaproteobacteria	Sphingomonadales	-	1	-12.67	65.05	52.33
NP30_mixed_culture	Bacteria	Proteobacteria	Gammaproteobacteria	Thiotrichales	Piscirickettsiaceae	1	-19.33	64.52	71.33

[truncated: 1 more sheets: LCA_genus]
