# Supplementary material for: The presence of nitrate dramatically changed the predominant microbial community in perchlorate degrading cultures under saline conditions
Source: BMC Microbiol. 2014 Sep 7;14:225. doi: 10.1186/s12866-014-0225-3 (PMC4174249; doi:10.1186/s12866-014-0225-3)
Supplement: Additional file 2: — Taxonomic composition of P30 and NP30 microbial communities estimated using MEGAN program. [file 12866_2014_225_MOESM2_ESM.xls]

## Sheet: Legend
The chart contains a summary of taxonomic
binning of sequenced metagenomes of
perchlorate-degrading P30 and NP30 microbial
communities.
Metavelvet-assembled metagenomic contigs
were evaluated against NCBI nt database
using BLASTN or aganst NCBI nr database
with E-value cut-off 10-10
Taxonomic binning was performed using
Lowest Common Ancestor (LCA) algorithm
using MEGAN 4.70.4 program. Sorting was
based on contig count.

## Sheet: P30_blastn_vs_nt_(LCA)
		class level	assigned_contigs	order level	assigned_contigs	family level	assigned_contigs	genus level	assigned_contigs	species level	assigned_contigs
		No hits	21347	No hits	21347	No hits	21347	No hits	21347	No hits	21347
		Alphaproteobacteria	7679	Rhodobacterales	6353	Rhodobacteraceae	6328	Ruegeria	2365	Ruegeria pomeroyi	2364
		Betaproteobacteria	6619	Rhodocyclales	4167	Rhodocyclaceae	4167	Azoarcus	2263	Azoarcus sp. BH72	1083
		Gammaproteobacteria	4560	Chromatiales	2218	Chromatiaceae	1263	Thauera	986	Thauera sp. MZ1T	971
		other sequences	792	Burkholderiales	1593	Ectothiorhodospiraceae	879	Rhodobacter	888	Rhodobacteraceae	755
		Proteobacteria	604	Pseudomonadales	851	Pseudomonadaceae	850	other sequences	792	unidentified plasmid	698
		Deltaproteobacteria	266	other sequences	792	other sequences	792	Rhodobacteraceae	755	Azoarcus sp. KH32C	682
		Bacteria	125	Rhizobiales	713	Proteobacteria	604	Pseudomonas	736	Dinoroseobacter shibae	649
		Actinobacteria	118	Proteobacteria	604	Burkholderiaceae	596	Dinoroseobacter	649	Rhodobacter sphaeroides	624
		Not assigned	106	Betaproteobacteria	346	Comamonadaceae	424	Thioalkalivibrio	624	Proteobacteria	604
		cellular organisms	48	Gammaproteobacteria	300	Betaproteobacteria	346	Proteobacteria	604	Phaeobacter gallaeciensis	568
		Deinococci	27	Rhodospirillales	277	Gammaproteobacteria	300	Phaeobacter	568	Azoarcus	485
		Clostridia	16	Oceanospirillales	224	Burkholderiales Genera incertae sedis	251	Roseobacter	497	Thioalkalivibrio sulfidophilus	456
		eudicotyledons	14	Xanthomonadales	206	Rhodospirillaceae	246	Allochromatium	399	Allochromatium vinosum	399
		Polychaeta	12	Alteromonadales	202	Xanthomonadaceae	206	Thioflavicoccus	390	Thioflavicoccus mobilis	390
		Oscillatoriophycideae	9	Neisseriales	177	Bradyrhizobiaceae	191	Rhodocyclaceae	352	Rhodocyclaceae	352
		Chlorobia	7	Aeromonadales	147	Neisseriaceae	177	Azospira	352	Azospira oryzae	351
		Chloroflexi <phylum>	7	Alphaproteobacteria	140	Aeromonadaceae	147	Betaproteobacteria	346	Betaproteobacteria	346
		Insecta	7	Bacteria	125	Alphaproteobacteria	140	Paracoccus	319	Thiocystis violascens	318
		Bacteroidetes	6	unclassified Gammaproteobacteria	122	Alcaligenaceae	133	Thiocystis	319	Gammaproteobacteria	300
		Bacteroidetes Order II. Incertae sedis	6	unclassified Betaproteobacteria	117	Bacteria	125	Gammaproteobacteria	300	Roseobacter denitrificans	296
		Phycisphaerae	6	Methylococcales	114	Phyllobacteriaceae	120	Burkholderia	246	Paracoccus denitrificans	295
		Euryarchaeota	6	Actinomycetales	108	Rhizobiaceae	119	Dechloromonas	214	Rhodobacter capsulatus	251
		Chrysiogenetes	5	Enterobacteriales	106	unclassified Betaproteobacteria	117	Alkalilimnicola	182	Dechloromonas aromatica	213
		Bacilli	5	Not assigned	106	Methylococcaceae	114	Jannaschia	175	Alkalilimnicola ehrlichii	182
		Verrucomicrobia	4	Hydrogenophilales	92	Halomonadaceae	113	Cupriavidus	171	Jannaschia sp. CCS1	175
		unclassified Acidobacteria	4	unclassified Alphaproteobacteria	85	Alteromonadaceae	109	Ralstonia	148	Roseobacter litoralis	151
		Planctomycetia	4	Gallionellales	80	Enterobacteriaceae	106	Alphaproteobacteria	140	Alphaproteobacteria	140
		Epsilonproteobacteria	4	Desulfuromonadales	76	Not assigned	106	Bacteria	125	Pseudomonas aeruginosa	129
		Viruses	4	Myxococcales	67	Burkholderiales	95	Candidatus Accumulibacter	117	Pseudomonas stutzeri	128
		Firmicutes	3	Sphingomonadales	64	Methylobacteriaceae	94	Chromatiaceae	116	Bacteria	125
		Opisthokonta	3	Desulfovibrionales	58	Oxalobacteraceae	94	Not assigned	106	Candidatus Accumulibacter phosphatis	117
		Bilateria	3	Desulfobacterales	50	Hydrogenophilaceae	92	Marinobacter	104	Chromatiaceae	116
		Cyanobacteria	2	cellular organisms	48	sulfur-oxidizing symbionts	87	Methylibium	101	Not assigned	106
		Acidobacteria	2	Thiotrichales	43	unclassified Alphaproteobacteria	85	Burkholderiales	95	Methylibium petroleiphilum	101
		Magnoliophyta	2	Caulobacterales	32	Xanthobacteraceae	83	Methylobacterium	94	Pseudomonas	98
		root	1	Methylophilales	27	Gallionellaceae	80	Thiobacillus	92	Burkholderiales	95
		Bacteroidetes/Chlorobi group	1	Nitrosomonadales	20	Chromatiales	70	Acidovorax	87	plasmids	94
		Eukaryota	1	Vibrionales	20	Geobacteraceae	66	Bradyrhizobium	86	Thiobacillus denitrificans	91
		Protostomia	1	Thermales	17	Alcanivoracaceae	63	Mesorhizobium	86	Polymorphum gilvum	83
		Lophotrochozoa	1	Clostridiales	12	Sphingomonadaceae	57	Polymorphum	83	Thioalkalivibrio nitratireducens	83
				Sabellida	12	Shewanellaceae	50	Aeromonas	82	Endoriftia persephone	82
				Magnetococcales	11	cellular organisms	48	Endoriftia	82	Rhodopseudomonas palustris	79
				Deinococcales	10	Desulfovibrionaceae	47	Magnetospirillum	80	Ralstonia solanacearum	79
				Deltaproteobacteria	8	Myxococcaceae	46	Azotobacter	80	Methylococcus capsulatus	79
				Chlorobiales	7	Piscirickettsiaceae	43	Rhodopseudomonas	79	Pseudomonas putida	79
				Chloroflexi <phylum>	7	Desulfobulbaceae	41	Bordetella	79	Pseudomonas mendocina	77
				Syntrophobacterales	7	Hahellaceae	40	Methylococcus	79	Magnetospirillum magneticum	76
				Acidithiobacillales	7	Rhizobiales	39	Sideroxydans	74	Azotobacter vinelandii	76
				Diptera	7	Hyphomicrobiaceae	37	Halomonas	74	Sideroxydans lithotrophicus	74
				Fabales	7	Ferrimonadaceae	34	Ketogulonicigenium	73	Ketogulonicigenium vulgare	73
				Bacteroidetes	6	Caulobacteraceae	32	Chromobacterium	72	Chromobacterium violaceum	72
				Bacteroidetes Order II. Incertae sedis	6	Acetobacteraceae	30	Chromatiales	70	Chromatiales	70
				Chroococcales	6	Methylophilaceae	27	Azospirillum	69	Thioalkalivibrio sp. K90mix	67
				Phycisphaerales	6	Simiduia	26	Geobacter	66	Pseudogulbenkiania sp. NH8B	64
				Euryarchaeota	6	Nitrosomonadaceae	20	Pseudoxanthomonas	66	Halomonas elongata	62
				Chrysiogenales	5	Vibrionaceae	20	Pseudogulbenkiania	64	Variovorax paradoxus	61
				Bacillales	5	Thermaceae	17	Rhodospirillum	63	Leptothrix cholodnii	61
				Malpighiales	5	Hyphomonadaceae	16	Variovorax	61	Cupriavidus necator	57
				Acidimicrobidae	4	Kofleriaceae	16	Leptothrix	61	Herbaspirillum seropedicae	56
				Rubrobacteridae	4	Streptomycetaceae	15	Alcanivorax	61	Oceanimonas sp. GK1	54
				Verrucomicrobia	4	Beijerinckiaceae	15	Herbaspirillum	56	Rubrivivax gelatinosus	53
				unclassified Acidobacteria	4	Brucellaceae	15	Oceanimonas	56	Marinobacter hydrocarbonoclasticus	51
				Thermoanaerobacterales	4	Mycobacteriaceae	13	Rubrivivax	53	Halorhodospira halophila	51
				Planctomycetales	4	Geodermatophilaceae	13	Halorhodospira	51	Roseobacter	50
				Parvularculales	4	Siboglinidae	12	Shewanella	50	Burkholderia	50
				Campylobacterales	4	Magnetococcaceae	11	cellular organisms	48	Alcanivorax dieselolei	50
				Viruses	4	Actinomycetales	10	Sinorhizobium	48	cellular organisms	48
				Oscillatoriophycideae	3	Micromonosporaceae	10	Polaromonas	47	Azospirillum lipoferum	46
				Firmicutes	3	Pelobacteraceae	10	Desulfovibrio	47	Cupriavidus taiwanensis	46
				Opisthokonta	3	Oscillatoriophycideae	9	Stenotrophomonas	45	Aeromonas hydrophila	46
				Bilateria	3	Rhodobacterales	9	Ramlibacter	42	Stenotrophomonas maltophilia	44
				Actinobacteria	2	Desulfobacteraceae	9	Xanthomonas	42	Pseudomonas denitrificans	43
				Cyanobacteria	2	Frankiaceae	8	Xanthobacter	41	Ramlibacter tataouinensis	42
				Acidobacteria	2	Micrococcineae	8	Alicycliphilus	41	Xanthobacter autotrophicus	41
				Magnoliophyta	2	Deinococcaceae	8	Hahella	40	Pseudoxanthomonas suwonensis	41
				core eudicotyledons	2	Deltaproteobacteria	8	Rhizobiales	39	Alicycliphilus denitrificans	40
				root	1	Chlorobiaceae	7	Methylophaga	39	Hahella chejuensis	40
				Bacteroidetes/Chlorobi group	1	Chloroflexi <phylum>	7	Chromohalobacter	38	Rhizobiales	39
				Eukaryota	1	Erythrobacteraceae	7	Delftia	36	Bradyrhizobium japonicum	39
				Protostomia	1	Acidithiobacillaceae	7	Agrobacterium	34	Pseudomonas fluorescens	39
				Lophotrochozoa	1	Culicidae	7	Ferrimonas	34	Ralstonia	38
						Fabaceae	7	Chelativorans	32	Chromohalobacter salexigens	38
						Pseudonocardiaceae	6	Nitrosococcus	32	Marinobacter adhaerens	35
						Bacteroidetes	6	Rhizobium	31	Ferrimonas balearica	34
						Rhodothermaceae	6	Tistrella	31	Cupriavidus metallidurans	33
						Phycisphaeraceae	6	Burkholderiaceae	31	Chelativorans sp. BNC1	32
						Desulfohalobiaceae	6	Comamonadaceae	31	Rhodospirillum centenum	32
						Syntrophobacteraceae	6	Laribacter	30	Tistrella mobilis	31
						Alteromonadales genera incertae sedis	6	Rhodanobacter	28	Burkholderiaceae	31
						Halothiobacillaceae	6	Achromobacter	27	Comamonadaceae	31
						Euryarchaeota	6	Verminephrobacter	27	Sinorhizobium fredii	30
						Corynebacterineae	5	Thiomonas	27	Bordetella	30
						Nocardiaceae	5	Serratia	27	Laribacter hongkongensis	30
						Nocardiopsaceae	5	Simiduia	26	Pseudomonas fulva	30
						Chrysiogenaceae	5	Albidiferax	25	Burkholderia gladioli	29
						Bacillales	5	Enterobacteriaceae	24	Pseudomonas protegens	29
						Clostridiales Family XVIII. Incertae Sedis	5	Methylomonas	24	Pseudomonas entomophila	28
						Desulfomicrobiaceae	5	Starkeya	23	Rhodanobacter sp. 2APBS1	28
						Oceanospirillaceae	5	Desulfobulbus	23	Polaromonas sp. JS666	27
						Thiotaurens	5	Anaeromyxobacter	23	Verminephrobacter eiseniae	27
						Euphorbiaceae	5	Ectothiorhodospiraceae	22	Methylobacterium sp. 4-46	26
						Acidimicrobidae	4	Pseudomonadaceae	22	Achromobacter xylosoxidans	26
						Streptosporangiaceae	4	Pseudovibrio	21	Ralstonia pickettii	26
						Thermomonosporaceae	4	Novosphingobium	20	Simiduia agarivorans	26
						Rubrobacteridae	4	Vibrio	20	Albidiferax ferrireducens	25
						Verrucomicrobia	4	Pusillimonas	19	Pseudoxanthomonas spadix	25
						unclassified Acidobacteria	4	Comamonas	19	Enterobacteriaceae	24
						Peptococcaceae	4	Azorhizobium	17	Methylomonas methanica	24
						Thermoanaerobacteraceae	4	Collimonas	17	Starkeya novella	23
						Planctomycetaceae	4	Acidiphilium	16	Desulfobulbus propionicus	23
						Parvularculaceae	4	Sphingobium	16	Methylobacterium radiotolerans	22
						Campylobacterales	4	Sphingomonas	16	Mesorhizobium ciceri	22
						unclassified Gammaproteobacteria	4	Myxococcus	16	Acidovorax avenae	22
						Viruses	4	Haliangium	16	Shewanella loihica	22
						Firmicutes	3	Xanthomonadaceae	15	Ectothiorhodospiraceae	22
						Myxococcales	3	Methylocella	14	Serratia marcescens	22
						Alteromonadales	3	Nitrobacter	14	Pseudomonadaceae	22
						Oceanospirillales	3	Rhodomicrobium	14	Agrobacterium tumefaciens	21
						Opisthokonta	3	Dickeya	14	Pseudovibrio sp. FO-BEG1	21
						Bilateria	3	Streptomyces	13	Bordetella petrii	21
						Actinobacteria	2	Janthinobacterium	13	Cupriavidus pinatubonensis	21
						Frankineae	2	Methylovorus	13	Bradyrhizobium	20
						Cyanobacteria	2	Edwardsiella	13	Methylobacterium nodulans	20
						Deinococcales	2	Mycobacterium	12	Mesorhizobium loti	20
						Acidobacteria	2	Caulobacter	12	Rhizobium	20
						Clostridiales	2	Pelagibacterium	12	Azospirillum brasilense	20
						Cystobacterineae	2	Nitrosomonas	12	Polaromonas naphthalenivorans	20
						Magnoliophyta	2	Cellvibrio	12	Mesorhizobium opportunistum	19
						core eudicotyledons	2	Magnetococcus	11	Pusillimonas sp. T7-7	19
						root	1	Hyphomicrobium	11	Acidovorax sp. KKS102	19
						Bacteroidetes/Chlorobi group	1	Desulfurivibrio	11	Thiomonas intermedia	19
						Clostridiales incertae sedis	1	Actinomycetales	10	Methylophaga sp. JAM1	19
						Rhodospirillales	1	Pelobacter	10	Methylophaga sp. JAM7	19
						Syntrophobacterales	1	Enterobacter	10	Rhodospirillum rubrum	18
						Pseudomonadales	1	Phenylobacterium	9	Geobacter metallireducens	18
						Eukaryota	1	Brucella	9	Aeromonas veronii	18
						Protostomia	1	Rhodobacterales	9	Thioalkalivibrio	18
						Lophotrochozoa	1	Methylarcula	9	Azorhizobium caulinodans	17
								Burkholderiales Genera incertae sedis	9	Burkholderia ambifaria	17
								Frankia	8	Burkholderia sp. YI23	17
								Micrococcineae	8	Acidovorax	16
								Deinococcus	8	Collimonas fungivorans	16
								Hyphomonas	8	Haliangium ochraceum	16
								Alcaligenaceae	8	Nitrosococcus oceani	16
								Curvibacter	8	Methylobacterium extorquens	15
								Methylotenera	8	Comamonas testosteroni	15
								Nitrosospira	8	Geobacter	15
								Deltaproteobacteria	8	Xanthomonadaceae	15
								Klebsiella	8	Methylocella silvestris	14
								Geodermatophilus	7	Bradyrhizobium sp. BTAi1	14
								Chlorobiaceae	7	Rhodomicrobium vannielii	14
								Chloroflexi <phylum>	7	Mesorhizobium australicum	14
								Oceanithermus	7	Novosphingobium aromaticivorans	14
								Gluconacetobacter	7	Bordetella bronchiseptica	14
								Acidithiobacillus	7	Cupriavidus	14
								Tolumonas	7	Acidovorax sp. JS42	14
								Thiocapsa	7	Streptomyces	13
								Methylomicrobium	7	Bradyrhizobium sp. S23321	13
								Cicer	7	Sinorhizobium meliloti	13
								Actinoplanes	6	Rhodobacter	13
								Pseudonocardiaceae	6	Rhodospirillum photometricum	13
								Bacteroidetes	6	Delftia	13
								Phycisphaera	6	Geobacter sp. M18	13
								Brevundimonas	6	Marinobacter sp. BSs20148	13
								Bradyrhizobiaceae	6	Dickeya dadantii	13
								Oligotropha	6	Mycobacterium	12
								Ochrobactrum	6	Pelagibacterium halotolerans	12
								Erythrobacter	6	Paracoccus	12
								Herminiimonas	6	Paracoccus pantotrophus	12
								Gallionella	6	Burkholderia cenocepacia	12
								Methylobacillus	6	Burkholderia multivorans	12
								Neisseriaceae	6	Burkholderia thailandensis	12
								Desulfohalobium	6	Delftia acidovorans	12
								Syntrophobacter	6	Janthinobacterium sp. Marseille	12
								Teredinibacter	6	Shewanella	12
								Halothiobacillus	6	Nitrosococcus halophilus	12
								Erwinia	6	Xanthomonas campestris	12
								Frateuria	6	Magnetococcus marinus	11
								Euryarchaeota	6	Mesorhizobium	11
								Corynebacterineae	5	Rhizobium leguminosarum	11
								Blastococcus	5	Burkholderia glumae	11
								Rhodothermus	5	Delftia sp. Cs1-4	11
								Desulfurispirillum	5	Desulfurivibrio alkaliphilus	11
								Cyanobium	5	Geobacter sulfurreducens	11
								Thermaceae	5	Alcanivorax borkumensis	11
								Meiothermus	5	Cellvibrio japonicus	11
								Bacillales	5	Xanthomonas	11
								Symbiobacterium	5	Actinomycetales	10
								Maricaulis	5	Acidiphilium	10
								Rhodovulum	5	Sphingomonas wittichii	10
								Chitiniphilus	5	Burkholderia xenovorans	10
								Desulfobacteraceae	5	pseudomallei group	10
								Desulfomicrobium	5	Desulfovibrio desulfuricans	10
								Corallococcus	5	Desulfovibrio vulgaris	10
								Alteromonadaceae	5	Anaeromyxobacter sp. Fw109-5	10
								Oceanospirillaceae	5	Aeromonas salmonicida	10
								Thiotaurens	5	Vibrio	10
								Ridgeia	5	Phenylobacterium zucineum	9
								Ricinus	5	Brucella	9
								Acidimicrobidae	4	Methylobacterium populi	9
								Rhodococcus	4	Rhodobacterales	9
								Micromonosporaceae	4	Methylarcula marina	9
								Nocardiopsis	4	Burkholderia cepacia complex	9
								Streptosporangium	4	Burkholderia cepacia	9
								Thermomonospora	4	Burkholderia pseudomallei	9
								Rubrobacteridae	4	Burkholderiales Genera incertae sedis	9
								Verrucomicrobia	4	Thauera aromatica	9
								unclassified Acidobacteria	4	Geobacter sp. M21	9
								Peptococcaceae	4	Shewanella sp. MR-7	9
								Thermoanaerobacteraceae	4	Edwardsiella tarda	9
								Planctomycetaceae	4	Pseudomonas brassicacearum	9
								Asticcacaulis	4	Pseudomonas poae	9
								Parvularcula	4	Pseudomonas sp. UW4	9
								Roseovarius	4	Frankia	8
								Gluconobacter	4	Micrococcineae	8
								Sphingopyxis	4	Deinococcus	8
								Desulfobacterium	4	Nitrobacter hamburgensis	8
								Desulfocapsa	4	Hyphomonas neptunium	8
								Campylobacterales	4	Alcaligenaceae	8
								Escherichia	4	Bordetella avium	8
								Methylococcaceae	4	Burkholderia phymatum	8
								Piscirickettsiaceae	4	Burkholderia phytofirmans	8
								unclassified Gammaproteobacteria	4	Acidovorax citrulli	8
								Solemya velum gill symbiont	4	Acidovorax ebreus	8
								Xylella	4	Curvibacter putative symbiont of Hydra magnipapillata	8
								Culex	4	Thiomonas	8
								Riftia	4	Nitrosospira multiformis	8
								Viruses	4	Deltaproteobacteria	8
								Oscillatoriophycideae	3	Desulfovibrio aespoeensis	8
								Firmicutes	3	Aeromonas	8
								Rhizobium/Agrobacterium group	3	Xanthomonas oryzae	8
								Hyphomonadaceae	3	Geodermatophilus obscurus	7
								Acetobacteraceae	3	Chlorobiaceae	7
								Rhodospirillaceae	3	Chloroflexi <phylum>	7
								Desulfobulbaceae	3	Oceanithermus profundus	7
								Myxococcales	3	Agrobacterium vitis	7
								Alteromonadales	3	Gluconacetobacter diazotrophicus	7
								Oceanospirillales	3	Sphingobium japonicum	7
								Opisthokonta	3	Burkholderia sp. 383	7
								Bilateria	3	Desulfovibrio africanus	7
								Siboglinidae	3	Desulfovibrio magneticus	7
								Actinobacteria	2	Anaeromyxobacter dehalogenans	7
								Frankineae	2	Myxococcus stipitatus	7
								Streptomycetaceae	2	Tolumonas auensis	7
								Cyanobacteria	2	Shewanella amazonensis	7
								Deinococcales	2	Thiocapsa roseopersicina	7
								Acidobacteria	2	Halomonas salina	7
								Clostridiales	2	Cicer arietinum	7
								Phyllobacteriaceae	2	Pseudonocardiaceae	6
								Rhizobiaceae	2	Bacteroidetes	6
								Xanthobacteraceae	2	Phycisphaera mikurensis	6
								unclassified Alphaproteobacteria	2	Brevundimonas subvibrioides	6
								Oxalobacteraceae	2	Caulobacter	6
								Cystobacterineae	2	Caulobacter sp. K31	6
								Myxococcaceae	2	Bradyrhizobiaceae	6
								Aeromonadaceae	2	Nitrobacter winogradskyi	6
								Alcanivoracaceae	2	Oligotropha carboxidovorans	6
								Culicinae	2	Ochrobactrum anthropi	6
								Magnoliophyta	2	Acidiphilium multivorum	6
								core eudicotyledons	2	Erythrobacter litoralis	6
								root	1	Novosphingobium sp. PP1Y	6
								Mycobacteriaceae	1	Sphingobium sp. SYK-6	6
								Nocardiaceae	1	Sphingomonas	6
								Geodermatophilaceae	1	Bordetella parapertussis	6
								Nocardiopsaceae	1	Burkholderia sp. CCGE1002	6
								Bacteroidetes/Chlorobi group	1	Burkholderia sp. CCGE1003	6
								Rhodothermaceae	1	Herminiimonas arsenicoxydans	6
								Chroococcales	1	Gallionella capsiferriformans	6
								Clostridiales incertae sedis	1	Methylobacillus flagellatus	6
								Caulobacteraceae	1	Methylotenera versatilis	6
								Beijerinckiaceae	1	Methylovorus glucosotrophus	6
								Sinorhizobium/Ensifer group	1	Neisseriaceae	6
								Rhodospirillales	1	Nitrosomonas	6
								Erythrobacteraceae	1	Nitrosomonas europaea	6
								Sphingomonadaceae	1	Thauera	6
								Syntrophobacterales	1	Desulfohalobium retbaense	6
								Halomonadaceae	1	Pelobacter propionicus	6
								Pseudomonadales	1	Syntrophobacter fumaroxidans	6
								sulfur-oxidizing symbionts	1	Teredinibacter turnerae	6
								Eukaryota	1	Halothiobacillus neapolitanus	6
								Protostomia	1	Erwinia	6
								Culicidae	1	Klebsiella pneumoniae	6
								Lophotrochozoa	1	Methylomicrobium alcaliphilum	6
										Pseudomonas aeruginosa group	6
										Pseudomonas syringae group genomosp. 3	6
										Vibrio furnissii	6
										Frateuria aurantia	6
										Xanthomonas citri	6
										Euryarchaeota	6
										Corynebacterineae	5
										Blastococcus saxobsidens	5
										Rhodothermus marinus	5
										Desulfurispirillum indicum	5
										Cyanobium gracile	5
										Thermaceae	5
										Meiothermus	5
										Bacillales	5
										Symbiobacterium thermophilum	5
										Hyphomicrobium denitrificans	5
										Hyphomicrobium sp. MC1	5
										Agrobacterium sp. H13-3	5
										Sinorhizobium	5
										Maricaulis maris	5
										Ralstonia syzygii	5
										Chitiniphilus shinanonensis	5
										Azoarcus evansii	5
										Desulfobacteraceae	5
										Desulfomicrobium baculatum	5
										Corallococcus coralloides	5
										Myxococcus fulvus	5
										Acidithiobacillus ferrooxidans	5
										Alteromonadaceae	5
										Marinobacter	5
										Enterobacter lignolyticus	5
										Serratia	5
										Halomonas	5
										Oceanospirillaceae	5
										Pseudomonas syringae	5
										Thiotaurens thiomutagens	5
										Xanthomonas albilineans	5
										Ridgeia piscesae	5
										Ricinus communis	5
										Acidimicrobidae	4
										Rhodococcus	4
										Micromonosporaceae	4
										Actinoplanes missouriensis	4
										Nocardiopsis	4
										Streptosporangium roseum	4
										Thermomonospora curvata	4
										Rubrobacteridae	4
										Verrucomicrobia	4
										unclassified Acidobacteria	4
										Peptococcaceae	4
										Thermoanaerobacteraceae	4
										Planctomycetaceae	4
										Asticcacaulis excentricus	4
										Parvularcula bermudensis	4
										Rhodovulum sulfidophilum	4
										Roseovarius	4
										Gluconobacter oxydans	4
										Magnetospirillum	4
										Sphingopyxis	4
										Burkholderia sp. CCGE1001	4
										Comamonas	4
										Methylovorus sp. MP688	4
										Azoarcus anaerobius	4
										Azoarcus communis	4
										Desulfobacterium autotrophicum	4
										Desulfocapsa sulfexigens	4
										Desulfovibrio alaskensis	4
										Pelobacter carbinolicus	4
										Anaeromyxobacter sp. K	4
										Myxococcus xanthus	4
										Campylobacterales	4
										Nitrosococcus	4
										Edwardsiella	4
										Escherichia	4
										Methylococcaceae	4
										Azotobacter	4
										Pseudomonas savastanoi	4
										Piscirickettsiaceae	4
										unclassified Gammaproteobacteria	4
										Solemya velum gill symbiont	4
										Vibrio splendidus	4
										Xylella fastidiosa	4
										Culex pipiens	4
										Riftia pachyptila	4
										Viruses	4
										Oscillatoriophycideae	3
										Firmicutes	3
										Rhizobium/Agrobacterium group	3
										Hyphomonadaceae	3
										Acetobacteraceae	3
										Rhodospirillaceae	3
										Azospirillum	3
										Sphingobium	3
										Methylovorus	3
										Desulfobulbaceae	3
										Myxococcales	3
										Alteromonadales	3
										Enterobacter	3
										Oceanospirillales	3
										Pseudomonas fluorescens group	3
										Pseudomonas syringae group	3
										Opisthokonta	3
										Bilateria	3
										Siboglinidae	3
										Actinobacteria	2
										Frankineae	2
										Actinoplanes	2
										Streptomycetaceae	2
										Cyanobacteria	2
										Deinococcales	2
										Acidobacteria	2
										Clostridiales	2
										Methylobacterium	2
										Phyllobacteriaceae	2
										Rhizobiaceae	2
										Xanthobacteraceae	2
										unclassified Alphaproteobacteria	2
										Oxalobacteraceae	2
										Methylotenera	2
										Cystobacterineae	2
										Myxococcaceae	2
										Anaeromyxobacter	2
										Acidithiobacillus	2
										Aeromonadaceae	2
										Oceanimonas	2
										Enterobacter cloacae	2
										Klebsiella	2
										Alcanivoracaceae	2
										Pseudomonas putida group	2
										Culicinae	2
										Magnoliophyta	2
										core eudicotyledons	2
										root	1
										Mycobacteriaceae	1
										Nocardiaceae	1
										Geodermatophilaceae	1
										Nocardiopsaceae	1
										Bacteroidetes/Chlorobi group	1
										Rhodothermaceae	1
										Chroococcales	1
										Clostridiales incertae sedis	1
										Caulobacteraceae	1
										Beijerinckiaceae	1
										Hyphomicrobium	1
										Agrobacterium	1
										Sinorhizobium/Ensifer group	1
										Rhodovulum	1
										Ruegeria	1
										Rhodospirillales	1
										Erythrobacteraceae	1
										Sphingomonadaceae	1
										Achromobacter	1
										Alicycliphilus	1
										Collimonas	1
										Janthinobacterium	1
										Thiobacillus	1
										Azospira	1
										Dechloromonas	1
										Desulfovibrio	1
										Syntrophobacterales	1
										Thiocystis	1
										Dickeya	1
										Methylomicrobium	1
										Halomonadaceae	1
										Pseudomonadales	1
										Cellvibrio	1
										Methylophaga	1
										sulfur-oxidizing symbionts	1
										Stenotrophomonas	1
										Eukaryota	1
										Protostomia	1
										Culicidae	1
										Lophotrochozoa	1

## Sheet: P30_blastx_vs_nr_(LCA) 
		class level	assigned_contigs	order level	assigned_contigs	family level	assigned_contigs	genus level	assigned_contigs	species level	assigned_contigs
		No hits	18841	No hits	18841	No hits	18841	No hits	18841	No hits	18841
		Alphaproteobacteria	8351	Rhodobacterales	7421	Rhodobacteraceae	7113	Not assigned	4638	Not assigned	4638
		Not assigned	4638	Not assigned	4638	Not assigned	4638	Roseobacter	2879	Roseobacter sp. AzwK-3b	2728
		Gammaproteobacteria	4389	Rhodocyclales	2555	Rhodocyclaceae	2555	Rhodobacteraceae	2272	Rhodobacteraceae	2272
		Betaproteobacteria	3996	Proteobacteria	1142	Proteobacteria	1142	Proteobacteria	1142	Proteobacteria	1142
		Proteobacteria	1142	Gammaproteobacteria	1121	Gammaproteobacteria	1121	Gammaproteobacteria	1121	Gammaproteobacteria	1121
		Bacteria	339	unclassified Gammaproteobacteria	1086	sulfur-oxidizing symbionts	984	Rhodocyclaceae	909	Rhodocyclaceae	909
		Deltaproteobacteria	156	Chromatiales	865	Chromatiaceae	637	Roseovarius	904	sulfur-oxidizing symbionts	782
		cellular organisms	82	Burkholderiales	590	Betaproteobacteria	571	Azoarcus	851	Betaproteobacteria	571
		environmental samples <Bacteria>	82	Betaproteobacteria	571	Bacteria	339	sulfur-oxidizing symbionts	782	Azoarcus sp. BH72	400
		root	81	Rhizobiales	380	Rhodobacterales	279	Betaproteobacteria	571	Azoarcus sp. KH32C	340
		Oscillatoriophycideae	54	Bacteria	339	Alphaproteobacteria	268	Bacteria	339	Bacteria	339
		Actinobacteria	34	Alteromonadales	303	Burkholderiaceae	192	Thauera	304	Roseovarius sp. 217	301
		Bacilli	19	Alphaproteobacteria	268	Ectothiorhodospiraceae	183	Rhodobacterales	279	Thauera sp. MZ1T	295
		Epsilonproteobacteria	18	Oceanospirillales	214	Pseudomonadaceae	176	Alphaproteobacteria	268	Rhodobacterales	279
		Planctomycetia	17	Pseudomonadales	199	Rhodospirillaceae	167	Chromatiaceae	217	Alphaproteobacteria	268
		Clostridia	14	Rhodospirillales	198	Alteromonadaceae	165	Ruegeria	212	Roseovarius	259
		unclassified sequences	14	Thiotrichales	193	Comamonadaceae	148	Aromatoleum	196	Chromatiaceae	217
		Zetaproteobacteria	10	Methylococcales	132	Methylococcaceae	132	Pseudomonas	156	Aromatoleum aromaticum	196
		Methanomicrobia	10	Enterobacteriales	97	Piscirickettsiaceae	105	Dechloromonas	130	Roseovarius nubinhibens	195
		Sphingobacteriia	9	Vibrionales	86	Enterobacteriaceae	97	Thioalkalivibrio	102	Roseovarius sp. TM1035	149
		Chlorobia	9	cellular organisms	82	Phyllobacteriaceae	93	Burkholderia	101	Dechloromonas aromatica	130
		Nostocales	9	environmental samples <Bacteria>	82	Thiotrichaceae	84	Methyloversatilis	99	Azoarcus	111
		Spirochaetia	9	root	81	Vibrionaceae	83	Oceanicola	91	Methyloversatilis universalis	99
		Eukaryota	9	Hydrogenophilales	72	cellular organisms	82	Celeribacter	84	Pseudomonas	97
		Cytophagia	8	Desulfuromonadales	49	environmental samples <Bacteria>	82	cellular organisms	82	Celeribacter baekdonensis	84
		Deinococci	8	Gallionellales	47	Oceanospirillaceae	82	environmental samples <Bacteria>	82	cellular organisms	82
		Viruses	8	Xanthomonadales	45	root	81	root	81	root	81
		other sequences	8	Neisseriales	42	Bradyrhizobiaceae	81	Citreicella	81	Endoriftia persephone	80
		Bacteroidetes	7	Nitrosomonadales	41	Rhizobiaceae	81	Rhodobacter	80	endosymbiont of Tevnia jerichonana	75
		Flavobacteriia	6	unclassified Betaproteobacteria	40	Hydrogenophilaceae	72	Endoriftia	80	Thioflavicoccus mobilis	72
		Cyanobacteria	5	Methylophilales	38	Burkholderiales	70	endosymbiont of Tevnia jerichonana	75	Pelagibaca bermudensis	70
		Nitrospira <class>	5	unclassified Alphaproteobacteria	33	Oxalobacteraceae	69	Thioflavicoccus	72	Burkholderiales	70
		Bacteroidetes Order II. Incertae sedis	4	Desulfobacterales	33	Oscillatoriophycideae	54	Pelagibaca	70	uncultured bacterium	67
		Bacteroidia	4	Sphingomonadales	29	Alcaligenaceae	53	Burkholderiales	70	Thiocapsa marina	66
		Verrucomicrobiae	4	Actinomycetales	28	Gallionellaceae	47	Methylophaga	68	Azospira oryzae	65
		Chloroflexi <phylum>	4	Chroococcales	28	Burkholderiales Genera incertae sedis	46	Azospira	66	Thioalkalivibrio sulfidophilus	61
		Caldilineae	4	Oscillatoriales	24	Halomonadaceae	45	Nitrosococcus	66	Oceanicola batsensis	58
		Pleurocapsales	4	Deltaproteobacteria	22	Neisseriaceae	42	Thiocapsa	66	Burkholderia	54
		Firmicutes	4	Desulfovibrionales	21	Rhizobiales	41	Marinobacter	63	Dinoroseobacter shibae	50
		Halobacteria	4	Aeromonadales	21	Nitrosomonadaceae	41	Magnetospirillum	54	Ruegeria	50
		Eumetazoa	4	Planctomycetales	17	unclassified Betaproteobacteria	40	Methylomicrobium	54	Thiocystis violascens	49
		Chlamydiae/Verrucomicrobia group	3	Bacillales	16	Alcanivoracaceae	40	Vibrio	51	Thiorhodococcus drewsii	49
		Opisthokonta	3	Myxococcales	16	Chromatiales	38	Dinoroseobacter	50	Thiothrix nivea	48
		Metazoa	2	Magnetococcales	14	OMG group	36	Thiocystis	49	endosymbiont of Riftia pachyptila	47
		Bacteroidetes/Chlorobi group	1	Campylobacterales	14	Hahellaceae	35	Thiorhodococcus	49	Rhodobacter sphaeroides	46
		Verrucomicrobia	1	unclassified sequences	14	Methylophilaceae	34	Thiothrix	48	Citreicella sp. SE45	45
		Planctomycetes	1	Clostridiales	11	Xanthomonadaceae	34	endosymbiont of Riftia pachyptila	47	Roseobacter	42
		delta/epsilon subdivisions	1	Mariprofundales	10	unclassified Alphaproteobacteria	33	Paracoccus	44	Ruegeria sp. TW15	42
		Archaea	1	Sphingobacteriales	9	Alteromonadales	33	unclassified Rhodobacteraceae	44	Sagittula stellata	42
		Euryarchaeota	1	Chlorobiales	9	Shewanellaceae	33	Sulfitobacter	43	Neptuniibacter caesariensis	42
				Nostocales	9	unclassified Gammaproteobacteria (miscellaneous)	30	Sagittula	42	Rhizobiales	41
				unclassified Deltaproteobacteria	9	Acetobacteraceae	28	Edwardsiella	42	Ruegeria pomeroyi	41
				Spirochaetales	9	Geobacteraceae	27	Neptuniibacter	42	Edwardsiella tarda	41
				Eukaryota	9	Sphingomonadaceae	26	Rhizobiales	41	Allochromatium vinosum	40
				Cytophagales	8	Pseudoalteromonadaceae	26	Allochromatium	40	Maritimibacter alkaliphilus	39
				Caulobacterales	8	Moraxellaceae	23	Maritimibacter	39	Marichromatium purpuratum	39
				Legionellales	8	unclassified Rhodobacterales	22	Marichromatium	39	Thiorhodovibrio sp. 970	39
				Pasteurellales	8	Deltaproteobacteria	22	Thiorhodovibrio	39	Sulfuricella denitrificans	38
				other sequences	8	unclassified Gammaproteobacteria	22	Sulfuricella	38	Chromatiales	38
				Bacteroidetes	7	Aeromonadaceae	21	Chromatiales	38	Enterobacteriaceae	38
				Acidithiobacillales	7	Desulfobulbaceae	19	Enterobacteriaceae	38	Candidatus Accumulibacter phosphatis	37
				Caudovirales	7	Planctomycetaceae	17	Bradyrhizobium	37	Marinobacter	37
				Flavobacteriales	6	Aurantimonadaceae	17	Candidatus Accumulibacter	37	Methylomicrobium alcaliphilum	37
				Syntrophobacterales	6	Xanthobacteraceae	17	Halomonas	36	Hahella chejuensis	35
				Methanosarcinales	6	Desulfovibrionaceae	15	Hahella	35	Vibrio	34
				Cyanobacteria	5	Magnetococcaceae	14	Nitratireductor	34	Sideroxydans lithotrophicus	33
				Thermales	5	Methylobacteriaceae	14	Sideroxydans	33	Alteromonadales	33
				Nitrospirales	5	Colwelliaceae	14	Alteromonadales	33	Citreicella sp. 357	32
				Rubrobacteridae	4	unclassified sequences	14	Shewanella	33	Roseobacter sp. GAI101	31
				Bacteroidetes Order II. Incertae sedis	4	Hyphomicrobiaceae	13	Alcanivorax	33	Marinobacterium stanieri	31
				Bacteroidales	4	Desulfobacteraceae	12	Beggiatoa	33	Methylomonas methanica	31
				Verrucomicrobiales	4	Bacillales	11	Glaciecola	32	Silicibacter sp. TrichCH4B	30
				Chloroflexi <phylum>	4	unclassified Burkholderiales (miscellaneous)	11	Octadecabacter	31	Comamonadaceae	30
				Caldilineales	4	Sinobacteraceae	11	Cupriavidus	31	Thiobacillus denitrificans	30
				Pleurocapsales	4	Actinomycetales	10	Marinobacterium	31	Phaeobacter gallaeciensis	29
				Firmicutes	4	Brucellaceae	10	Methylomonas	31	Oceanibulbus indolifex	28
				unclassified Epsilonproteobacteria	4	Pelobacteraceae	10	Rhizobium	30	Glaciecola	28
				Salinisphaerales	4	Ferrimonadaceae	10	Azospirillum	30	Ruegeria lacuscaerulensis	26
				Halobacteriales	4	Mariprofundaceae	10	Comamonadaceae	30	Pseudoalteromonas	26
				Methanomicrobiales	4	Chlorobiaceae	9	Thiobacillus	30	Nitrosococcus	26
				Eumetazoa	4	unclassified Deltaproteobacteria	9	Nitrosomonas	30	Nitrosococcus halophilus	25
				Chlamydiae/Verrucomicrobia group	3	Alteromonadales genera incertae sedis	9	unclassified Gammaproteobacteria (miscellaneous)	30	Bradyrhizobium	24
				Deinococci	3	unclassified Oceanospirillales	9	Phaeobacter	29	Paracoccus denitrificans	24
				Bacilli	3	Eukaryota	9	Oceanibulbus	28	Stappia	24
				Clostridia	3	Cytophagales	8	Ralstonia	28	Oxalobacteraceae	24
				Opisthokonta	3	Caulobacteraceae	8	Marinomonas	28	Shewanella	24
				Oscillatoriophycideae	2	Desulfuromonadaceae	8	Acidovorax	27	Methylococcaceae	24
				Metazoa	2	Pasteurellaceae	8	Herbaspirillum	27	Chelativorans sp. BNC1	23
				Actinobacteria	1	Simiduia	8	Geobacter	27	Nitratireductor indicus	23
				Actinobacteridae	1	other sequences	8	Sinorhizobium	26	Rhodobacteraceae bacterium HTCC2083	22
				Bacteroidetes/Chlorobi group	1	Bacteroidetes	7	Pseudoalteromonas	26	Burkholderiaceae	22
				Verrucomicrobia	1	Beijerinckiaceae	7	Stappia	24	Deltaproteobacteria	22
				Planctomycetes	1	Hyphomonadaceae	7	Oxalobacteraceae	24	Ectothiorhodospira sp. PHS-1	22
				delta/epsilon subdivisions	1	Myxococcaceae	7	Methylococcaceae	24	Acinetobacter	22
				Archaea	1	Campylobacteraceae	7	Chelativorans	23	Cycloclasticus sp. P1	22
				Euryarchaeota	1	Acidithiobacillaceae	7	Ectothiorhodospira	23	unclassified Gammaproteobacteria	22
				dsDNA viruses, no RNA stage	1	Idiomarinaceae	7	unclassified Rhodobacterales	22	Rhodopseudomonas palustris	21
						Halothiobacillaceae	7	Bordetella	22	Rhodobacterales bacterium Y4I	21
						Legionellaceae	7	Burkholderiaceae	22	Acidovorax	21
						Streptomycetaceae	6	Deltaproteobacteria	22	Halomonas	21
						Flavobacteriaceae	6	Acinetobacter	22	Methylophaga sp. JAM1	21
						Nostocaceae	6	Cycloclasticus	22	Beggiatoa alba	21
						Peptococcaceae	6	unclassified Gammaproteobacteria	22	Magnetospirillum	19
						Methylocystaceae	6	Rhodopseudomonas	21	Variovorax paradoxus	19
						Desulfovibrionales	6	Variovorax	21	Oceanicola sp. S124	18
						Helicobacteraceae	6	Mesorhizobium	20	Cupriavidus	18
						Psychromonadaceae	6	Polaromonas	20	Geobacter	18
						Reinekea	6	Achromobacter	18	Octadecabacter arcticus	17
						Leptospiraceae	6	Alteromonas	18	Roseobacter litoralis	17
						Sphingobacteriales	5	Alkalilimnicola	17	Rhodobacteraceae bacterium KLH11	17
						Cyanobacteria	5	Labrenzia	16	Alkalilimnicola ehrlichii	17
						Thermaceae	5	Rhodospirillaceae	16	Methylomicrobium album	17
						Bacillaceae	5	Methylibium	16	Methylophaga	17
						Clostridiales	5	Thalassospira	15	Rhizobium	16
						Nitrospiraceae	5	Ectothiorhodospiraceae	15	Sinorhizobium fredii	16
						Siphoviridae	5	Magnetococcus	14	Roseobacter denitrificans	16
						Corynebacterineae	4	Caenispirillum	14	Roseobacter sp. SK209-2-6	16
						Nocardiaceae	4	Rhodospirillum	14	Sulfitobacter sp. EE-36	16
						Micrococcineae	4	Albidiferax	14	Sulfitobacter sp. NAS-14.1	16
						Rubrobacteridae	4	Gallionella	14	Rhodospirillaceae	16
						Rhodothermaceae	4	Desulfovibrio	14	Methylibium petroleiphilum	16
						Bacteroidales	4	Colwellia	14	environmental samples <Bacteria>	15
						Sphingobacteriaceae	4	Nitrococcus	14	Roseobacter sp. CCS2	15
						Verrucomicrobiales	4	Methylobacter	14	Ruegeria sp. R11	15
						Chloroflexi <phylum>	4	Photobacterium	14	Ectothiorhodospiraceae	15
						Caldilineaceae	4	Xanthomonadaceae	14	Thioalkalivibrio	15
						Pleurocapsales	4	unclassified sequences	14	Alcanivorax	15
						Firmicutes	4	Oscillatoriales	13	Halomonas sp. KM-1	15
						Methylophilales	4	Planctomycetaceae	13	Magnetococcus marinus	14
						Desulfuromonadales	4	Fulvimarina	13	Roseobacter sp. MED193	14
						Kofleriaceae	4	Alcaligenaceae	13	Azospirillum brasilense	14
						Syntrophobacteraceae	4	Janthinobacterium	13	Caenispirillum salinarum	14
						unclassified Epsilonproteobacteria	4	Rubrivivax	13	Magnetospirillum magnetotacticum	14
						Salinisphaeraceae	4	Methylotenera	13	Albidiferax ferrireducens	14
						Thiotrichales	4	Saccharophagus	13	Gallionella capsiferriformans	14
						Halobacteriaceae	4	Jannaschia	12	Colwellia psychrerythraea	14
						Methanomicrobiales	4	Novosphingobium	12	Nitrococcus mobilis	14
						Methanosarcinaceae	4	Polymorphum	12	Methylobacter tundripaludum	14
						Eumetazoa	4	Pseudogulbenkiania	12	Pseudomonas stutzeri	14
						Chlamydiae/Verrucomicrobia group	3	Bacillales	11	Xanthomonadaceae	14
						Nostocales	3	Bradyrhizobiaceae	11	Oscillatoriales	13
						Deinococci	3	Agrobacterium	11	Planctomycetaceae	13
						Bacilli	3	Oceanibaculum	11	Fulvimarina pelagi	13
						Clostridia	3	unclassified Burkholderiales (miscellaneous)	11	Bradyrhizobium japonicum	13
						Rhodospirillales	3	Neisseria	11	Rhodobacter	13
						Sphingomonadales	3	Congregibacter	11	Rhodobacter capsulatus	13
						Oceanospirillales	3	Hydrocarboniphaga	11	Alcaligenaceae	13
						Vibrionales	3	Actinomycetales	10	Achromobacter	13
						Spirochaetales	3	Chroococcales	10	Saccharophagus degradans	13
						Opisthokonta	3	Brucellaceae	10	unclassified Gammaproteobacteria (miscellaneous)	13
						Desulfobacterales	2	Methylobacterium	10	Jannaschia sp. CCS1	12
						Myxococcales	2	Pseudovibrio	10	Polymorphum gilvum	12
						Nannocystineae	2	unclassified Alphaproteobacteria (miscellaneous)	10	Bordetella bronchiseptica	12
						Syntrophobacterales	2	Limnobacter	10	Burkholderia thailandensis	12
						Methanosarcinales	2	Curvibacter	10	Pseudogulbenkiania	12
						Metazoa	2	Methylovorus	10	Nitrosomonas	12
						Caudovirales	2	Neisseriaceae	10	Alcanivorax dieselolei	12
						Actinobacteria	1	Pelobacter	10	Bacillales	11
						Actinobacteridae	1	Ferrimonas	10	Bradyrhizobiaceae	11
						Bacteroidetes/Chlorobi group	1	Xanthomonas	10	Mesorhizobium	11
						Verrucomicrobia	1	Mariprofundus	10	Agrobacterium	11
						Planctomycetes	1	Hoeflea	9	Oceanicola granulosus	11
						unclassified Burkholderiales	1	Leptothrix	9	Sulfitobacter	11
						delta/epsilon subdivisions	1	Methylobacillus	9	Magnetospirillum gryphiswaldense	11
						Cystobacterineae	1	Chromobacterium	9	Oceanibaculum indicum	11
						Campylobacterales	1	Methylococcus	9	Herbaspirillum	11
						Legionellales	1	unclassified Oceanospirillales	9	Burkholderiales bacterium JOSHI_001	11
						Archaea	1	BD1-7 clade	9	Neisseria	11
						Euryarchaeota	1	Eukaryota	9	Thioalkalivibrio thiocyanoxidans	11
						dsDNA viruses, no RNA stage	1	Cytophagales	8	Beggiatoa sp. PS	11
								Cyanothece	8	Congregibacter litoralis	11
								Nitrobacter	8	Hydrocarboniphaga effusa	11
								Rhizobiaceae	8	Actinomycetales	10
								Acetobacteraceae	8	Chroococcales	10
								unclassified Acetobacteraceae	8	Brucellaceae	10
								Tistrella	8	Pseudovibrio	10
								Sphingomonadaceae	8	Magnetospirillum sp. SO-1	10
								Verminephrobacter	8	Thalassospira	10
								Nitrosospira	8	Ralstonia pickettii	10
								Desulfuromonas	8	Ralstonia sp. PBA	10
								Aeromonas	8	Curvibacter putative symbiont of Hydra magnipapillata	10
								Tolumonas	8	Herbaspirillum seropedicae	10
								Alteromonadaceae	8	Methylovorus	10
								Pasteurellaceae	8	Neisseriaceae	10
								Cellvibrio	8	Desulfovibrio	10
								Simiduia	8	Ferrimonas balearica	10
								other sequences	8	Nitrosococcus oceani	10
								Bacteroidetes	7	Methylophaga aminisulfidivorans	10
								Moorea	7	Photobacterium	10
								Rhodomicrobium	7	Xanthomonas	10
								Phyllobacteriaceae	7	Mariprofundus ferrooxydans	10
								Hyphomonadaceae	7	Hoeflea phototrophica	9
								Oceaniovalibus	7	Labrenzia alexandrii	9
								Gluconacetobacter	7	Azospirillum lipoferum	9
								Alicycliphilus	7	Cupriavidus necator	9
								Thiomonas	7	Limnobacter sp. MED105	9
								Desulfobacteraceae	7	Leptothrix cholodnii	9
								Desulfocapsa	7	Methylobacillus flagellatus	9
								Myxococcaceae	7	Chromobacterium violaceum	9
								Acidithiobacillus	7	Thauera	9
								Teredinibacter	7	Geobacter metallireducens	9
								Idiomarina	7	Marinobacter santoriniensis	9
								Thiorhodospira	7	Thioalkalivibrio sp. K90mix	9
								Halothiobacillus	7	Methylococcus capsulatus	9
								Kangiella	7	Marinomonas	9
								Chromohalobacter	7	uncultured SUP05 cluster bacterium	9
								Azotobacter	7	Pseudomonas syringae group	9
								Vibrionaceae	7	Methylophaga thiooxydans	9
								Grimontia	7	marine gamma proteobacterium HTCC2143	9
								Streptomyces	6	gamma proteobacterium BDW918	9
								Flavobacteriaceae	6	Vibrio cholerae	9
								Chlorobium	6	Eukaryota	9
								Nostocaceae	6	Cytophagales	8
								Peptococcaceae	6	Cyanothece	8
								Hyphomicrobiaceae	6	Rhizobiaceae	8
								Rhizobium/Agrobacterium group	6	Rhizobium leguminosarum	8
								Azorhizobium	6	Octadecabacter antarcticus	8
								Xanthobacter	6	Paracoccus sp. TRP	8
								Thalassobium	6	Rhodobacter sp. SW2	8
								Sphingomonas	6	Ruegeria sp. TM1040	8
								Hydrogenophaga	6	Acetobacteraceae	8
								Desulfobulbaceae	6	Acetobacteraceae bacterium AT-5844	8
								Desulfobulbus	6	Tistrella mobilis	8
								Desulfovibrionales	6	Sphingomonadaceae	8
								Helicobacteraceae	6	alpha proteobacterium BAL199	8
								Psychromonas	6	Burkholderia pseudomallei	8
								Legionella	6	Ralstonia	8
								Thioalkalimicrobium	6	Janthinobacterium	8
								gamma proteobacterium IMCC3088	6	Desulfuromonas acetoxidans	8
								Reinekea	6	Aeromonas	8
								Pseudoxanthomonas	6	Tolumonas auensis	8
								Sphingobacteriales	5	Alteromonadaceae	8
								Cyanobacteria	5	Marinomonas sp. MWYL1	8
								Acaryochloris	5	Pasteurellaceae	8
								Synechococcus	5	Pseudomonas aeruginosa	8
								Thermaceae	5	Simiduia agarivorans	8
								Bacillaceae	5	gamma proteobacterium IMCC2047	8
								Clostridiales	5	unidentified plasmid	8
								Nitrospiraceae	5	Bacteroidetes	7
								Xanthobacteraceae	5	Moorea producens	7
								Ketogulonicigenium	5	Rhodomicrobium vannielii	7
								Rhodovulum	5	Phyllobacteriaceae	7
								Roseibium	5	Nitratireductor aquibiodomus	7
								Roseomonas	5	Hyphomonadaceae	7
								Phaeospirillum	5	Oceaniovalibus guishaninsula	7
								unclassified Alphaproteobacteria	5	Paracoccus pantotrophus	7
								Candidatus Puniceispirillum	5	Azospirillum	7
								Comamonas	5	Rhodospirillum centenum	7
								unclassified Oxalobacteraceae	5	Novosphingobium	7
								Desulfobacterium	5	Burkholderia cepacia complex	7
								SAR324 cluster	5	Alicycliphilus denitrificans	7
								Halorhodospira	5	Polaromonas sp. JS666	7
								Pectobacterium	5	Rubrivivax	7
								Bermanella	5	Thiomonas	7
								Pseudomonadaceae	5	Methylotenera versatilis	7
								Thiomicrospira	5	Nitrosomonas eutropha	7
								marine gamma proteobacterium HTCC2148	5	Nitrosomonas sp. Is79A3	7
								Leptospira	5	Nitrosospira multiformis	7
								Corynebacterineae	4	Desulfobacteraceae	7
								Rhodococcus	4	Desulfocapsa sulfexigens	7
								Micrococcineae	4	Myxococcaceae	7
								Rubrobacteridae	4	Acidithiobacillus	7
								Rhodothermaceae	4	Alteromonas sp. S89	7
								Bacteroidales	4	Marinobacter hydrocarbonoclasticus	7
								Sphingobacteriaceae	4	Teredinibacter turnerae	7
								Verrucomicrobiales	4	Idiomarina	7
								Chloroflexi <phylum>	4	Thiorhodospira sibirica	7
								Caldilinea	4	Halothiobacillus neapolitanus	7
								Leptolyngbya	4	Kangiella koreensis	7
								Pleurocapsales	4	Chromohalobacter salexigens	7
								Firmicutes	4	Azotobacter vinelandii	7
								Rhodopirellula	4	Vibrionaceae	7
								Caulobacteraceae	4	uncultured organism	7
								Caulobacter	4	Streptomyces	6
								Aurantimonas	4	Flavobacteriaceae	6
								Methylocella	4	Nostocaceae	6
								Afipia	4	Peptococcaceae	6
								Methylobacteriaceae	4	Hyphomicrobiaceae	6
								Methylocystis	4	Methylobacterium	6
								Hydrogenophilaceae	4	Rhizobium/Agrobacterium group	6
								Methylophilales	4	Rhizobium etli	6
								Desulfuromonadales	4	Azorhizobium caulinodans	6
								Haliangium	4	Xanthobacter autotrophicus	6
								Syntrophobacter	4	Labrenzia aggregata	6
								unclassified Deltaproteobacteria (miscellaneous)	4	Octadecabacter	6
								Arcobacter	4	Thalassiobium sp. R2A62	6
								Sulfurovum	4	Sphingomonas	6
								Oceanimonas	4	Burkholderia multivorans	6
								Dickeya	4	pseudomallei group	6
								Escherichia	4	Acidovorax sp. NO-1	6
								Klebsiella	4	Hydrogenophaga sp. PBC	6
								Thalassolituus	4	Herbaspirillum sp. CF444	6
								Salinisphaera	4	Rubrivivax gelatinosus	6
								Thiotrichales	4	Desulfobulbaceae	6
								Piscirickettsiaceae	4	Desulfobulbus propionicus	6
								SAR92 clade	4	Desulfovibrionales	6
								Aliivibrio	4	Pelobacter carbinolicus	6
								Rhodanobacter	4	Helicobacteraceae	6
								Halobacteriaceae	4	Marinobacter sp. ELB17	6
								Methanomicrobiales	4	Thioalkalivibrio nitratireducens	6
								Methanosarcinaceae	4	Legionella	6
								Eumetazoa	4	Alcanivorax hongdengensis	6
								unclassified Siphoviridae	4	Marinomonas sp. MED121	6
								Chlamydiae/Verrucomicrobia group	3	Pseudomonas putida group	6
								Nostocales	3	Methylophaga sp. JAM7	6
								Deinococci	3	Thioalkalimicrobium	6
								Bacilli	3	gamma proteobacterium IMCC3088	6
								Clostridia	3	Reinekea blandensis	6
								Beijerinckiaceae	3	Sphingobacteriales	5
								Rhodospirillales	3	Cyanobacteria	5
								Sphingomonadales	3	Acaryochloris sp. CCMEE 5410	5
								Nitrosomonadaceae	3	Synechococcus	5
								unclassified Betaproteobacteria	3	Thermaceae	5
								Campylobacteraceae	3	Bacillaceae	5
								Oceanospirillales	3	Clostridiales	5
								Oceanospirillaceae	3	Nitrospiraceae	5
								Thiotrichaceae	3	Mesorhizobium ciceri	5
								Vibrionales	3	Sinorhizobium	5
								Spirochaetales	3	Sinorhizobium meliloti	5
								Opisthokonta	3	Xanthobacteraceae	5
								Chlorobiaceae	2	Ketogulonicigenium vulgare	5
								Oscillatoriophycideae	2	Paracoccus	5
								Methylocystaceae	2	Rhodovulum sp. PH10	5
								Methylophilaceae	2	Roseibium sp. TrichSKD4	5
								Desulfobacterales	2	Rhodobacteraceae bacterium HTCC2150	5
								Myxococcales	2	Roseomonas cervicalis	5
								Nannocystineae	2	Phaeospirillum molischianum	5
								Syntrophobacterales	2	Rhodospirillum photometricum	5
								Alteromonadales genera incertae sedis	2	Thalassospira profundimaris	5
								Halomonadaceae	2	Novosphingobium aromaticivorans	5
								Methanosarcinales	2	unclassified Alphaproteobacteria	5
								Metazoa	2	Candidatus Puniceispirillum marinum	5
								Caudovirales	2	Achromobacter piechaudii	5
								Actinobacteria	1	Bordetella	5
								Actinobacteridae	1	Bordetella petrii	5
								Bacteroidetes/Chlorobi group	1	Comamonas testosteroni	5
								Chlorobium/Pelodictyon group	1	Polaromonas naphthalenivorans	5
								Verrucomicrobia	1	Polaromonas sp. CF318	5
								Planctomycetes	1	Verminephrobacter aporrectodeae	5
								SAR116 cluster	1	Janthinobacterium sp. HH01	5
								unclassified Burkholderiales	1	Oxalobacteraceae bacterium IMCC9480	5
								Burkholderiales Genera incertae sedis	1	Desulfobacterium autotrophicum	5
								delta/epsilon subdivisions	1	SAR324 cluster	5
								Desulfovibrionaceae	1	Alteromonas macleodii	5
								Cystobacterineae	1	Psychromonas ingrahamii	5
								Campylobacterales	1	Shewanella sediminis	5
								Aeromonadaceae	1	Nitrosococcus watsonii	5
								Legionellales	1	Halorhodospira halophila	5
								Legionellaceae	1	Pectobacterium	5
								Moraxellaceae	1	Bermanella marisrubri	5
								OM60 clade	1	Marinomonas mediterranea	5
								Leptospiraceae	1	Pseudomonadaceae	5
								Archaea	1	Pseudomonas aeruginosa group	5
								Euryarchaeota	1	Pseudomonas fluorescens group	5
								dsDNA viruses, no RNA stage	1	Methylophaga lonarensis	5
								Siphoviridae	1	Thiomicrospira crunogena	5
										marine gamma proteobacterium HTCC2148	5
										Leptospira	5
										Corynebacterineae	4
										Rhodococcus	4
										Micrococcineae	4
										Rubrobacteridae	4
										Rhodothermaceae	4
										Bacteroidales	4
										Sphingobacteriaceae	4
										Chlorobium phaeovibrioides	4
										Verrucomicrobiales	4
										Chloroflexi <phylum>	4
										Caldilinea aerophila	4
										Leptolyngbya	4
										Pleurocapsales	4
										Firmicutes	4
										Rhodopirellula	4
										Caulobacteraceae	4
										Caulobacter vibrioides	4
										Aurantimonas manganoxydans	4
										Methylocella silvestris	4
										Afipia	4
										Nitrobacter	4
										Nitrobacter sp. Nb-311A	4
										Methylobacteriaceae	4
										Methylobacterium extorquens	4
										Methylocystis	4
										Mesorhizobium amorphae	4
										Nitratireductor	4
										Citreicella	4
										Oceanicola	4
										Gluconacetobacter diazotrophicus	4
										Burkholderia ubonensis	4
										Burkholderia xenovorans	4
										Cupriavidus basilensis	4
										Hydrogenophilaceae	4
										Methylophilales	4
										Methylotenera mobilis	4
										Nitrosomonas sp. AL212	4
										Desulfovibrio africanus	4
										Desulfuromonadales	4
										Pelobacter	4
										Haliangium ochraceum	4
										Syntrophobacter fumaroxidans	4
										delta proteobacterium MLMS-1	4
										Arcobacter	4
										Sulfurovum	4
										Oceanimonas sp. GK1	4
										Alteromonas sp. SN2	4
										Glaciecola lipolytica	4
										Marinobacter manganoxydans	4
										Shewanella frigidimarina	4
										Dickeya dadantii	4
										Escherichia	4
										Klebsiella	4
										Thalassolituus oleivorans	4
										Cellvibrio	4
										Cellvibrio sp. BR	4
										Pseudomonas mendocina	4
										Pseudomonas pseudoalcaligenes	4
										Pseudomonas sp. S9	4
										Salinisphaera shabanensis	4
										Thiotrichales	4
										Piscirickettsiaceae	4
										gamma proteobacterium HTCC2207	4
										Aliivibrio	4
										Grimontia sp. AK16	4
										Photobacterium profundum	4
										Vibrio harveyi group	4
										Vibrio nigripulchritudo	4
										Pseudoxanthomonas spadix	4
										Rhodanobacter	4
										Halobacteriaceae	4
										Methanomicrobiales	4
										Methanosarcinaceae	4
										Eumetazoa	4
										unclassified Siphoviridae	4
										prokaryotic environmental samples	4
										Chlamydiae/Verrucomicrobia group	3
										Nostocales	3
										Deinococci	3
										Bacilli	3
										Clostridia	3
										Beijerinckiaceae	3
										Rhodospirillales	3
										Gluconacetobacter	3
										Sphingomonadales	3
										Polaromonas	3
										Verminephrobacter	3
										Nitrosomonadaceae	3
										unclassified Betaproteobacteria	3
										Campylobacteraceae	3
										Oceanospirillales	3
										Oceanospirillaceae	3
										Thiotrichaceae	3
										Vibrionales	3
										Grimontia	3
										Spirochaetales	3
										Opisthokonta	3
										environmental samples <unclassified>	3
										Chlorobiaceae	2
										Chlorobium	2
										Oscillatoriophycideae	2
										Methylocystaceae	2
										Rhodospirillum	2
										unclassified Alphaproteobacteria (miscellaneous)	2
										Variovorax	2
										Methylophilaceae	2
										Methylotenera	2
										Desulfobacterales	2
										Myxococcales	2
										Nannocystineae	2
										Syntrophobacterales	2
										Alteromonas	2
										Alteromonadales genera incertae sedis	2
										Halomonadaceae	2
										Pseudoxanthomonas	2
										Methanosarcinales	2
										Metazoa	2
										Caudovirales	2
										Actinobacteria	1
										Actinobacteridae	1
										Bacteroidetes/Chlorobi group	1
										Chlorobium/Pelodictyon group	1
										Verrucomicrobia	1
										Planctomycetes	1
										Labrenzia	1
										unclassified Rhodobacterales	1
										SAR116 cluster	1
										Limnobacter	1
										unclassified Burkholderiales	1
										Burkholderiales Genera incertae sedis	1
										Nitrosospira	1
										Azospira	1
										delta/epsilon subdivisions	1
										Desulfovibrionaceae	1
										Cystobacterineae	1
										Campylobacterales	1
										Aeromonadaceae	1
										Psychromonas	1
										Ectothiorhodospira	1
										Edwardsiella	1
										Legionellales	1
										Legionellaceae	1
										Moraxellaceae	1
										Beggiatoa	1
										OM60 clade	1
										Leptospiraceae	1
										Archaea	1
										Euryarchaeota	1
										dsDNA viruses, no RNA stage	1
										Siphoviridae	1

## Sheet: NP30_blastn_vs_nt_(LCA)
		class level	assigned_contigs	order level	assigned_contigs	family level	assigned_contigs	genus level	assigned_contigs	species level	assigned_contigs
		No hits	16035	No hits	16035	No hits	16035	No hits	16035	No hits	16035
		Betaproteobacteria	6580	Rhodocyclales	4592	Rhodocyclaceae	4592	Azoarcus	2541	Azoarcus sp. BH72	1298
		Gammaproteobacteria	3298	Burkholderiales	1233	Alteromonadaceae	974	Thauera	1103	Thauera sp. MZ1T	1095
		Alphaproteobacteria	437	Alteromonadales	1025	Pseudomonadaceae	551	Marinobacter	965	Azoarcus sp. KH32C	734
		Proteobacteria	371	Chromatiales	845	Chromatiaceae	498	Pseudomonas	462	Marinobacter hydrocarbonoclasticus	713
		other sequences	341	Pseudomonadales	557	Burkholderiaceae	483	Rhodocyclaceae	394	Azoarcus	501
		Deltaproteobacteria	123	Proteobacteria	371	Proteobacteria	371	Proteobacteria	371	Rhodocyclaceae	394
		Bacteria	75	Betaproteobacteria	355	Betaproteobacteria	355	Betaproteobacteria	355	Proteobacteria	371
		Actinobacteria	72	other sequences	341	other sequences	341	other sequences	341	Betaproteobacteria	355
		Bacteroidia	62	Oceanospirillales	285	Ectothiorhodospiraceae	322	Azospira	310	Azospira oryzae	309
		Flavobacteriia	55	Rhizobiales	198	Comamonadaceae	319	Thioalkalivibrio	246	Dechloromonas aromatica	244
		Sphingobacteriia	34	Gammaproteobacteria	176	Burkholderiales Genera incertae sedis	229	Dechloromonas	244	unidentified plasmid	202
		cellular organisms	32	Neisseriales	139	Halomonadaceae	210	Burkholderia	202	Marinobacter adhaerens	180
		Not assigned	30	Rhodospirillales	107	Gammaproteobacteria	176	Gammaproteobacteria	176	Gammaproteobacteria	176
		Cytophagia	28	Xanthomonadales	101	Neisseriaceae	139	Thioflavicoccus	155	Thioalkalivibrio sulfidophilus	168
		Spirochaetia	28	unclassified Betaproteobacteria	98	Rhodospirillaceae	103	Halomonas	154	Thioflavicoccus mobilis	155
		Bacteroidetes	17	Bacteria	75	Xanthomonadaceae	101	Allochromatium	152	Allochromatium vinosum	152
		Chlorobia	13	Rhodobacterales	70	unclassified Betaproteobacteria	98	Thiocystis	131	plasmids	138
		eudicotyledons	13	Actinomycetales	69	Bacteria	75	Ralstonia	130	Halomonas elongata	135
		Deinococci	12	unclassified Gammaproteobacteria	67	Oxalobacteraceae	71	Cupriavidus	124	Thiocystis violascens	131
		Oscillatoriophycideae	11	Bacteroidales	62	Alcaligenaceae	68	Candidatus Accumulibacter	98	Candidatus Accumulibacter phosphatis	98
		Clostridia	6	Methylococcales	62	Rhodobacteraceae	67	Methylibium	83	Pseudomonas stutzeri	92
		Chloroflexi <phylum>	5	Aeromonadales	61	Burkholderiales	63	Bacteria	75	Methylibium petroleiphilum	83
		Bacteroidetes/Chlorobi group	4	Hydrogenophilales	59	Methylococcaceae	62	Azotobacter	69	Bacteria	75
		Bacilli	4	Gallionellales	55	Aeromonadaceae	61	Leptothrix	68	Leptothrix cholodnii	68
		Planctomycetes	4	Enterobacteriales	55	Hydrogenophilaceae	59	Burkholderiales	63	Pseudomonas	68
		Opisthokonta	4	Flavobacteriales	53	Gallionellaceae	55	Acidovorax	59	Azotobacter vinelandii	67
		Deuterostomia	4	Thiotrichales	42	Enterobacteriaceae	55	Thiobacillus	59	Burkholderiales	63
		Annelida	4	Myxococcales	38	Bradyrhizobiaceae	50	Pseudogulbenkiania	59	Ralstonia solanacearum	60
		Viruses	4	Desulfuromonadales	37	Flavobacteriaceae	43	Chromobacterium	58	Pseudogulbenkiania sp. NH8B	59
		Eukaryota	3	Sphingobacteriales	34	Piscirickettsiaceae	41	Variovorax	57	Pseudomonas mendocina	59
		Cyanobacteria	2	cellular organisms	32	Alcanivoracaceae	40	Alkalilimnicola	52	Chromobacterium violaceum	58
		Spirochaetes	2	Methylophilales	30	sulfur-oxidizing symbionts	40	Rubrivivax	49	Variovorax paradoxus	57
		Eumetazoa	2	Not assigned	30	Rhizobiaceae	36	Chromohalobacter	49	Thiobacillus denitrificans	56
		Protostomia	2	Cytophagales	28	cellular organisms	32	Herbaspirillum	47	Pseudomonas aeruginosa	55
		Lophotrochozoa	2	Spirochaetales	28	Methylobacteriaceae	31	Polaromonas	45	Cupriavidus necator	54
		Viridiplantae	2	Sphingomonadales	24	Xanthobacteraceae	30	Magnetospirillum	43	Alkalilimnicola ehrlichii	52
		Magnoliophyta	2	Desulfovibrionales	23	Methylophilaceae	30	Sideroxydans	43	Pseudomonas putida	51
		delta/epsilon subdivisions	1	Desulfobacterales	20	Not assigned	30	Bordetella	39	Rubrivivax gelatinosus	49
		Tracheophyta	1	Nitrosomonadales	19	Geobacteraceae	29	Endoriftia	39	Chromohalobacter salexigens	49
				Alphaproteobacteria	18	Shewanellaceae	29	Alcanivorax	38	Herbaspirillum seropedicae	47
				Bacteroidetes	17	Bacteroidaceae	28	Chromatiaceae	37	Marinobacter	47
				Chlorobiales	13	Spirochaetaceae	28	Aeromonas	36	Sideroxydans lithotrophicus	43
				Vibrionales	13	Sphingomonadaceae	23	Methylococcus	34	Magnetospirillum magneticum	39
				Caulobacterales	10	Hahellaceae	23	Methylophaga	33	Burkholderia	39
				Chroococcales	9	Desulfovibrionaceae	20	cellular organisms	32	Endoriftia persephone	39
				Acidithiobacillales	9	Sphingobacteriaceae	19	Alicycliphilus	32	Chromatiaceae	37
				Thermales	7	Nitrosomonadaceae	19	Methylobacterium	31	Pseudomonas fluorescens	36
				Fabales	7	Chromatiales	19	Not assigned	30	Thioalkalivibrio nitratireducens	35
				Clostridiales	6	Porphyromonadaceae	18	Geobacter	29	Methylococcus capsulatus	34
				unclassified Alphaproteobacteria	6	Alphaproteobacteria	18	Shewanella	29	Ralstonia	33
				Chloroflexi <phylum>	5	Desulfobulbaceae	18	Stenotrophomonas	29	Alcanivorax dieselolei	33
				Deinococcales	5	Simiduia	18	Bacteroides	28	cellular organisms	32
				Deltaproteobacteria	5	Bacteroidetes	17	Azospirillum	27	Ralstonia pickettii	31
				Bacteroidetes/Chlorobi group	4	Rhizobiales	16	Burkholderiaceae	27	Alicycliphilus denitrificans	31
				Bacilli	4	Phyllobacteriaceae	16	Delftia	26	Thioalkalivibrio sp. K90mix	30
				Planctomycetes	4	Myxococcaceae	16	Ramlibacter	26	Not assigned	30
				Magnetococcales	4	Cytophagaceae	15	Thiomonas	26	Cupriavidus taiwanensis	29
				Opisthokonta	4	Hyphomicrobiaceae	15	Pseudoxanthomonas	25	Pseudomonas denitrificans	28
				Deuterostomia	4	Chlorobiaceae	13	Spirochaeta	25	Stenotrophomonas maltophilia	28
				Annelida	4	Kofleriaceae	13	Xanthomonas	24	Burkholderiaceae	27
				Malpighiales	4	Vibrionaceae	13	Nitrosococcus	23	Ramlibacter tataouinensis	26
				Caudovirales	4	Geodermatophilaceae	12	Methylomonas	23	Marinobacter sp. BSs20148	25
				Actinobacteria	3	Cyclobacteriaceae	12	Hahella	23	Aeromonas hydrophila	24
				Eukaryota	3	Oscillatoriophycideae	11	Rhodopseudomonas	22	Polaromonas sp. JS666	23
				Flavobacteriia	2	Ferrimonadaceae	11	Achromobacter	22	Hahella chejuensis	23
				Cyanobacteria	2	Oceanospirillaceae	11	Albidiferax	22	Rhodopseudomonas palustris	22
				Oscillatoriophycideae	2	Mycobacteriaceae	10	Bradyrhizobium	21	Albidiferax ferrireducens	22
				Spirochaetes	2	Streptomycetaceae	10	Oceanimonas	21	Polaromonas naphthalenivorans	22
				Eumetazoa	2	Caulobacteraceae	10	Enterobacteriaceae	21	Methylomonas methanica	22
				Protostomia	2	Acidithiobacillaceae	9	Rhodospirillum	20	Achromobacter xylosoxidans	21
				Lophotrochozoa	2	unclassified Gammaproteobacteria	9	Desulfovibrio	20	Oceanimonas sp. GK1	21
				Viridiplantae	2	Micromonosporaceae	8	Sinorhizobium	19	Enterobacteriaceae	21
				Magnoliophyta	2	Cryomorphaceae	8	Comamonadaceae	19	Spirochaeta smaragdinae	21
				core eudicotyledons	2	Alteromonadales genera incertae sedis	8	Chromatiales	19	Pseudomonas fulva	20
				delta/epsilon subdivisions	1	Bacteroidales	7	Flavobacteriaceae	18	Burkholderia ambifaria	19
				Tracheophyta	1	Saprospiraceae	7	Alphaproteobacteria	18	Comamonadaceae	19
						Thermaceae	7	Halorhodospira	18	Chromatiales	19
						Pelobacteraceae	7	Simiduia	18	Methylophaga sp. JAM7	19
						Fabaceae	7	Bacteroidetes	17	Flavobacteriaceae	18
						Corynebacterineae	6	Rhizobiales	16	Alphaproteobacteria	18
						Micrococcineae	6	Xanthobacter	16	Burkholderia gladioli	18
						Pseudonocardiaceae	6	Ruegeria	16	Thiomonas intermedia	18
						Chitinophagaceae	6	Laribacter	15	Halorhodospira halophila	18
						Clostridiales	6	Comamonas	14	Simiduia agarivorans	18
						unclassified Alphaproteobacteria	6	Rhodanobacter	14	Bacteroidetes	17
						Halothiobacillaceae	6	Dinoroseobacter	13	Acidovorax sp. KKS102	17
						Actinomycetales	5	Methylobacillus	13	Pseudoxanthomonas suwonensis	17
						Rikenellaceae	5	Haliangium	13	Rhizobiales	16
						Chloroflexi <phylum>	5	Vibrio	13	Xanthobacter autotrophicus	16
						Deinococcaceae	5	Tistrella	12	Ruegeria pomeroyi	16
						Deltaproteobacteria	5	Verminephrobacter	12	Azospirillum lipoferum	16
						Streptosporangineae	4	Gallionella	12	Bordetella	16
						Bacteroidetes/Chlorobi group	4	Dickeya	12	Cupriavidus metallidurans	16
						Prevotellaceae	4	Flavobacterium	11	Sinorhizobium fredii	15
						Bacilli	4	Methylovorus	11	Laribacter hongkongensis	15
						Planctomycetes	4	Desulfobulbus	11	Pseudomonas protegens	15
						Magnetococcaceae	4	Anaeromyxobacter	11	Bordetella petrii	14
						Beijerinckiaceae	4	Ferrimonas	11	Cupriavidus	14
						Acetobacteraceae	4	Serratia	11	Acidovorax avenae	14
						Cystobacteraceae	4	Pseudomonadaceae	11	Methylophaga sp. JAM1	14
						Polyangiaceae	4	Mycobacterium	10	Rhodanobacter sp. 2APBS1	14
						Moraxellaceae	4	Cytophagaceae	10	Bacteroides	13
						Opisthokonta	4	Pedobacter	10	Dinoroseobacter shibae	13
						Deuterostomia	4	Rhizobium	10	Burkholderia glumae	13
						Annelida	4	Rhodobacter	10	Methylobacillus flagellatus	13
						Euphorbiaceae	4	Novosphingobium	10	Haliangium ochraceum	13
						Caudovirales	4	Collimonas	10	Nitrosococcus oceani	13
						Actinobacteria	3	Nitrosomonas	10	Thioalkalivibrio	13
						Rhodobacterales	3	Streptomyces	9	Tistrella mobilis	12
						Desulfovibrionales	3	Mesorhizobium	9	Comamonas testosteroni	12
						Alteromonadales	3	Janthinobacterium	9	Verminephrobacter eiseniae	12
						Eukaryota	3	Nitrosospira	9	Gallionella capsiferriformans	12
						Frankineae	2	Acidithiobacillus	9	Geobacter	12
						Flavobacteriia	2	Alteromonadaceae	9	Bacteroides fragilis	11
						Flavobacteriales	2	Marinomonas	9	Azospirillum brasilense	11
						Sphingobacteriales	2	Cellvibrio	9	Rhodospirillum rubrum	11
						Cyanobacteria	2	unclassified Gammaproteobacteria	9	Cupriavidus pinatubonensis	11
						Desulfobacterales	2	Xanthomonadaceae	9	Acidovorax citrulli	11
						Pseudomonadales	2	Odoribacter	8	Delftia acidovorans	11
						Spirochaetes	2	Starkeya	8	Desulfobulbus propionicus	11
						Eumetazoa	2	Teredinibacter	8	Ferrimonas balearica	11
						Protostomia	2	Bacteroidales	7	Shewanella	11
						Lophotrochozoa	2	Haliscomenobacter	7	Dickeya dadantii	11
						Viridiplantae	2	Thermaceae	7	Halomonas	11
						Magnoliophyta	2	Rhodomicrobium	7	Pseudomonadaceae	11
						core eudicotyledons	2	Jannaschia	7	Mycobacterium	10
						Cytophagales	1	Roseobacter	7	Cytophagaceae	10
						Sphingomonadales	1	Curvibacter	7	Methylobacterium sp. 4-46	10
						delta/epsilon subdivisions	1	Neisseriaceae	7	Rhizobium	10
						Desulfuromonadales	1	Pelobacter	7	Delftia sp. Cs1-4	10
						Cystobacterineae	1	Halomonadaceae	7	Xanthomonas	10
						Oceanospirillales	1	Cicer	7	Xanthomonas campestris	10
						Thiotrichales	1	Corynebacterineae	6	Streptomyces	9
						Tracheophyta	1	Micrococcineae	6	Mesorhizobium	9
								Pseudonocardiaceae	6	Rhodobacter sphaeroides	9
								Owenweeksia	6	Burkholderia cepacia complex	9
								Capnocytophaga	6	Burkholderia cenocepacia	9
								Chitinophagaceae	6	Burkholderia multivorans	9
								Solitalea	6	Burkholderia phymatum	9
								Chlorobiaceae	6	Burkholderia sp. CCGE1002	9
								Clostridiales	6	Burkholderia sp. YI23	9
								Agrobacterium	6	Burkholderia thailandensis	9
								Azorhizobium	6	Collimonas fungivorans	9
								Pseudovibrio	6	Alteromonadaceae	9
								Sphingomonas	6	Shewanella loihica	9
								Polymorphum	6	Shewanella sp. MR-7	9
								Desulfurivibrio	6	Cellvibrio japonicus	9
								Ectothiorhodospiraceae	6	Pseudomonas entomophila	9
								Halothiobacillus	6	unclassified Gammaproteobacteria	9
								Enterobacter	6	Vibrio	9
								Actinomycetales	5	Xanthomonadaceae	9
								Geodermatophilus	5	Odoribacter splanchnicus	8
								Modestobacter	5	Bradyrhizobium japonicum	8
								Actinoplanes	5	Starkeya novella	8
								Porphyromonadaceae	5	Burkholderia sp. 383	8
								Porphyromonas	5	Acidovorax	8
								Alistipes	5	Thiomonas	8
								Belliella	5	Nitrosospira multiformis	8
								Runella	5	Azoarcus communis	8
								Chloroflexi <phylum>	5	Desulfovibrio	8
								Chroococcales	5	Desulfovibrio desulfuricans	8
								Deinococcus	5	Teredinibacter turnerae	8
								Caulobacteraceae	5	Serratia marcescens	8
								Caulobacter	5	Pseudoxanthomonas spadix	8
								Chelativorans	5	Bacteroidales	7
								Phaeobacter	5	Flavobacterium	7
								Herminiimonas	5	Haliscomenobacter hydrossis	7
								Methylotenera	5	Thermaceae	7
								Deltaproteobacteria	5	Rhodomicrobium vannielii	7
								Myxococcaceae	5	Jannaschia sp. CCS1	7
								Klebsiella	5	Roseobacter	7
								Streptosporangineae	4	Novosphingobium sp. PP1Y	7
								Bacteroidetes/Chlorobi group	4	Burkholderia phytofirmans	7
								Prevotella	4	Burkholderia sp. CCGE1003	7
								Cyclobacterium	4	pseudomallei group	7
								Muricauda	4	Curvibacter putative symbiont of Hydra magnipapillata	7
								Flavobacteriaceae bacterium 3519-10	4	Janthinobacterium sp. Marseille	7
								Chlorobium	4	Neisseriaceae	7
								Cyanobium	4	Aeromonas veronii	7
								Bacilli	4	Halomonadaceae	7
								Planctomycetes	4	Pseudomonas aeruginosa group	7
								Magnetococcus	4	Cicer arietinum	7
								Methylocella	4	Corynebacterineae	6
								Nitrobacter	4	Micrococcineae	6
								Hyphomicrobium	4	Pseudonocardiaceae	6
								Pelagibacterium	4	Owenweeksia hongkongensis	6
								Acetobacteraceae	4	Capnocytophaga	6
								Sphingobium	4	Chitinophagaceae	6
								Pusillimonas	4	Solitalea canadensis	6
								Stigmatella	4	Chlorobiaceae	6
								Sorangium	4	Clostridiales	6
								Aeromonadaceae	4	Methylobacterium extorquens	6
								Methylomicrobium	4	Methylobacterium nodulans	6
								Moraxellaceae	4	Agrobacterium	6
								Piscirickettsiaceae	4	Azorhizobium caulinodans	6
								Thiomicrospira	4	Pseudovibrio sp. FO-BEG1	6
								Opisthokonta	4	Sphingomonas	6
								Deuterostomia	4	Polymorphum gilvum	6
								Annelida	4	Burkholderia cepacia	6
								Ricinus	4	Burkholderia xenovorans	6
								Caudovirales	4	Ralstonia syzygii	6
								Actinobacteria	3	Desulfurivibrio alkaliphilus	6
								Micromonosporaceae	3	Nitrosococcus	6
								Cyclobacteriaceae	3	Ectothiorhodospiraceae	6
								Sphingobacteriaceae	3	Halothiobacillus neapolitanus	6
								Chlorobium/Pelodictyon group	3	Pseudomonas brassicacearum	6
								Bradyrhizobiaceae	3	Actinomycetales	5
								Rhodobacterales	3	Geodermatophilus obscurus	5
								Rhodobacteraceae	3	Modestobacter marinus	5
								Sphingomonadaceae	3	Actinoplanes	5
								Alcaligenaceae	3	Porphyromonadaceae	5
								Burkholderiales Genera incertae sedis	3	Porphyromonas gingivalis	5
								Desulfovibrionales	3	Belliella baltica	5
								Alteromonadales	3	Runella slithyformis	5
								Spirochaetaceae	3	Pedobacter heparinus	5
								Eukaryota	3	Pedobacter saltans	5
								Frankineae	2	Chloroflexi <phylum>	5
								Geodermatophilaceae	2	Chroococcales	5
								Flavobacteriia	2	Deinococcus	5
								Flavobacteriales	2	Caulobacteraceae	5
								Cryomorphaceae	2	Caulobacter	5
								Sphingobacteriales	2	Bradyrhizobium	5
								Cyanobacteria	2	Methylobacterium populi	5
								Oscillatoriophycideae	2	Chelativorans sp. BNC1	5
								Phyllobacteriaceae	2	Phaeobacter gallaeciensis	5
								Desulfobacterales	2	Bordetella avium	5
								Alcanivoracaceae	2	Burkholderia pseudomallei	5
								Oceanospirillaceae	2	Acidovorax ebreus	5
								Pseudomonadales	2	Delftia	5
								Spirochaetes	2	Herminiimonas arsenicoxydans	5
								Eumetazoa	2	Methylotenera	5
								Protostomia	2	Deltaproteobacteria	5
								Lophotrochozoa	2	Geobacter sp. M18	5
								Viridiplantae	2	Pelobacter propionicus	5
								Magnoliophyta	2	Myxococcaceae	5
								core eudicotyledons	2	Acidithiobacillus	5
								Streptomycetaceae	1	Aeromonas	5
								Cytophagales	1	Enterobacter lignolyticus	5
								Rhizobium/Agrobacterium group	1	Klebsiella pneumoniae	5
								Rhodospirillaceae	1	Marinomonas posidonica	5
								Sphingomonadales	1	Pseudomonas savastanoi	5
								Methylophilaceae	1	Streptosporangineae	4
								delta/epsilon subdivisions	1	Bacteroidetes/Chlorobi group	4
								Desulfobulbaceae	1	Bacteroides salanitronis	4
								Desulfuromonadales	1	Prevotella	4
								Cystobacterineae	1	Alistipes finegoldii	4
								Methylococcaceae	1	Cyclobacterium marinum	4
								Oceanospirillales	1	Flavobacterium columnare	4
								Thiotrichales	1	Muricauda ruestringensis	4
								sulfur-oxidizing symbionts	1	Flavobacteriaceae bacterium 3519-10	4
								Tracheophyta	1	Chlorobium	4
										Cyanobium gracile	4
										Bacilli	4
										Planctomycetes	4
										Magnetococcus marinus	4
										Methylocella silvestris	4
										Bradyrhizobium sp. BTAi1	4
										Bradyrhizobium sp. S23321	4
										Nitrobacter	4
										Hyphomicrobium	4
										Pelagibacterium halotolerans	4
										Methylobacterium	4
										Sinorhizobium meliloti	4
										Acetobacteraceae	4
										Magnetospirillum	4
										Rhodospirillum centenum	4
										Rhodospirillum photometricum	4
										Sphingobium	4
										Bordetella bronchiseptica	4
										Pusillimonas sp. T7-7	4
										Burkholderia sp. CCGE1001	4
										Acidovorax sp. JS42	4
										Methylovorus glucosotrophus	4
										Methylovorus sp. MP688	4
										Nitrosomonas europaea	4
										Nitrosomonas sp. AL212	4
										Thauera	4
										Thauera aromatica	4
										Desulfovibrio magneticus	4
										Geobacter bemidjiensis	4
										Geobacter metallireducens	4
										Geobacter sp. M21	4
										Stigmatella aurantiaca	4
										Anaeromyxobacter dehalogenans	4
										Anaeromyxobacter sp. K	4
										Sorangium cellulosum	4
										Acidithiobacillus ferrooxidans	4
										Aeromonadaceae	4
										Nitrosococcus halophilus	4
										Methylomicrobium alcaliphilum	4
										Alcanivorax borkumensis	4
										Halomonas halodenitrificans	4
										Halomonas sp. ZM3	4
										Marinomonas mediterranea	4
										Moraxellaceae	4
										Pseudomonas fluorescens group	4
										Pseudomonas syringae	4
										Piscirickettsiaceae	4
										Thiomicrospira crunogena	4
										Vibrio furnissii	4
										Xanthomonas oryzae	4
										Spirochaeta	4
										Opisthokonta	4
										Deuterostomia	4
										Annelida	4
										Ricinus communis	4
										Caudovirales	4
										Actinobacteria	3
										Micromonosporaceae	3
										Cyclobacteriaceae	3
										Sphingobacteriaceae	3
										Chlorobium/Pelodictyon group	3
										Bradyrhizobiaceae	3
										Rhodobacterales	3
										Rhodobacteraceae	3
										Sphingomonadaceae	3
										Novosphingobium	3
										Alcaligenaceae	3
										Burkholderiales Genera incertae sedis	3
										Thiobacillus	3
										Methylovorus	3
										Desulfovibrionales	3
										Anaeromyxobacter	3
										Alteromonadales	3
										Serratia	3
										Spirochaetaceae	3
										Eukaryota	3
										Frankineae	2
										Geodermatophilaceae	2
										Flavobacteriia	2
										Flavobacteriales	2
										Cryomorphaceae	2
										Sphingobacteriales	2
										Cyanobacteria	2
										Oscillatoriophycideae	2
										Phyllobacteriaceae	2
										Comamonas	2
										Janthinobacterium	2
										Nitrosomonas	2
										Desulfobacterales	2
										Pelobacter	2
										Alcanivoracaceae	2
										Oceanospirillaceae	2
										Pseudomonadales	2
										Azotobacter	2
										Pseudomonas syringae group	2
										Spirochaetes	2
										Eumetazoa	2
										Protostomia	2
										Lophotrochozoa	2
										Viridiplantae	2
										Magnoliophyta	2
										core eudicotyledons	2
										Streptomycetaceae	1
										Alistipes	1
										Cytophagales	1
										Rhizobium/Agrobacterium group	1
										Rhodobacter	1
										Rhodospirillaceae	1
										Rhodospirillum	1
										Sphingomonadales	1
										Achromobacter	1
										Alicycliphilus	1
										Collimonas	1
										Methylophilaceae	1
										Nitrosospira	1
										Azospira	1
										delta/epsilon subdivisions	1
										Desulfobulbaceae	1
										Desulfuromonadales	1
										Cystobacterineae	1
										Dickeya	1
										Enterobacter	1
										Methylococcaceae	1
										Methylomonas	1
										Oceanospirillales	1
										Alcanivorax	1
										Pseudomonas putida group	1
										Thiotrichales	1
										sulfur-oxidizing symbionts	1
										Stenotrophomonas	1
										Tracheophyta	1
										other sequences	1

## Sheet: NP30_blastx_vs_nr_(LCA)
		class level	assigned_contigs	order level	assigned_contigs	family level	assigned_contigs	genus level	assigned_contigs	species level	assigned_contigs
		No hits	15852	No hits	15852	No hits	15852	No hits	15852	No hits	15852
		Betaproteobacteria	4627	Not assigned	3432	Not assigned	3432	Not assigned	3432	Not assigned	3432
		Not assigned	3432	Rhodocyclales	3112	Rhodocyclaceae	3112	Rhodocyclaceae	1117	Rhodocyclaceae	1117
		Gammaproteobacteria	2156	Proteobacteria	718	Proteobacteria	718	Azoarcus	1059	Proteobacteria	718
		Proteobacteria	718	Betaproteobacteria	681	Betaproteobacteria	681	Proteobacteria	718	Betaproteobacteria	681
		Alphaproteobacteria	225	Burkholderiales	591	Alteromonadaceae	448	Betaproteobacteria	681	Azoarcus sp. BH72	510
		Bacteria	172	Alteromonadales	515	Gammaproteobacteria	395	Marinobacter	421	Azoarcus sp. KH32C	417
		root	92	Gammaproteobacteria	395	sulfur-oxidizing symbionts	223	Gammaproteobacteria	395	Gammaproteobacteria	395
		Bacteroidia	57	Chromatiales	292	Chromatiaceae	201	Thauera	357	Thauera sp. MZ1T	352
		Deltaproteobacteria	51	unclassified Gammaproteobacteria	290	Burkholderiaceae	194	Aromatoleum	224	Aromatoleum aromaticum	224
		environmental samples <Bacteria>	46	Pseudomonadales	184	Bacteria	172	Bacteria	172	Marinobacter	185
		Flavobacteriia	38	Bacteria	172	Pseudomonadaceae	157	sulfur-oxidizing symbionts	171	Bacteria	172
		cellular organisms	36	Oceanospirillales	148	Comamonadaceae	151	Dechloromonas	157	Marinobacter hydrocarbonoclasticus	172
		Bacteroidetes	30	root	92	root	92	Pseudomonas	142	sulfur-oxidizing symbionts	171
		Cytophagia	22	Enterobacteriales	87	Enterobacteriaceae	87	Methyloversatilis	126	Dechloromonas aromatica	157
		Oscillatoriophycideae	20	Thiotrichales	80	Oxalobacteraceae	86	root	92	Azoarcus	132
		Actinobacteria	16	Rhizobiales	64	Ectothiorhodospiraceae	78	Burkholderia	86	Methyloversatilis universalis	126
		Sphingobacteriia	13	Methylococcales	63	Halomonadaceae	73	Azospira	72	root	92
		Chlorobia	10	Rhodospirillales	59	Burkholderiales	66	Burkholderiales	66	Pseudomonas	80
		Bacilli	10	Neisseriales	59	Methylococcaceae	63	Halomonas	63	Azospira oryzae	72
		Planctomycetia	10	Bacteroidales	57	Neisseriaceae	59	Chromatiaceae	53	Burkholderiales	66
		Epsilonproteobacteria	10	unclassified Betaproteobacteria	50	Rhodospirillaceae	58	Candidatus Accumulibacter	50	Chromatiaceae	53
		Chloroflexi <phylum>	9	Rhodobacterales	47	unclassified Betaproteobacteria	50	Edwardsiella	47	Candidatus Accumulibacter phosphatis	50
		Spirochaetia	9	Hydrogenophilales	47	Hydrogenophilaceae	47	environmental samples <Bacteria>	46	Burkholderia	49
		Viruses	8	environmental samples <Bacteria>	46	environmental samples <Bacteria>	46	Thioalkalivibrio	45	Edwardsiella tarda	47
		unclassified Bacteria	6	Xanthomonadales	42	Rhodobacteraceae	43	Ralstonia	44	uncultured bacterium	39
		Bacteroidetes/Chlorobi group	5	Flavobacteriales	37	Piscirickettsiaceae	42	cellular organisms	36	cellular organisms	36
		Nostocales	5	Vibrionales	37	Burkholderiales Genera incertae sedis	41	Enterobacteriaceae	36	Enterobacteriaceae	36
		Firmicutes	5	cellular organisms	36	Oceanospirillaceae	38	Alphaproteobacteria	34	Alphaproteobacteria	34
		Clostridia	5	Alphaproteobacteria	34	cellular organisms	36	Herbaspirillum	34	Bacteroidetes	30
		other sequences	5	Gallionellales	31	Vibrionaceae	36	Bacteroidetes	30	Flavobacteriaceae	29
		Deinococci	4	Bacteroidetes	30	Alcaligenaceae	35	Flavobacteriaceae	29	Thioalkalivibrio sulfidophilus	28
		Zetaproteobacteria	4	Nitrosomonadales	29	Alphaproteobacteria	34	Variovorax	29	Endoriftia persephone	28
		Metazoa	4	Methylophilales	27	Thiotrichaceae	33	Nitrosococcus	29	Rhodobacteraceae	27
		unclassified sequences	4	Cytophagales	22	Gallionellaceae	31	Methylophaga	29	Burkholderiaceae	27
		Eukaryota	3	Desulfuromonadales	20	Bacteroidetes	30	Endoriftia	28	Comamonadaceae	27
		Cyanobacteria	2	Actinomycetales	16	Flavobacteriaceae	29	Vibrio	28	Acidovorax	25
		delta/epsilon subdivisions	2	Sphingobacteriales	13	Nitrosomonadaceae	29	Rhodobacteraceae	27	Sideroxydans lithotrophicus	25
		Planctomycetes	1	Aeromonadales	13	Xanthomonadaceae	29	Burkholderiaceae	27	Variovorax paradoxus	24
		Opisthokonta	1	Desulfobacterales	11	Methylophilaceae	27	Cupriavidus	27	Vibrio	23
				Chlorobiales	10	Moraxellaceae	27	Comamonadaceae	27	Sulfuricella denitrificans	22
				Chroococcales	10	unclassified Gammaproteobacteria (miscellaneous)	26	Acinetobacter	26	Thioflavicoccus mobilis	22
				Campylobacterales	10	OMG group	25	unclassified Gammaproteobacteria (miscellaneous)	26	Albidiferax ferrireducens	21
				Chloroflexi <phylum>	9	Oscillatoriophycideae	20	Acidovorax	25	Halomonas	21
				Oscillatoriales	9	Alteromonadales	20	Sideroxydans	25	Thiobacillus denitrificans	20
				Planctomycetales	9	Bacteroidales	18	Sulfuricella	22	Alteromonadales	20
				Spirochaetales	9	Porphyromonadaceae	17	Thioflavicoccus	22	Methylomonas methanica	20
				Bacillales	8	Alcanivoracaceae	17	Albidiferax	21	Thiothrix nivea	20
				Desulfovibrionales	8	Bradyrhizobiaceae	16	Janthinobacterium	21	Allochromatium vinosum	19
				Sphingomonadales	6	Rhizobiaceae	16	Thiobacillus	20	Thiorhodococcus drewsii	19
				Deltaproteobacteria	6	Shewanellaceae	16	Nitrosomonas	20	Halomonas sp. KM-1	19
				Myxococcales	6	Pseudoalteromonadaceae	15	Alteromonadales	20	Bacteroidales	18
				unclassified Bacteria	6	Cytophagaceae	14	Methylomonas	20	Marinobacter adhaerens	17
				Caudovirales	6	Hahellaceae	14	Thiothrix	20	Marinobacter santoriniensis	17
				Bacteroidetes/Chlorobi group	5	Rhizobiales	13	Allochromatium	19	Thiocystis violascens	17
				Nostocales	5	Aeromonadaceae	13	Thiorhodococcus	19	Thiorhodovibrio sp. 970	17
				Firmicutes	5	Sinobacteraceae	13	Bacteroidales	18	Acinetobacter	17
				Clostridiales	5	unclassified Burkholderiales (miscellaneous)	12	Methylomicrobium	18	Methylibium petroleiphilum	16
				Caulobacterales	5	Marinilabiliaceae	11	Thiocystis	17	Shewanella	16
				Magnetococcales	5	Sphingobacteriaceae	10	Thiorhodovibrio	17	Thiocapsa marina	16
				unclassified Alphaproteobacteria	5	Chlorobiaceae	10	Methylibium	16	Neisseriaceae	15
				Acidithiobacillales	5	Pelobacteraceae	10	Shewanella	16	Neptuniibacter caesariensis	15
				Pasteurellales	5	Chloroflexi <phylum>	9	Thiocapsa	16	endosymbiont of Tevnia jerichonana	15
				other sequences	5	Planctomycetaceae	9	Alcanivorax	16	Oxalobacteraceae	14
				Deinococci	4	Phyllobacteriaceae	9	Neisseriaceae	15	Herbaspirillum	14
				Mariprofundales	4	Chromatiales	9	Pseudoalteromonas	15	Chromobacterium violaceum	14
				Metazoa	4	Flavobacteriales	8	Marinomonas	15	Neisseria	14
				unclassified sequences	4	Campylobacteraceae	8	Neptuniibacter	15	Hahella chejuensis	14
				Eukaryota	3	Alteromonadales genera incertae sedis	8	endosymbiont of Tevnia jerichonana	15	Rhizobiales	13
				Cyanobacteria	2	Bacteroidaceae	7	Magnetospirillum	14	Ralstonia	13
				Bacilli	2	Desulfovibrionaceae	7	Achromobacter	14	Ralstonia pickettii	13
				delta/epsilon subdivisions	2	Geobacteraceae	7	Polaromonas	14	Ralstonia solanacearum	13
				Flavobacteriia	1	Actinomycetales	6	Oxalobacteraceae	14	Marinobacter manganoxydans	13
				Oscillatoriophycideae	1	Corynebacterineae	6	Chromobacterium	14	Methylococcaceae	13
				Planctomycetes	1	Sphingomonadaceae	6	Neisseria	14	Methylophaga	13
				Planctomycetia	1	unclassified Burkholderiales	6	Hahella	14	Hydrocarboniphaga effusa	13
				Opisthokonta	1	Deltaproteobacteria	6	Rhizobiales	13	Cupriavidus	12
				Viruses	1	Desulfobulbaceae	6	Rubrivivax	13	Burkholderiales bacterium JOSHI_001	12
				dsDNA viruses, no RNA stage	1	unclassified Gammaproteobacteria	6	Methylococcaceae	13	Pseudogulbenkiania	12
						unclassified Bacteria	6	Hydrocarboniphaga	13	Nitrosococcus	12
						Bacteroidetes/Chlorobi group	5	Rhodospirillum	12	Porphyromonadaceae	11
						Cyclobacteriaceae	5	unclassified Burkholderiales (miscellaneous)	12	Alcaligenaceae	11
						Firmicutes	5	Pseudogulbenkiania	12	Burkholderia pseudomallei	11
						Caulobacteraceae	5	Beggiatoa	12	Pseudoalteromonas	11
						Magnetococcaceae	5	Porphyromonadaceae	11	Methylomicrobium alcaliphilum	11
						Hyphomicrobiaceae	5	Alcaligenaceae	11	Pseudomonas aeruginosa	11
						Methylobacteriaceae	5	Verminephrobacter	11	Congregibacter litoralis	11
						unclassified Alphaproteobacteria	5	Congregibacter	11	Xanthomonadaceae	11
						Desulfobacteraceae	5	Xanthomonadaceae	11	Chroococcales	10
						Acidithiobacillaceae	5	Chroococcales	10	Achromobacter	10
						Pasteurellaceae	5	Limnobacter	10	Burkholderia thailandensis	10
						Thiotrichales	5	Methylotenera	10	Limnobacter sp. MED105	10
						Gallaecimonas	5	Pelobacter	10	Janthinobacterium sp. HH01	10
						Simiduia	5	Marinobacterium	10	Nitrosomonas	10
						Spirochaetaceae	5	Ectothiorhodospira	10	Marinobacter algicola	10
						Siphoviridae	5	Halomonadaceae	10	Marinobacterium stanieri	10
						other sequences	5	Rhodanobacter	10	Ectothiorhodospira sp. PHS-1	10
						Micromonosporaceae	4	Chloroflexi <phylum>	9	Halomonadaceae	10
						Rikenellaceae	4	Oscillatoriales	9	Marinomonas	10
						Nostocaceae	4	Chromatiales	9	Rhodanobacter	10
						Deinococci	4	Marichromatium	9	Chloroflexi <phylum>	9
						Bacillaceae	4	Ectothiorhodospiraceae	9	Oscillatoriales	9
						Paenibacillaceae	4	Cellvibrio	9	Burkholderia cepacia complex	9
						Clostridiaceae	4	Cycloclasticus	9	Chromatiales	9
						Rhodobacterales	4	endosymbiont of Riftia pachyptila	9	Marichromatium purpuratum	9
						Myxococcaceae	4	Flavobacteriales	8	Nitrosococcus halophilus	9
						Colwelliaceae	4	Rhodospirillaceae	8	Ectothiorhodospiraceae	9
						Idiomarinaceae	4	Caenispirillum	8	Acinetobacter baumannii	9
						Halothiobacillaceae	4	Nitrosospira	8	Beggiatoa alba	9
						unclassified Oceanospirillales	4	Glaciecola	8	endosymbiont of Riftia pachyptila	9
						Mariprofundaceae	4	Alkalilimnicola	8	gamma proteobacterium BDW918	9
						Leptospiraceae	4	Vibrionaceae	8	Flavobacteriales	8
						Metazoa	4	Xanthomonas	8	Rhodospirillaceae	8
						unclassified sequences	4	Bacteroides	7	Caenispirillum salinarum	8
						Cytophagales	3	Bradyrhizobium	7	Herbaspirillum seropedicae	8
						Sphingobacteriales	3	Sinorhizobium	7	Herbaspirillum sp. CF444	8
						Desulfuromonadales	3	Roseovarius	7	Glaciecola	8
						Eukaryota	3	Curvibacter	7	Alkalilimnicola ehrlichii	8
						Cyanobacteria	2	Delftia	7	Alcanivorax	8
						Bacilli	2	unclassified Oxalobacteraceae	7	Alcanivorax dieselolei	8
						delta/epsilon subdivisions	2	Methylobacillus	7	Halomonas elongata	8
						Myxococcales	2	Methylovorus	7	Cycloclasticus sp. P1	8
						Campylobacterales	2	Desulfovibrio	7	Methylophaga sp. JAM1	8
						Oceanospirillales	2	Geobacter	7	unclassified Gammaproteobacteria (miscellaneous)	8
						Flavobacteriia	1	Arcobacter	7	Vibrionaceae	8
						Nostocales	1	Actinomycetales	6	Xanthomonas	8
						Clostridiales	1	Corynebacterineae	6	Bacteroides	7
						Planctomycetes	1	Anaerophaga	6	environmental samples <Bacteria>	7
						Planctomycetia	1	Odoribacter	6	Bradyrhizobium	7
						Rhodospirillales	1	Pontibacter	6	Roseovarius	7
						Desulfovibrionales	1	Azospirillum	6	Rhodospirillum photometricum	7
						Vibrionales	1	Phaeospirillum	6	Curvibacter putative symbiont of Hydra magnipapillata	7
						Opisthokonta	1	Sphingomonadaceae	6	Polaromonas	7
						Viruses	1	Bordetella	6	Polaromonas naphthalenivorans	7
						dsDNA viruses, no RNA stage	1	Ramlibacter	6	Oxalobacteraceae bacterium IMCC9480	7
						Caudovirales	1	Herminiimonas	6	Rubrivivax	7
								unclassified Burkholderiales	6	Methylobacillus flagellatus	7
								Leptothrix	6	Methylovorus	7
								Deltaproteobacteria	6	Nitrosospira multiformis	7
								Aeromonas	6	Desulfovibrio	7
								Tolumonas	6	Geobacter	7
								Teredinibacter	6	Pelobacter propionicus	7
								Nitrococcus	6	Marinobacter sp. ELB17	7
								Methylobacter	6	Pseudomonas mendocina	7
								Methylococcus	6	Pseudomonas stutzeri	7
								Pseudomonadaceae	6	Actinomycetales	6
								unclassified Gammaproteobacteria	6	Corynebacterineae	6
								unclassified Bacteria	6	Anaerophaga	6
								Bacteroidetes/Chlorobi group	5	Odoribacter	6
								Marinilabiliaceae	5	Pontibacter sp. BAB1700	6
								Cyclobacteriaceae	5	Azospirillum	6
								Sphingobacteriaceae	5	Magnetospirillum gryphiswaldense	6
								Pedobacter	5	Phaeospirillum molischianum	6
								Chlorobium	5	Sphingomonadaceae	6
								Firmicutes	5	Bordetella	6
								Planctomycetaceae	5	Cupriavidus necator	6
								Caulobacteraceae	5	Ramlibacter tataouinensis	6
								Magnetococcus	5	Herminiimonas arsenicoxydans	6
								Bradyrhizobiaceae	5	Janthinobacterium lividum	6
								Hyphomicrobiaceae	5	unclassified Burkholderiales	6
								Methylobacteriaceae	5	Leptothrix cholodnii	6
								Phyllobacteriaceae	5	Rubrivivax gelatinosus	6
								Roseobacter	5	Methylotenera versatilis	6
								Thiomonas	5	Nitrosomonas eutropha	6
								Gallionella	5	Deltaproteobacteria	6
								Hydrogenophilaceae	5	Aeromonas	6
								Desulfobacteraceae	5	Tolumonas auensis	6
								Acidithiobacillus	5	Teredinibacter turnerae	6
								Alteromonadaceae	5	Nitrococcus mobilis	6
								Pasteurellaceae	5	Thioalkalivibrio sp. K90mix	6
								Thiotrichales	5	Thioalkalivibrio thiocyanoxidans	6
								Gallaecimonas	5	Methylobacter tundripaludum	6
								OMG group	5	Methylococcus capsulatus	6
								gamma proteobacterium IMCC3088	5	Methylomicrobium album	6
								Simiduia	5	Halomonas titanicae	6
								Spirochaetaceae	5	Pseudomonadaceae	6
								unclassified Siphoviridae	5	Pseudomonas syringae group	6
								other sequences	5	unclassified Gammaproteobacteria	6
								Micromonosporaceae	4	unclassified Bacteria	6
								Alistipes	4	Bacteroidetes/Chlorobi group	5
								Cytophagaceae	4	Marinilabiliaceae	5
								Runella	4	Cyclobacteriaceae	5
								Chlorobiaceae	4	Sphingobacteriaceae	5
								Nostocaceae	4	Firmicutes	5
								Deinococci	4	Planctomycetaceae	5
								Bacillaceae	4	Caulobacteraceae	5
								Paenibacillus	4	Magnetococcus marinus	5
								Clostridiaceae	4	Bradyrhizobiaceae	5
								Rhodopirellula	4	Hyphomicrobiaceae	5
								Rhodopseudomonas	4	Methylobacteriaceae	5
								Mesorhizobium	4	Phyllobacteriaceae	5
								Rhizobium/Agrobacterium group	4	Roseobacter	5
								Rhizobium	4	Magnetospirillum magnetotacticum	5
								Rhodobacterales	4	Rhodospirillum	5
								Pseudovibrio	4	Cupriavidus pinatubonensis	5
								Oceanibaculum	4	Ralstonia sp. PBA	5
								unclassified Alphaproteobacteria (miscellaneous)	4	Delftia sp. Cs1-4	5
								Pusillimonas	4	Variovorax	5
								Alicycliphilus	4	Verminephrobacter aporrectodeae	5
								Oxalobacter	4	Verminephrobacter eiseniae	5
								Kingella	4	Thiomonas	5
								Desulfobulbus	4	Gallionella capsiferriformans	5
								Myxococcaceae	4	Hydrogenophilaceae	5
								Saccharophagus	4	Thauera	5
								Colwellia	4	Desulfobacteraceae	5
								Idiomarina	4	Acidithiobacillus	5
								Halothiobacillus	4	Alteromonadaceae	5
								Serratia	4	Thioalkalivibrio	5
								Oceanospirillaceae	4	Halomonas sp. HAL1	5
								Bermanella	4	Marinomonas sp. MWYL1	5
								unclassified Oceanospirillales	4	Pasteurellaceae	5
								Piscirickettsiaceae	4	Cellvibrio sp. BR	5
								OM60 clade	4	Pseudomonas pseudoalcaligenes	5
								Mariprofundus	4	Pseudomonas synxantha	5
								Leptospiraceae	4	Thiotrichales	5
								Metazoa	4	Gallaecimonas xiamenensis	5
								unclassified sequences	4	OMG group	5
								Cytophagales	3	gamma proteobacterium IMCC3088	5
								Sphingobacteriales	3	Simiduia agarivorans	5
								Methylophilaceae	3	gamma proteobacterium IMCC2047	5
								Desulfuromonadales	3	Vibrio cholerae	5
								Eukaryota	3	Spirochaetaceae	5
								Cyanobacteria	2	unclassified Siphoviridae	5
								Bacilli	2	unidentified plasmid	5
								delta/epsilon subdivisions	2	Micromonosporaceae	4
								Desulfobulbaceae	2	Alistipes	4
								Myxococcales	2	Cytophagaceae	4
								Campylobacterales	2	Runella slithyformis	4
								Alteromonadales genera incertae sedis	2	Pedobacter heparinus	4
								Oceanospirillales	2	Chlorobiaceae	4
								Flavobacteriia	1	Chlorobium phaeovibrioides	4
								Chlorobium/Pelodictyon group	1	Nostocaceae	4
								Nostocales	1	Deinococci	4
								Oscillatoriophycideae	1	Bacillaceae	4
								Clostridiales	1	Paenibacillus	4
								Planctomycetes	1	Clostridiaceae	4
								Planctomycetia	1	Rhodopirellula	4
								Rhizobiaceae	1	Rhodopseudomonas palustris	4
								Rhodospirillales	1	Mesorhizobium	4
								unclassified Alphaproteobacteria	1	Rhizobium/Agrobacterium group	4
								Burkholderiales Genera incertae sedis	1	Rhizobium	4
								Gallionellaceae	1	Sinorhizobium fredii	4
								Nitrosomonadaceae	1	Rhodobacterales	4
								Desulfovibrionales	1	Pseudovibrio	4
								Campylobacteraceae	1	Oceanibaculum indicum	4
								Aeromonadaceae	1	alpha proteobacterium BAL199	4
								Alcanivoracaceae	1	Achromobacter piechaudii	4
								Moraxellaceae	1	Pusillimonas sp. T7-7	4
								Thiotrichaceae	1	Burkholderia sp. CCGE1002	4
								Vibrionales	1	Cupriavidus metallidurans	4
								Opisthokonta	1	Alicycliphilus denitrificans	4
								Viruses	1	Herbaspirillum sp. GW103	4
								dsDNA viruses, no RNA stage	1	Janthinobacterium sp. Marseille	4
								Caudovirales	1	Oxalobacter formigenes	4
										Methylotenera mobilis	4
										Kingella	4
										Nitrosomonas europaea	4
										Desulfobulbus propionicus	4
										Myxococcaceae	4
										Arcobacter nitrofigilis	4
										Saccharophagus degradans	4
										Colwellia psychrerythraea	4
										Idiomarina	4
										Pseudoalteromonas haloplanktis	4
										Nitrosococcus oceani	4
										Nitrosococcus watsonii	4
										Halothiobacillus neapolitanus	4
										Serratia	4
										Halomonas boliviensis	4
										Oceanospirillaceae	4
										Bermanella marisrubri	4
										uncultured SUP05 cluster bacterium	4
										Cellvibrio	4
										Pseudomonas fluorescens group	4
										Pseudomonas denitrificans	4
										Pseudomonas fulva	4
										Pseudomonas sp. S9	4
										Piscirickettsiaceae	4
										Methylophaga aminisulfidivorans	4
										Methylophaga thiooxydans	4
										OM60 clade	4
										gamma proteobacterium HdN1	4
										Mariprofundus ferrooxydans	4
										Leptospiraceae	4
										Metazoa	4
										environmental samples <unclassified>	4
										Cytophagales	3
										Sphingobacteriales	3
										Sinorhizobium	3
										Magnetospirillum	3
										pseudomallei group	3
										Methylophilaceae	3
										Desulfuromonadales	3
										Pelobacter	3
										Arcobacter	3
										Pseudomonas putida group	3
										Beggiatoa	3
										Eukaryota	3
										Cyanobacteria	2
										Bacilli	2
										Delftia	2
										delta/epsilon subdivisions	2
										Desulfobulbaceae	2
										Myxococcales	2
										Campylobacterales	2
										Alteromonadales genera incertae sedis	2
										Oceanospirillales	2
										Pseudomonas aeruginosa group	2
										Flavobacteriia	1
										Pedobacter	1
										Chlorobium/Pelodictyon group	1
										Chlorobium	1
										Nostocales	1
										Oscillatoriophycideae	1
										Clostridiales	1
										Planctomycetes	1
										Planctomycetia	1
										Rhizobiaceae	1
										Rhodospirillales	1
										unclassified Alphaproteobacteria	1
										Verminephrobacter	1
										Janthinobacterium	1
										Burkholderiales Genera incertae sedis	1
										Gallionellaceae	1
										Nitrosomonadaceae	1
										Nitrosospira	1
										Desulfovibrionales	1
										Campylobacteraceae	1
										Aeromonadaceae	1
										Methylomicrobium	1
										Alcanivoracaceae	1
										Moraxellaceae	1
										Cycloclasticus	1
										Thiotrichaceae	1
										Vibrionales	1
										Opisthokonta	1
										Viruses	1
										dsDNA viruses, no RNA stage	1
										Caudovirales	1
