# Supplementary material for: The presence of nitrate dramatically changed the predominant microbial community in perchlorate degrading cultures under saline conditions
Source: BMC Microbiol. 2014 Sep 7;14:225. doi: 10.1186/s12866-014-0225-3 (PMC4174249; doi:10.1186/s12866-014-0225-3)
Supplement: Additional file 3: — Taxonomic composition of P30 and NP30 microbial communities estimated using ContigEval pipeline. [file 12866_2014_225_MOESM3_ESM.xls]

## Sheet: Legend
The chart contains a summary of taxonomic
binning of sequenced metagenomes of
perchlorate-degrading P30 and NP30 microbial
communities.
Metavelvet-assembled metagenomic contigs
were evaluated against NCBI nt database
using BLASTN with E-value cut-off 10-10
Only BLAST hits to prokaryote sequences
are presented.
Only unique best BLAST hits were selected
for further taxonomic binning and functional
assignment using a collection of Perl scripts,
ContigEval.
Sorting of the taxonomic assignements was
performed according to the number of target-
matching bases (identities) in all contigs assigned
to a given target taxon related to the total number
of matches between all contigs and all target
taxonomic groups. This parameter is reffered
to as a "percent of matching bases".

## Sheet: P30_metavelvet_prokaryotes
Sequence_ID (gi)	Sequence_title	Total_number_of_contigs	Average_percent_identity	Total_alignment_length	Total_bitscore	Average_bitscore_per_basepair	Average_bitscore_per_contig	Total_number_of_matching_bases	Percent_of_matching_bases	Percent_of_contigs	Relative_bitscore	taxid	taxonomic ranks:	I	II	III	IV	V	VI	VII	VIII	IX	X	XI	XII	XIII	XIV
56676665	Ruegeria pomeroyi DSS-3, complete genome	2296	78.5	631235	516500	0.818	225	495535	18.0465	13.1962	0.181568	246200	root	cellular organisms	Bacteria	Proteobacteria		Alphaproteobacteria		Rhodobacterales		Rhodobacteraceae		Ruegeria		Ruegeria pomeroyi	Ruegeria pomeroyi DSS-3
119668705	Azoarcus sp. BH72, complete genome	1144	79.99	199049	177373	0.891	155	159211	5.79819	6.57509	0.0623528	62928	root	cellular organisms	Bacteria	Proteobacteria		Betaproteobacteria		Rhodocyclales		Rhodocyclaceae		Azoarcus			Azoarcus sp. BH72
237624339	Thauera sp. MZ1T, complete genome	1050	79.92	179420	159328	0.888	151.7	143385	5.22184	6.03483	0.0560093	85643	root	cellular organisms	Bacteria	Proteobacteria		Betaproteobacteria		Rhodocyclales		Rhodocyclaceae		Thauera			Thauera sp. MZ1T
157910316	Dinoroseobacter shibae DFL 12, complete genome	683	79.14	160405	136413	0.85	199.7	126950	4.6233	3.92551	0.0479539	398580	root	cellular organisms	Bacteria	Proteobacteria		Alphaproteobacteria		Rhodobacterales		Rhodobacteraceae		Dinoroseobacter		Dinoroseobacter shibae	Dinoroseobacter shibae DFL 12
358635055	Azoarcus sp. KH32C DNA, complete genome	713	79.43	123152	106558	0.865	149.5	97820	3.56244	4.09794	0.0374588	748247	root	cellular organisms	Bacteria	Proteobacteria		Betaproteobacteria		Rhodocyclales		Rhodocyclaceae		Azoarcus			Azoarcus sp. KH32C
219994503	Thioalkalivibrio sulfidophilus HL-EbGr7, complete genome	509	78.8	100069	83780	0.837	164.6	78851	2.87162	2.92546	0.0294516	396588	root	cellular organisms	Bacteria	Proteobacteria		Gammaproteobacteria		Chromatiales		Ectothiorhodospiraceae		Thioalkalivibrio		Thioalkalivibrio sulfidophilus	Thioalkalivibrio sulfidophilus HL-EbGr7
288895136	Allochromatium vinosum DSM 180, complete genome	437	77.44	85774	66440	0.775	152	66424	2.41905	2.51164	0.023356	572477	root	cellular organisms	Bacteria	Proteobacteria		Gammaproteobacteria		Chromatiales		Chromatiaceae		Allochromatium		Allochromatium vinosum	Allochromatium vinosum DSM 180
56311475	Azoarcus aromaticum EbN1 complete genome	474	78.19	84123	68053	0.809	143.6	65775	2.39541	2.72429	0.023923	76114	root	cellular organisms	Bacteria	Proteobacteria		Betaproteobacteria		Rhodocyclales		Rhodocyclaceae		Aromatoleum		Aromatoleum aromaticum	Aromatoleum aromaticum EbN1
431827765	Thioflavicoccus mobilis 8321, complete genome	428	77.68	82210	64371	0.783	150.4	63858	2.3256	2.45991	0.0226286	765912	root	cellular organisms	Bacteria	Proteobacteria		Gammaproteobacteria		Chromatiales		Chromatiaceae		Thioflavicoccus		Thioflavicoccus mobilis	Thioflavicoccus mobilis 8321
109453537	Roseobacter denitrificans OCh 114, complete genome	324	77.68	78274	61284	0.783	189.1	60806	2.21445	1.86218	0.0215434	375451	root	cellular organisms	Bacteria	Proteobacteria		Alphaproteobacteria		Rhodobacterales		Rhodobacteraceae		Roseobacter		Roseobacter denitrificans	Roseobacter denitrificans OCh 114
99036121	Silicibacter sp. TM1040, complete genome	354	78.75	75481	62913	0.833	177.7	59438	2.16463	2.0346	0.0221161	292414	root	cellular organisms	Bacteria	Proteobacteria		Alphaproteobacteria		Rhodobacterales		Rhodobacteraceae		Ruegeria		Ruegeria sp. TM1040
390425027	Thiocystis violascens DSM 198, complete genome	359	76.91	71117	53351	0.75	148.6	54698	1.99201	2.06334	0.0187547	765911	root	cellular organisms	Bacteria	Proteobacteria		Gammaproteobacteria		Chromatiales		Chromatiaceae		Thiocystis		Thiocystis violascens	Thiocystis violascens DSM 198
359353254	Dechlorosoma suillum PS, complete genome	380	79.81	59604	52745	0.885	138.8	47570	1.73242	2.18403	0.0185417	640081	root	cellular organisms	Bacteria	Proteobacteria		Betaproteobacteria		Rhodocyclales		Rhodocyclaceae		Azospira		Azospira oryzae	Dechlorosoma suillum PS
145554299	Rhodobacter sphaeroides ATCC 17025, complete genome	257	77.96	58237	46125	0.792	179.5	45400	1.65339	1.4771	0.0162145	349102	root	cellular organisms	Bacteria	Proteobacteria		Alphaproteobacteria		Rhodobacterales		Rhodobacteraceae		Rhodobacter		Rhodobacter sphaeroides	Rhodobacter sphaeroides ATCC 17025
398652061	Phaeobacter gallaeciensis 2.10, complete genome	220	78.01	55138	43924	0.797	199.7	43015	1.56653	1.26444	0.0154408	383629	root	cellular organisms	Bacteria	Proteobacteria		Alphaproteobacteria		Rhodobacterales		Rhodobacteraceae		Phaeobacter		Phaeobacter gallaeciensis	Phaeobacter gallaeciensis 2.10
294474377	Rhodobacter capsulatus SB 1003, complete genome	243	77.8	52967	41531	0.784	170.9	41206	1.50065	1.39663	0.0145996	272942	root	cellular organisms	Bacteria	Proteobacteria		Alphaproteobacteria		Rhodobacterales		Rhodobacteraceae		Rhodobacter		Rhodobacter capsulatus	Rhodobacter capsulatus SB 1003
398655788	Phaeobacter gallaeciensis DSM 17395, complete genome	196	77.43	50224	38647	0.769	197.2	38889	1.41627	1.1265	0.0135858	391619	root	cellular organisms	Bacteria	Proteobacteria		Alphaproteobacteria		Rhodobacterales		Rhodobacteraceae		Phaeobacter		Phaeobacter gallaeciensis	Phaeobacter gallaeciensis DSM 17395 = CIP 105210
119372524	Paracoccus denitrificans PD1222 chromosome 1, complete sequence	194	78.77	47138	39177	0.831	201.9	37132	1.35228	1.11501	0.0137721	318586	root	cellular organisms	Bacteria	Proteobacteria		Alphaproteobacteria		Rhodobacterales		Rhodobacteraceae		Paracoccus		Paracoccus denitrificans	Paracoccus denitrificans PD1222
71845263	Dechloromonas aromatica RCB, complete genome	240	79.82	38546	34092	0.884	142.1	30767	1.12048	1.37939	0.0119845	159087	root	cellular organisms	Bacteria	Proteobacteria		Betaproteobacteria		Rhodocyclales		Rhodocyclaceae		Dechloromonas		Dechloromonas aromatica	Dechloromonas aromatica RCB
88862040	Jannaschia sp. CCS1, complete genome	182	77.27	39790	30355	0.763	166.8	30744	1.11964	1.04604	0.0106708	290400	root	cellular organisms	Bacteria	Proteobacteria		Alphaproteobacteria		Rhodobacterales		Rhodobacteraceae		Jannaschia			Jannaschia sp. CCS1
338755570	Roseobacter litoralis Och 149, complete genome	164	77.4	37037	28517	0.77	173.9	28668	1.04404	0.942583	0.0100247	391595	root	cellular organisms	Bacteria	Proteobacteria		Alphaproteobacteria		Rhodobacterales		Rhodobacteraceae		Roseobacter		Roseobacter litoralis	Roseobacter litoralis Och 149
114225560	Alkalilimnicola ehrlichii MLHE-1, complete genome	200	77.81	36180	28570	0.79	142.8	28152	1.02525	1.14949	0.0100433	187272	root	cellular organisms	Bacteria	Proteobacteria		Gammaproteobacteria		Chromatiales		Ectothiorhodospiraceae		Alkalilimnicola		Alkalilimnicola ehrlichii	Alkalilimnicola ehrlichii MLHE-1
119376152	Paracoccus denitrificans PD1222 chromosome 2, complete sequence	104	80.96	23252	21767	0.936	209.3	18825	0.685575	0.597736	0.00765185	318586	root	cellular organisms	Bacteria	Proteobacteria		Alphaproteobacteria		Rhodobacterales		Rhodobacteraceae		Paracoccus		Paracoccus denitrificans	Paracoccus denitrificans PD1222
326411376	Polymorphum gilvum SL003B-26A1, complete genome	92	78.32	20478	16636	0.812	180.8	16038	0.584077	0.528766	0.00584813	991905	root	cellular organisms	Bacteria	Proteobacteria		Alphaproteobacteria		unclassified Alphaproteobacteria				Polymorphum		Polymorphum gilvum	Polymorphum gilvum SL003B-26A1
257044187	Candidatus Accumulibacter phosphatis clade IIA str. UW-1, complete genome	128	78.47	19177	15770	0.822	123.2	15048	0.548023	0.735674	0.0055437	522306	root	cellular organisms	Bacteria	Proteobacteria		Betaproteobacteria		unclassified Betaproteobacteria				Candidatus Accumulibacter		Candidatus Accumulibacter phosphatis	Candidatus Accumulibacter phosphatis clade IIA str. UW-1
77386383	Rhodobacter sphaeroides 2.4.1 chromosome 1, complete sequence	81	77.23	19398	14727	0.759	181.8	14981	0.545583	0.465544	0.00517705	272943	root	cellular organisms	Bacteria	Proteobacteria		Alphaproteobacteria		Rhodobacterales		Rhodobacteraceae		Rhodobacter		Rhodobacter sphaeroides	Rhodobacter sphaeroides 2.4.1
221158880	Rhodobacter sphaeroides KD131 chromosome 1, complete sequence	84	77.22	18179	13716	0.754	163.3	14037	0.511204	0.482786	0.00482165	557760	root	cellular organisms	Bacteria	Proteobacteria		Alphaproteobacteria		Rhodobacterales		Rhodobacteraceae		Rhodobacter		Rhodobacter sphaeroides	Rhodobacter sphaeroides KD131
126102442	Rhodobacter sphaeroides ATCC 17029 chromosome 1, complete sequence	68	77.04	18033	13532	0.75	199	13892	0.505923	0.390827	0.00475697	349101	root	cellular organisms	Bacteria	Proteobacteria		Alphaproteobacteria		Rhodobacterales		Rhodobacteraceae		Rhodobacter		Rhodobacter sphaeroides	Rhodobacter sphaeroides ATCC 17029
74055513	Thiobacillus denitrificans ATCC 25259, complete genome	100	76.81	17300	12787	0.739	127.9	13289	0.483963	0.574746	0.00449507	292415	root	cellular organisms	Bacteria	Proteobacteria		Betaproteobacteria		Hydrogenophilales		Hydrogenophilaceae		Thiobacillus		Thiobacillus denitrificans	Thiobacillus denitrificans ATCC 25259
82943940	Magnetospirillum magneticum AMB-1 DNA, complete genome	82	76.06	17271	12197	0.706	148.7	13136	0.478391	0.471291	0.00428767	342108	root	cellular organisms	Bacteria	Proteobacteria		Alphaproteobacteria		Rhodospirillales		Rhodospirillaceae		Magnetospirillum		Magnetospirillum magneticum	Magnetospirillum magneticum AMB-1
124257968	Methylibium petroleiphilum PM1, complete genome	106	79.5	16302	14155	0.868	133.5	12960	0.471981	0.60923	0.00497597	420662	root	cellular organisms	Bacteria	Proteobacteria		Betaproteobacteria		Burkholderiales	unclassified Burkholderiales		Burkholderiales Genera incertae sedis	Methylibium		Methylibium petroleiphilum	Methylibium petroleiphilum PM1
430008963	Thioalkalivibrio nitratireducens DSM 14787, complete genome	89	77.46	15127	11682	0.772	131.3	11717	0.426713	0.511524	0.00410663	1255043	root	cellular organisms	Bacteria	Proteobacteria		Gammaproteobacteria		Chromatiales		Ectothiorhodospiraceae		Thioalkalivibrio		Thioalkalivibrio nitratireducens	Thioalkalivibrio nitratireducens DSM 14787
288942818	Thioalkalivibrio sp. K90mix, complete genome	88	79.61	14709	12917	0.878	146.8	11710	0.426458	0.505776	0.00454077	396595	root	cellular organisms	Bacteria	Proteobacteria		Gammaproteobacteria		Chromatiales		Ectothiorhodospiraceae		Thioalkalivibrio			Thioalkalivibrio sp. K90mix
226717097	Azotobacter vinelandii DJ, complete genome	84	78.63	14405	11953	0.83	142.3	11327	0.41251	0.482786	0.00420189	322710	root	cellular organisms	Bacteria	Proteobacteria		Gammaproteobacteria		Pseudomonadales		Pseudomonadaceae	Azotobacter group	Azotobacter		Azotobacter vinelandii	Azotobacter vinelandii DJ
66270661	Methylococcus capsulatus str. Bath, complete genome	82	77.78	13081	10408	0.796	126.9	10175	0.370556	0.471291	0.00365877	243233	root	cellular organisms	Bacteria	Proteobacteria		Gammaproteobacteria		Methylococcales		Methylococcaceae		Methylococcus		Methylococcus capsulatus	Methylococcus capsulatus str. Bath
291582584	Sideroxydans lithotrophicus ES-1, complete genome	76	77.31	12909	9919	0.768	130.5	9980	0.363455	0.436807	0.00348687	580332	root	cellular organisms	Bacteria	Proteobacteria		Betaproteobacteria		Gallionellales		Gallionellaceae		Sideroxydans		Sideroxydans lithotrophicus	Sideroxydans lithotrophicus ES-1
170774137	Leptothrix cholodnii SP-6, complete genome	75	78.33	12676	10160	0.802	135.5	9929	0.361597	0.431059	0.00357159	395495	root	cellular organisms	Bacteria	Proteobacteria		Betaproteobacteria		Burkholderiales	unclassified Burkholderiales		Burkholderiales Genera incertae sedis	Leptothrix		Leptothrix cholodnii	Leptothrix cholodnii SP-6
34105712	Chromobacterium violaceum ATCC 12472, complete genome	81	77.99	12541	9980	0.796	123.2	9781	0.356207	0.465544	0.00350832	243365	root	cellular organisms	Bacteria	Proteobacteria		Betaproteobacteria		Neisseriales		Neisseriaceae	Chromobacterium group	Chromobacterium		Chromobacterium violaceum	Chromobacterium violaceum ATCC 12472
345641016	Pseudogulbenkiania sp. NH8B DNA, complete genome	75	80.34	12102	10969	0.906	146.2	9723	0.354095	0.431059	0.00385598	748280	root	cellular organisms	Bacteria	Proteobacteria		Betaproteobacteria		Neisseriales		Neisseriaceae		Pseudogulbenkiania			Pseudogulbenkiania sp. NH8B
307215613	Halomonas elongata DSM 2581, complete genome	67	76.42	11998	8731	0.728	130.3	9169	0.333919	0.38508	0.00306925	768066	root	cellular organisms	Bacteria	Proteobacteria		Gammaproteobacteria		Oceanospirillales		Halomonadaceae		Halomonas		Halomonas elongata	Halomonas elongata DSM 2581
372983507	Oceanimonas sp. GK1, complete genome	63	77.92	10872	8669	0.797	137.6	8472	0.308536	0.36209	0.00304745	511062	root	cellular organisms	Bacteria	Proteobacteria		Gammaproteobacteria		Aeromonadales		Aeromonadaceae		Oceanimonas			Oceanimonas sp. GK1
145573243	Pseudomonas mendocina ymp, complete genome	59	79.08	10106	8580	0.849	145.4	7992	0.291055	0.3391	0.00301617	399739	root	cellular organisms	Bacteria	Proteobacteria		Gammaproteobacteria		Pseudomonadales		Pseudomonadaceae		Pseudomonas	Pseudomonas aeruginosa group	Pseudomonas mendocina	Pseudomonas mendocina ymp
150958624	Pseudomonas aeruginosa PA7, complete genome	53	76.61	10141	7440	0.734	140.4	7769	0.282934	0.304615	0.00261542	381754	root	cellular organisms	Bacteria	Proteobacteria		Gammaproteobacteria		Pseudomonadales		Pseudomonadaceae		Pseudomonas	Pseudomonas aeruginosa group	Pseudomonas aeruginosa	Pseudomonas aeruginosa PA7
121588215	Halorhodospira halophila SL1, complete genome	61	77.61	9948	7768	0.781	127.4	7721	0.281186	0.350595	0.00273072	349124	root	cellular organisms	Bacteria	Proteobacteria		Gammaproteobacteria		Chromatiales		Ectothiorhodospiraceae		Halorhodospira		Halorhodospira halophila	Halorhodospira halophila SL1
300072131	Herbaspirillum seropedicae SmR1, complete genome	63	77.54	9842	7594	0.772	120.5	7632	0.277944	0.36209	0.00266955	757424	root	cellular organisms	Bacteria	Proteobacteria		Betaproteobacteria		Burkholderiales		Oxalobacteraceae		Herbaspirillum		Herbaspirillum seropedicae	Herbaspirillum seropedicae SmR1
407251182	Alcanivorax dieselolei B5, complete genome	54	77.69	9334	7346	0.787	136	7252	0.264106	0.310363	0.00258237	930169	root	cellular organisms	Bacteria	Proteobacteria		Gammaproteobacteria		Oceanospirillales		Alcanivoracaceae		Alcanivorax		Alcanivorax dieselolei	Alcanivorax dieselolei B5
472247168	Pseudomonas denitrificans ATCC 13867, complete genome	54	78.63	9187	7550	0.822	139.8	7224	0.263086	0.310363	0.00265409	1294143	root	cellular organisms	Bacteria	Proteobacteria		Gammaproteobacteria		Pseudomonadales		Pseudomonadaceae		Pseudomonas	Pseudomonas pertucinogena group	Pseudomonas denitrificans	Pseudomonas denitrificans ATCC 13867
381376528	Rubrivivax gelatinosus IL144 DNA, complete genome	57	79.08	9096	7685	0.845	134.8	7193	0.261957	0.327605	0.00270154	983917	root	cellular organisms	Bacteria	Proteobacteria		Betaproteobacteria		Burkholderiales	unclassified Burkholderiales		Burkholderiales Genera incertae sedis	Rubrivivax		Rubrivivax gelatinosus	Rubrivivax gelatinosus IL144
154158043	Xanthobacter autotrophicus Py2, complete genome	45	77.71	9106	7151	0.785	158.9	7076	0.257696	0.258636	0.00251382	78245	root	cellular organisms	Bacteria	Proteobacteria		Alphaproteobacteria		Rhizobiales		Xanthobacteraceae		Xanthobacter		Xanthobacter autotrophicus	Xanthobacter autotrophicus Py2
121551644	Verminephrobacter eiseniae EF01-2, complete genome	27	77.01	8953	6739	0.753	249.6	6895	0.251104	0.155181	0.00236899	391735	root	cellular organisms	Bacteria	Proteobacteria		Betaproteobacteria		Burkholderiales		Comamonadaceae		Verminephrobacter		Verminephrobacter eiseniae	Verminephrobacter eiseniae EF01-2
386270271	Methylophaga sp. JAM7, complete genome	20	73.04	8903	5106	0.573	255.3	6503	0.236828	0.114949	0.00179494	754477	root	cellular organisms	Bacteria	Proteobacteria		Gammaproteobacteria		Thiotrichales		Piscirickettsiaceae		Methylophaga			Methylophaga sp. JAM7
255292377	Uncultured bacterium DNA, fosmid clone, clone: 02A01	29	91.14	6927	9714	1.402	335	6313	0.229909	0.166676	0.00341481	77133	root	cellular organisms	Bacteria	<Bacteria/environmental samples>		<Bacteria/environmental samples>		<Bacteria/environmental samples>				environmental samples			uncultured bacterium
315593157	Variovorax paradoxus EPS, complete genome	39	76.4	8192	5903	0.721	151.4	6259	0.227942	0.224151	0.00207511	595537	root	cellular organisms	Bacteria	Proteobacteria		Betaproteobacteria		Burkholderiales		Comamonadaceae		Variovorax		Variovorax paradoxus	Variovorax paradoxus EPS
317464132	Pseudoxanthomonas suwonensis 11-1, complete genome	45	78.71	7524	6262	0.832	139.2	5922	0.215669	0.258636	0.00220131	743721	root	cellular organisms	Bacteria	Proteobacteria		Gammaproteobacteria		Xanthomonadales		Xanthomonadaceae		Pseudoxanthomonas		Pseudoxanthomonas suwonensis	Pseudoxanthomonas suwonensis 11-1
117558854	Aeromonas hydrophila subsp. hydrophila ATCC 7966, complete genome	46	78.4	7543	6208	0.823	135	5914	0.215378	0.264383	0.00218233	380703	root	cellular organisms	Bacteria	Proteobacteria		Gammaproteobacteria		Aeromonadales		Aeromonadaceae		Aeromonas		Aeromonas hydrophila	Aeromonas hydrophila subsp. hydrophila ATCC 7966
83630956	Hahella chejuensis KCTC 2396, complete genome	43	76.51	7595	5565	0.733	129.4	5811	0.211627	0.247141	0.00195629	349521	root	cellular organisms	Bacteria	Proteobacteria		Gammaproteobacteria		Oceanospirillales		Hahellaceae		Hahella		Hahella chejuensis	Hahella chejuensis KCTC 2396
388526642	Tistrella mobilis KA081020-065, complete genome	35	77.16	7461	5683	0.762	162.4	5757	0.20966	0.201161	0.00199777	1110502	root	cellular organisms	Bacteria	Proteobacteria		Alphaproteobacteria		Rhodospirillales		Rhodospirillaceae		Tistrella		Tistrella mobilis	Tistrella mobilis KA081020-065
311692891	Marinobacter adhaerens HP15, complete genome	39	77.4	7341	5729	0.78	146.9	5682	0.206929	0.224151	0.00201394	225937	root	cellular organisms	Bacteria	Proteobacteria		Gammaproteobacteria		Alteromonadales		Alteromonadaceae		Marinobacter		Marinobacter adhaerens	Marinobacter adhaerens HP15
168192641	Methylobacterium sp. 4-46, complete genome	29	72.52	7636	4118	0.539	142	5538	0.201685	0.166676	0.00144762	426117	root	cellular organisms	Bacteria	Proteobacteria		Alphaproteobacteria		Rhizobiales		Methylobacteriaceae		Methylobacterium			Methylobacterium sp. 4-46
334728683	Ramlibacter tataouinensis TTB310, complete genome	46	79.25	6849	5850	0.854	127.2	5428	0.197679	0.264383	0.00205648	365046	root	cellular organisms	Bacteria	Proteobacteria		Betaproteobacteria		Burkholderiales		Comamonadaceae		Ramlibacter		Ramlibacter tataouinensis	Ramlibacter tataouinensis TTB310
91795226	Chromohalobacter salexigens DSM 3043, complete genome	40	76.76	6687	5002	0.748	125.1	5133	0.186935	0.229898	0.00175838	290398	root	cellular organisms	Bacteria	Proteobacteria		Gammaproteobacteria		Oceanospirillales		Halomonadaceae		Chromohalobacter		Chromohalobacter salexigens	Chromohalobacter salexigens DSM 3043
307629912	Ferrimonas balearica DSM 9799, complete genome	39	77.53	6555	5069	0.773	130	5082	0.185078	0.224151	0.00178193	550540	root	cellular organisms	Bacteria	Proteobacteria		Gammaproteobacteria		Alteromonadales		Ferrimonadaceae		Ferrimonas		Ferrimonas balearica	Ferrimonas balearica DSM 9799
68342549	Pseudomonas protegens Pf-5, complete genome	36	78.81	6309	5264	0.834	146.2	4972	0.181072	0.206908	0.00185048	220664	root	cellular organisms	Bacteria	Proteobacteria		Gammaproteobacteria		Pseudomonadales		Pseudomonadaceae		Pseudomonas	Pseudomonas fluorescens group	Pseudomonas protegens	Pseudomonas protegens Pf-5
110283346	Chelativorans sp. BNC1, complete genome	32	75.29	6581	4414	0.671	137.9	4955	0.180453	0.183919	0.00155167	266779	root	cellular organisms	Bacteria	Proteobacteria		Alphaproteobacteria		Rhizobiales		Phyllobacteriaceae		Chelativorans			Chelativorans sp. BNC1
170937689	Cupriavidus taiwanensis str. LMG19424 chromosome 1, complete genome	38	80.17	6092	5499	0.903	144.7	4884	0.177867	0.218403	0.00193309	977880	root	cellular organisms	Bacteria	Proteobacteria		Betaproteobacteria		Burkholderiales		Burkholderiaceae		Cupriavidus		Cupriavidus taiwanensis	Cupriavidus taiwanensis LMG 19424
95101722	Pseudomonas entomophila str. L48 chromosome,complete sequence	35	78.1	6038	4799	0.795	137.1	4716	0.171749	0.201161	0.00168701	384676	root	cellular organisms	Bacteria	Proteobacteria		Gammaproteobacteria		Pseudomonadales		Pseudomonadaceae		Pseudomonas		Pseudomonas entomophila	Pseudomonas entomophila L48
333113473	Pseudomonas fulva 12-X, complete genome	38	80.12	5810	5196	0.894	136.7	4655	0.169527	0.218403	0.00182657	743720	root	cellular organisms	Bacteria	Proteobacteria		Gammaproteobacteria		Pseudomonadales		Pseudomonadaceae		Pseudomonas	Pseudomonas putida group	Pseudomonas fulva	Pseudomonas fulva 12-X
221161990	Rhodobacter sphaeroides KD131 chromosome 2, complete sequence	23	78.53	5915	4911	0.83	213.5	4645	0.169163	0.132192	0.00172639	557760	root	cellular organisms	Bacteria	Proteobacteria		Alphaproteobacteria		Rhodobacterales		Rhodobacteraceae		Rhodobacter		Rhodobacter sphaeroides	Rhodobacter sphaeroides KD131
354952622	Bradyrhizobium japonicum USDA 6 DNA, complete genome	26	73.79	6280	3728	0.594	143.4	4634	0.168762	0.149434	0.00131052	1037409	root	cellular organisms	Bacteria	Proteobacteria		Alphaproteobacteria		Rhizobiales		Bradyrhizobiaceae		Bradyrhizobium		Bradyrhizobium japonicum	Bradyrhizobium japonicum USDA 6
288926859	Rhodospirillum centenum SW, complete genome	35	76.47	5851	4259	0.728	121.7	4474	0.162935	0.201161	0.00149719	414684	root	cellular organisms	Bacteria	Proteobacteria		Alphaproteobacteria		Rhodospirillales		Rhodospirillaceae		Rhodospirillum		Rhodospirillum centenum	Rhodospirillum centenum SW
310757913	Achromobacter xylosoxidans A8, complete genome	29	75.84	5765	4014	0.696	138.4	4372	0.159221	0.166676	0.00141106	762376	root	cellular organisms	Bacteria	Proteobacteria		Betaproteobacteria		Burkholderiales		Alcaligenaceae		Achromobacter		Achromobacter xylosoxidans	Achromobacter xylosoxidans A8
395806679	Pseudomonas stutzeri DSM 10701, complete genome	35	79.04	5335	4511	0.846	128.9	4217	0.153576	0.201161	0.00158577	1123519	root	cellular organisms	Bacteria	Proteobacteria		Gammaproteobacteria		Pseudomonadales		Pseudomonadaceae		Pseudomonas	Pseudomonas stutzeri group	Pseudomonas stutzeri	Pseudomonas stutzeri DSM 10701
93352797	Cupriavidus metallidurans CH34, complete genome	32	78.59	5254	4353	0.828	136	4129	0.150371	0.183919	0.00153023	266264	root	cellular organisms	Bacteria	Proteobacteria		Betaproteobacteria		Burkholderiales		Burkholderiaceae		Cupriavidus		Cupriavidus metallidurans	Cupriavidus metallidurans CH34
330427206	Pusillimonas sp. T7-7, complete genome	19	72.62	5682	3147	0.554	165.7	4126	0.150262	0.109202	0.00110628	1007105	root	cellular organisms	Bacteria	Proteobacteria		Betaproteobacteria		Burkholderiales		Alcaligenaceae		Pusillimonas			Pusillimonas sp. T7-7
76881875	Nitrosococcus oceani ATCC 19707, complete genome	17	72.4	5623	3029	0.539	178.2	4071	0.148259	0.0977068	0.0010648	323261	root	cellular organisms	Bacteria	Proteobacteria		Gammaproteobacteria		Chromatiales		Chromatiaceae		Nitrosococcus		Nitrosococcus oceani	Nitrosococcus oceani ATCC 19707
328915200	Pseudomonas mendocina NK-01, complete genome	33	79.34	5096	4373	0.858	132.5	4043	0.147239	0.189666	0.00153726	1001585	root	cellular organisms	Bacteria	Proteobacteria		Gammaproteobacteria		Pseudomonadales		Pseudomonadaceae		Pseudomonas	Pseudomonas aeruginosa group	Pseudomonas mendocina	Pseudomonas mendocina NK-01
113524807	Ralstonia eutropha H16 chromosome 1	27	80.4	4847	4402	0.908	163.1	3897	0.141922	0.155181	0.00154746	381666	root	cellular organisms	Bacteria	Proteobacteria		Betaproteobacteria		Burkholderiales		Burkholderiaceae		Cupriavidus		Cupriavidus necator	Ralstonia eutropha H16
459938263	Rhodanobacter sp. 2APBS1, complete genome	37	79.17	4916	4176	0.849	112.9	3892	0.14174	0.212656	0.00146801	666685	root	cellular organisms	Bacteria	Proteobacteria		Gammaproteobacteria		Xanthomonadales		Xanthomonadaceae		Rhodanobacter			Rhodanobacter sp. 2APBS1
170652972	Methylobacterium radiotolerans JCM 2831, complete genome	22	77.3	4855	3713	0.765	168.8	3753	0.136678	0.126444	0.00130525	426355	root	cellular organisms	Bacteria	Proteobacteria		Alphaproteobacteria		Rhizobiales		Methylobacteriaceae		Methylobacterium		Methylobacterium radiotolerans	Methylobacterium radiotolerans JCM 2831
336024847	Mesorhizobium opportunistum WSM2075, complete genome	22	76.19	4838	3471	0.717	157.8	3686	0.134238	0.126444	0.00122018	536019	root	cellular organisms	Bacteria	Proteobacteria		Alphaproteobacteria		Rhizobiales		Phyllobacteriaceae		Mesorhizobium		Mesorhizobium opportunistum	Mesorhizobium opportunistum WSM2075
296926528	Starkeya novella DSM 506, complete genome	22	73.59	4965	2869	0.578	130.4	3654	0.133072	0.126444	0.00100855	639283	root	cellular organisms	Bacteria	Proteobacteria		Alphaproteobacteria		Rhizobiales		Xanthobacteraceae		Starkeya		Starkeya novella	Starkeya novella DSM 506
126636230	Shewanella loihica PV-4, complete genome	24	75.6	4763	3331	0.699	138.8	3601	0.131142	0.137939	0.00117096	323850	root	cellular organisms	Bacteria	Proteobacteria		Gammaproteobacteria		Alteromonadales		Shewanellaceae		Shewanella		Shewanella loihica	Shewanella loihica PV-4
226713858	Laribacter hongkongensis HLHK9, complete genome	31	80.62	4443	4046	0.911	130.5	3582	0.13045	0.178171	0.00142231	557598	root	cellular organisms	Bacteria	Proteobacteria		Betaproteobacteria		Neisseriales		Neisseriaceae		Laribacter		Laribacter hongkongensis	Laribacter hongkongensis HLHK9
317165637	Mesorhizobium ciceri biovar biserrulae WSM1271, complete genome	23	77.59	4582	3559	0.777	154.7	3555	0.129467	0.132192	0.00125111	765698	root	cellular organisms	Bacteria	Proteobacteria		Alphaproteobacteria		Rhizobiales		Phyllobacteriaceae		Mesorhizobium		Mesorhizobium ciceri	Mesorhizobium ciceri biovar biserrulae WSM1271
163258032	Bordetella petrii strain DSM 12804, complete genome	27	80.08	4398	3950	0.898	146.3	3522	0.128265	0.155181	0.00138856	94624	root	cellular organisms	Bacteria	Proteobacteria		Betaproteobacteria		Burkholderiales		Alcaligenaceae		Bordetella		Bordetella petrii
385763535	Uncultured bacterium ws101A12 genomic sequence	12	77.82	4518	3533	0.782	294.4	3516	0.128047	0.0689695	0.00124197	1131826	root	cellular organisms	Bacteria	<Bacteria/environmental samples>		<Bacteria/environmental samples>		<Bacteria/environmental samples>				environmental samples			uncultured bacterium ws101A12
338164315	Cupriavidus necator N-1 chromosome 1, complete sequence	24	80.27	4375	3946	0.902	164.4	3512	0.127901	0.137939	0.00138716	1042878	root	cellular organisms	Bacteria	Proteobacteria		Betaproteobacteria		Burkholderiales		Burkholderiaceae		Cupriavidus		Cupriavidus necator	Cupriavidus necator N-1
47118328	Mesorhizobium loti MAFF303099 DNA, complete genome	19	76.36	4505	3237	0.719	170.4	3440	0.125279	0.109202	0.00113792	266835	root	cellular organisms	Bacteria	Proteobacteria		Alphaproteobacteria		Rhizobiales		Phyllobacteriaceae		Mesorhizobium		Mesorhizobium loti	Mesorhizobium loti MAFF303099
390981275	Pseudomonas stutzeri CCUG 29243, complete genome	25	79.21	4330	3699	0.854	148	3430	0.124915	0.143686	0.00130033	1196835	root	cellular organisms	Bacteria	Proteobacteria		Gammaproteobacteria		Pseudomonadales		Pseudomonadaceae		Pseudomonas	Pseudomonas stutzeri group	Pseudomonas stutzeri	Pseudomonas stutzeri CCUG 29243
333805788	Methylomonas methanica MC09, complete genome	24	74.26	4593	2920	0.636	121.7	3411	0.124223	0.137939	0.00102648	857087	root	cellular organisms	Bacteria	Proteobacteria		Gammaproteobacteria		Methylococcales		Methylococcaceae		Methylomonas		Methylomonas methanica	Methylomonas methanica MC09
120604516	Acidovorax sp. JS42, complete genome	15	75.95	4482	3178	0.709	211.9	3404	0.123968	0.0862119	0.00111718	232721	root	cellular organisms	Bacteria	Proteobacteria		Betaproteobacteria		Burkholderiales		Comamonadaceae		Acidovorax			Acidovorax sp. JS42
146189981	Bradyrhizobium sp. ORS278,complete sequence	18	75.96	4430	3082	0.696	171.2	3365	0.122548	0.103454	0.00108343	114615	root	cellular organisms	Bacteria	Proteobacteria		Alphaproteobacteria		Rhizobiales		Bradyrhizobiaceae		Bradyrhizobium			Bradyrhizobium sp. ORS 278
91695138	Polaromonas sp. JS666, complete genome	29	80.54	4162	3856	0.926	133	3352	0.122074	0.166676	0.00135552	296591	root	cellular organisms	Bacteria	Proteobacteria		Betaproteobacteria		Burkholderiales		Comamonadaceae		Polaromonas			Polaromonas sp. JS666
217501576	Methylocella silvestris BL2, complete genome	16	72.99	4572	2565	0.561	160.3	3337	0.121528	0.0919593	0.000901686	395965	root	cellular organisms	Bacteria	Proteobacteria		Alphaproteobacteria		Rhizobiales		Beijerinckiaceae		Methylocella		Methylocella silvestris	Methylocella silvestris BL2
89343559	Rhodoferax ferrireducens T118, complete genome	26	78.09	4026	3246	0.806	124.8	3144	0.114499	0.149434	0.00114108	338969	root	cellular organisms	Bacteria	Proteobacteria		Betaproteobacteria		Burkholderiales		Comamonadaceae		Albidiferax		Albidiferax ferrireducens	Rhodoferax ferrireducens T118
219944660	Methylobacterium nodulans ORS 2060, complete genome	20	74.14	4230	2498	0.591	124.9	3136	0.114208	0.114949	0.000878133	460265	root	cellular organisms	Bacteria	Proteobacteria		Alphaproteobacteria		Rhizobiales		Methylobacteriaceae		Methylobacterium		Methylobacterium nodulans	Methylobacterium nodulans ORS 2060
120322793	Marinobacter aquaeolei VT8, complete genome	25	75.83	4108	2853	0.695	114.1	3115	0.113443	0.143686	0.00100293	351348	root	cellular organisms	Bacteria	Proteobacteria		Gammaproteobacteria		Alteromonadales		Alteromonadaceae		Marinobacter		Marinobacter hydrocarbonoclasticus	Marinobacter aquaeolei VT8
91680938	Rhodopseudomonas palustris BisB5, complete genome	16	71.48	4348	2164	0.498	135.2	3108	0.113188	0.0919593	0.000760721	316057	root	cellular organisms	Bacteria	Proteobacteria		Alphaproteobacteria		Rhizobiales		Bradyrhizobiaceae		Rhodopseudomonas		Rhodopseudomonas palustris	Rhodopseudomonas palustris BisB5
320120648	Desulfobulbus propionicus DSM 2032, complete genome	25	76.1	4008	2859	0.713	114.4	3050	0.111076	0.143686	0.00100504	577650	root	cellular organisms	Bacteria	Proteobacteria	delta/epsilon subdivisions	Deltaproteobacteria		Desulfobacterales		Desulfobulbaceae		Desulfobulbus		Desulfobulbus propionicus	Desulfobulbus propionicus DSM 2032
323371659	Acidovorax avenae subsp. avenae ATCC 19860, complete genome	28	78.21	3859	3099	0.803	110.7	3018	0.10991	0.160929	0.00108941	643561	root	cellular organisms	Bacteria	Proteobacteria		Betaproteobacteria		Burkholderiales		Comamonadaceae		Acidovorax		Acidovorax avenae	Acidovorax avenae subsp. avenae ATCC 19860
409024957	Simiduia agarivorans SA1 = DSM 21679, complete genome	24	76.18	3854	2760	0.716	115	2936	0.106924	0.137939	0.000970236	1117647	root	cellular organisms	Bacteria	Proteobacteria		Gammaproteobacteria		unclassified Gammaproteobacteria				Simiduia		Simiduia agarivorans	Simiduia agarivorans SA1 = DSM 21679
359341138	Pseudovibrio sp. FO-BEG1, complete genome	19	76.4	3771	2756	0.731	145.1	2881	0.104921	0.109202	0.000968829	911045	root	cellular organisms	Bacteria	Proteobacteria		Alphaproteobacteria		Rhodobacterales		Rhodobacteraceae		Pseudovibrio			Pseudovibrio sp. FO-BEG1
288909149	Azospirillum sp. B510 DNA, complete genome	22	73.51	3911	2252	0.576	102.4	2875	0.104703	0.126444	0.000791656	137722	root	cellular organisms	Bacteria	Proteobacteria		Alphaproteobacteria		Rhodospirillales		Rhodospirillaceae		Azospirillum		Azospirillum lipoferum	Azospirillum sp. B510
327367349	Burkholderia gladioli BSR3 chromosome 1, complete sequence	23	80.14	3571	3205	0.898	139.4	2862	0.104229	0.132192	0.00112667	999541	root	cellular organisms	Bacteria	Proteobacteria		Betaproteobacteria		Burkholderiales		Burkholderiaceae		Burkholderia		Burkholderia gladioli	Burkholderia gladioli BSR3
87133707	Novosphingobium aromaticivorans DSM 12444, complete genome	12	75.92	3725	2572	0.69	214.3	2828	0.102991	0.0689695	0.000904147	279238	root	cellular organisms	Bacteria	Proteobacteria		Alphaproteobacteria		Sphingomonadales		Sphingomonadaceae		Novosphingobium		Novosphingobium aromaticivorans	Novosphingobium aromaticivorans DSM 12444
146403799	Bradyrhizobium sp. BTAi1, complete genome	17	76.31	3651	2569	0.704	151.1	2786	0.101461	0.0977068	0.000903092	288000	root	cellular organisms	Bacteria	Proteobacteria		Alphaproteobacteria		Rhizobiales		Bradyrhizobiaceae		Bradyrhizobium			Bradyrhizobium sp. BTAi1
120591888	Polaromonas naphthalenivorans CJ2, complete genome	23	79.15	3501	2969	0.848	129.1	2771	0.100915	0.132192	0.00104371	365044	root	cellular organisms	Bacteria	Proteobacteria		Betaproteobacteria		Burkholderiales		Comamonadaceae		Polaromonas		Polaromonas naphthalenivorans	Polaromonas naphthalenivorans CJ2
381337457	Marinobacter hydrocarbonoclasticus str. ATCC 49840 chromosome, complete genome	19	75.79	3630	2538	0.699	133.6	2751	0.100187	0.109202	0.000892195	1163748	root	cellular organisms	Bacteria	Proteobacteria		Gammaproteobacteria		Alteromonadales		Alteromonadaceae		Marinobacter		Marinobacter hydrocarbonoclasticus	Marinobacter hydrocarbonoclasticus ATCC 49840
262076673	Haliangium ochraceum DSM 14365, complete genome	17	77.12	3553	2704	0.761	159	2740	0.0997862	0.0977068	0.00095055	502025	root	cellular organisms	Bacteria	Proteobacteria	delta/epsilon subdivisions	Deltaproteobacteria		Myxococcales	Nannocystineae	Kofleriaceae		Haliangium		Haliangium ochraceum	Haliangium ochraceum DSM 14365
386272964	Methylophaga sp. JAM1, complete genome	16	73.95	3643	2260	0.62	141.3	2694	0.0981109	0.0919593	0.000794468	754476	root	cellular organisms	Bacteria	Proteobacteria		Gammaproteobacteria		Thiotrichales		Piscirickettsiaceae		Methylophaga			Methylophaga sp. JAM1
356875477	Azospirillum brasilense Sp245 main chromosome complete genome	18	76.4	3492	2533	0.725	140.7	2668	0.097164	0.103454	0.000890437	1064539	root	cellular organisms	Bacteria	Proteobacteria		Alphaproteobacteria		Rhodospirillales		Rhodospirillaceae		Azospirillum		Azospirillum brasilense	Azospirillum brasilense Sp245
315599110	Rhodopseudomonas palustris DX-1, complete genome	13	78.12	3368	2702	0.802	207.9	2631	0.0958166	0.0747169	0.000949847	652103	root	cellular organisms	Bacteria	Proteobacteria		Alphaproteobacteria		Rhizobiales		Bradyrhizobiaceae		Rhodopseudomonas		Rhodopseudomonas palustris	Rhodopseudomonas palustris DX-1
357433120	Pseudoxanthomonas spadix BD-a59, complete genome	25	79.7	3296	2873	0.872	114.9	2627	0.0956709	0.143686	0.00100996	1045855	root	cellular organisms	Bacteria	Proteobacteria		Gammaproteobacteria		Xanthomonadales		Xanthomonadaceae		Pseudoxanthomonas		Pseudoxanthomonas spadix	Pseudoxanthomonas spadix BD-a59
78192483	Geobacter metallireducens GS-15, complete genome	19	77.13	3376	2557	0.757	134.6	2604	0.0948333	0.109202	0.000898874	269799	root	cellular organisms	Bacteria	Proteobacteria	delta/epsilon subdivisions	Deltaproteobacteria		Desulfuromonadales		Geobacteraceae		Geobacter		Geobacter metallireducens	Geobacter metallireducens GS-15
239799596	Variovorax paradoxus S110 chromosome 1, complete sequence	24	81.39	3079	2945	0.956	122.7	2506	0.0912643	0.137939	0.00103527	543728	root	cellular organisms	Bacteria	Proteobacteria		Betaproteobacteria		Burkholderiales		Comamonadaceae		Variovorax		Variovorax paradoxus	Variovorax paradoxus S110
329308025	Alicycliphilus denitrificans K601, complete genome	12	71.85	3478	1752	0.504	146	2499	0.0910093	0.0689695	0.000615889	596154	root	cellular organisms	Bacteria	Proteobacteria		Betaproteobacteria		Burkholderiales		Comamonadaceae		Alicycliphilus		Alicycliphilus denitrificans	Alicycliphilus denitrificans K601
431823496	Pseudomonas stutzeri RCH2, complete genome	20	77.41	3227	2469	0.765	123.5	2498	0.0909729	0.114949	0.000867939	644801	root	cellular organisms	Bacteria	Proteobacteria		Gammaproteobacteria		Pseudomonadales		Pseudomonadaceae		Pseudomonas	Pseudomonas stutzeri group	Pseudomonas stutzeri	Pseudomonas stutzeri RCH2
240863652	Ralstonia pickettii 12D chromosome 1, complete sequence	20	79.2	3115	2690	0.863	134.5	2467	0.089844	0.114949	0.000945628	428406	root	cellular organisms	Bacteria	Proteobacteria		Betaproteobacteria		Burkholderiales		Burkholderiaceae		Ralstonia		Ralstonia pickettii	Ralstonia pickettii 12D
72117119	Ralstonia eutropha JMP134 chromosome 1, complete sequence	18	78.23	3138	2550	0.813	141.7	2455	0.0894069	0.103454	0.000896413	264198	root	cellular organisms	Bacteria	Proteobacteria		Betaproteobacteria		Burkholderiales		Burkholderiaceae		Cupriavidus		Cupriavidus pinatubonensis	Ralstonia eutropha JMP134
407894523	Acidovorax sp. KKS102, complete genome	20	80.57	3006	2738	0.911	136.9	2422	0.0882051	0.114949	0.000962502	358220	root	cellular organisms	Bacteria	Proteobacteria		Betaproteobacteria		Burkholderiales		Comamonadaceae		Acidovorax			Acidovorax sp. KKS102
408445111	Bordetella bronchiseptica MO149 complete genome	13	73.81	3272	1971	0.602	151.6	2415	0.0879502	0.0747169	0.000692875	1208658	root	cellular organisms	Bacteria	Proteobacteria		Betaproteobacteria		Burkholderiales		Alcaligenaceae		Bordetella		Bordetella bronchiseptica	Bordetella bronchiseptica MO149
456351576	Agromonas oligotrophica S58 DNA, complete genome	19	81.18	2970	2796	0.941	147.2	2411	0.0878045	0.109202	0.000982891	1245469	root	cellular organisms	Bacteria	Proteobacteria		Alphaproteobacteria		Rhizobiales		Bradyrhizobiaceae		Bradyrhizobium		Bradyrhizobium oligotrophicum	Bradyrhizobium oligotrophicum S58
357422594	Azospirillum lipoferum 4B main chromosome, complete genome	17	76.43	3131	2248	0.718	132.2	2393	0.087149	0.0977068	0.00079025	862719	root	cellular organisms	Bacteria	Proteobacteria		Alphaproteobacteria		Rhodospirillales		Rhodospirillaceae		Azospirillum		Azospirillum lipoferum	Azospirillum lipoferum 4B
158328513	Azorhizobium caulinodans ORS 571 DNA, complete genome	17	75.39	3097	2040	0.659	120	2335	0.0850367	0.0977068	0.000717131	438753	root	cellular organisms	Bacteria	Proteobacteria		Alphaproteobacteria		Rhizobiales		Xanthobacteraceae		Azorhizobium		Azorhizobium caulinodans	Azorhizobium caulinodans ORS 571
295794626	Thiomonas intermedia K12, complete genome	16	77.61	2970	2325	0.783	145.3	2305	0.0839442	0.0919593	0.000817318	75379	root	cellular organisms	Bacteria	Proteobacteria		Betaproteobacteria		Burkholderiales	unclassified Burkholderiales		Burkholderiales Genera incertae sedis	Thiomonas		Thiomonas intermedia	Thiomonas intermedia K12
169757190	Pseudomonas putida W619, complete genome	17	77.7	2942	2306	0.784	135.7	2286	0.0832522	0.0977068	0.000810639	390235	root	cellular organisms	Bacteria	Proteobacteria		Gammaproteobacteria		Pseudomonadales		Pseudomonadaceae		Pseudomonas	Pseudomonas putida group	Pseudomonas putida	Pseudomonas putida W619
113886955	Shewanella sp. MR-7, complete genome	9	95.44	2370	3791	1.6	421.2	2262	0.0823782	0.0517271	0.00133267	60481	root	cellular organisms	Bacteria	Proteobacteria		Gammaproteobacteria		Alteromonadales		Shewanellaceae		Shewanella			Shewanella sp. MR-7
126105563	Rhodobacter sphaeroides ATCC 17029 chromosome 2, complete sequence	11	76.31	2947	2108	0.715	191.6	2249	0.0819048	0.063222	0.000741035	349101	root	cellular organisms	Bacteria	Proteobacteria		Alphaproteobacteria		Rhodobacterales		Rhodobacteraceae		Rhodobacter		Rhodobacter sphaeroides	Rhodobacter sphaeroides ATCC 17029
320123932	Geobacter sp. M18, complete genome	16	80.26	2736	2466	0.901	154.1	2196	0.0799746	0.0919593	0.000866884	443143	root	cellular organisms	Bacteria	Proteobacteria	delta/epsilon subdivisions	Deltaproteobacteria		Desulfuromonadales		Geobacteraceae		Geobacter			Geobacter sp. M18
328802836	Aeromonas veronii B565, complete genome	20	78.22	2773	2258	0.814	112.9	2169	0.0789913	0.114949	0.000793765	998088	root	cellular organisms	Bacteria	Proteobacteria		Gammaproteobacteria		Aeromonadales		Aeromonadaceae		Aeromonas		Aeromonas veronii	Aeromonas veronii B565
193084618	Uncultured bacterium HF0500_10F10 genomic sequence	11	76.38	2820	2066	0.733	187.8	2154	0.078445	0.063222	0.000726271	542509	root	cellular organisms	Bacteria	<Bacteria/environmental samples>		<Bacteria/environmental samples>		<Bacteria/environmental samples>				environmental samples			uncultured bacterium HF0500_10F10
120587178	Acidovorax citrulli AAC00-1, complete genome	15	76.34	2794	2023	0.724	134.9	2133	0.0776802	0.0862119	0.000711155	397945	root	cellular organisms	Bacteria	Proteobacteria		Betaproteobacteria		Burkholderiales		Comamonadaceae		Acidovorax		Acidovorax citrulli	Acidovorax citrulli AAC00-1
399158375	Marinobacter sp. BSs20148, complete genome	15	73.5	2857	1704	0.596	113.6	2100	0.0764784	0.0862119	0.000599015	490759	root	cellular organisms	Bacteria	Proteobacteria		Gammaproteobacteria		Alteromonadales		Alteromonadaceae		Marinobacter			Marinobacter sp. BSs20148
170938221	Cupriavidus taiwanensis str. LMG19424 chromosome 2, complete genome	18	77.29	2713	2083	0.768	115.7	2097	0.0763692	0.103454	0.000732247	977880	root	cellular organisms	Bacteria	Proteobacteria		Betaproteobacteria		Burkholderiales		Burkholderiaceae		Cupriavidus		Cupriavidus taiwanensis	Cupriavidus taiwanensis LMG 19424
311217923	Rhodomicrobium vannielii ATCC 17100, complete genome	15	76.44	2737	2018	0.737	134.6	2092	0.0761871	0.0862119	0.000709397	648757	root	cellular organisms	Bacteria	Proteobacteria		Alphaproteobacteria		Rhizobiales		Hyphomicrobiaceae		Rhodomicrobium		Rhodomicrobium vannielii	Rhodomicrobium vannielii ATCC 17100
381356398	Bradyrhizobium sp. S23321 DNA, complete genome	14	76.34	2730	1930	0.707	137.9	2084	0.0758957	0.0804644	0.000678462	335659	root	cellular organisms	Bacteria	Proteobacteria		Alphaproteobacteria		Rhizobiales		Bradyrhizobiaceae		Bradyrhizobium			Bradyrhizobium sp. S23321
433663430	Mesorhizobium australicum WSM2073, complete genome	13	72.98	2853	1604	0.562	123.4	2082	0.0758229	0.0747169	0.000563862	754035	root	cellular organisms	Bacteria	Proteobacteria		Alphaproteobacteria		Rhizobiales		Phyllobacteriaceae		Mesorhizobium		Mesorhizobium australicum	Mesorhizobium australicum WSM2073
47118316	Bradyrhizobium japonicum USDA 110 DNA, complete genome	13	76.37	2713	1978	0.729	152.1	2072	0.0754587	0.0747169	0.000695335	224911	root	cellular organisms	Bacteria	Proteobacteria		Alphaproteobacteria		Rhizobiales		Bradyrhizobiaceae		Bradyrhizobium		Bradyrhizobium japonicum	Bradyrhizobium japonicum USDA 110
291578765	Nitrosococcus halophilus Nc4, complete genome	13	74.07	2723	1679	0.616	129.1	2017	0.0734557	0.0747169	0.000590227	472759	root	cellular organisms	Bacteria	Proteobacteria		Gammaproteobacteria		Chromatiales		Chromatiaceae		Nitrosococcus		Nitrosococcus halophilus	Nitrosococcus halophilus Nc 4
390125223	Sinorhizobium fredii USDA 257, complete genome	12	74.74	2641	1690	0.64	140.8	1974	0.0718897	0.0689695	0.000594094	1185652	root	cellular organisms	Bacteria	Proteobacteria		Alphaproteobacteria		Rhizobiales		Rhizobiaceae	Sinorhizobium/Ensifer group	Sinorhizobium	Sinorhizobium fredii group	Sinorhizobium fredii	Sinorhizobium fredii USDA 257
471209079	Xanthomonas citri subsp. citri Aw12879, complete genome	6	71.49	2655	1277	0.481	212.8	1898	0.0691219	0.0344847	0.00044891	1137651	root	cellular organisms	Bacteria	Proteobacteria		Gammaproteobacteria		Xanthomonadales		Xanthomonadaceae		Xanthomonas	Xanthomonas citri group	Xanthomonas citri	Xanthomonas citri subsp. citri Aw12879
294338440	Thiomonas sp. str. 3As chromosome, complete genome	11	76.93	2410	1815	0.753	165	1854	0.0675195	0.063222	0.000638035	426114	root	cellular organisms	Bacteria	Proteobacteria		Betaproteobacteria		Burkholderiales	unclassified Burkholderiales		Burkholderiales Genera incertae sedis	Thiomonas			Thiomonas sp. 3As
160361034	Delftia acidovorans SPH-1, complete genome	14	78.27	2204	1780	0.808	127.1	1725	0.0628216	0.0804644	0.000625732	398578	root	cellular organisms	Bacteria	Proteobacteria		Betaproteobacteria		Burkholderiales		Comamonadaceae		Delftia		Delftia acidovorans	Delftia acidovorans SPH-1
262206648	Comamonas testosteroni CNB-2, complete genome	15	79.95	2150	1907	0.887	127.2	1719	0.0626031	0.0862119	0.000670377	688245	root	cellular organisms	Bacteria	Proteobacteria		Betaproteobacteria		Burkholderiales		Comamonadaceae		Comamonas		Comamonas testosteroni	Comamonas testosteroni CNB-2
115515977	Rhodopseudomonas palustris BisA53, complete genome	13	76.82	2213	1623	0.733	124.8	1700	0.0619111	0.0747169	0.000570541	316055	root	cellular organisms	Bacteria	Proteobacteria		Alphaproteobacteria		Rhizobiales		Bradyrhizobiaceae		Rhodopseudomonas		Rhodopseudomonas palustris	Rhodopseudomonas palustris BisA53
338835784	Pseudomonas putida S16, complete genome	10	79.54	2072	1814	0.875	181.4	1648	0.0600174	0.0574746	0.000637684	1042876	root	cellular organisms	Bacteria	Proteobacteria		Gammaproteobacteria		Pseudomonadales		Pseudomonadaceae		Pseudomonas	Pseudomonas putida group	Pseudomonas putida	Pseudomonas putida S16
340550464	Collimonas fungivorans Ter331, complete genome	16	77.94	2103	1671	0.795	104.5	1639	0.0596896	0.0919593	0.000587414	1005048	root	cellular organisms	Bacteria	Proteobacteria		Betaproteobacteria		Burkholderiales		Oxalobacteraceae		Collimonas		Collimonas fungivorans	Collimonas fungivorans Ter331
145568602	Pseudomonas stutzeri A1501, complete genome	13	78.29	2064	1681	0.814	129.3	1616	0.058852	0.0747169	0.00059093	379731	root	cellular organisms	Bacteria	Proteobacteria		Gammaproteobacteria		Pseudomonadales		Pseudomonadaceae		Pseudomonas	Pseudomonas stutzeri group	Pseudomonas stutzeri	Pseudomonas stutzeri A1501
351591711	Pelagibacterium halotolerans B2, complete genome	12	76.79	2090	1561	0.747	130.1	1605	0.0584514	0.0689695	0.000548746	1082931	root	cellular organisms	Bacteria	Proteobacteria		Alphaproteobacteria		Rhizobiales		Hyphomicrobiaceae		Pelagibacterium		Pelagibacterium halotolerans	Pelagibacterium halotolerans B2
179342784	Methylobacterium populi BJ001, complete genome	11	74.08	2137	1302	0.609	118.3	1583	0.0576502	0.063222	0.000457698	441620	root	cellular organisms	Bacteria	Proteobacteria		Alphaproteobacteria		Rhizobiales		Methylobacteriaceae		Methylobacterium		Methylobacterium populi	Methylobacterium populi BJ001
378401447	Rhodospirillum photometricum DSM 122 draft genome sequence	12	77.18	2051	1561	0.761	130.1	1583	0.0576502	0.0689695	0.000548746	1150469	root	cellular organisms	Bacteria	Proteobacteria		Alphaproteobacteria		Rhodospirillales		Rhodospirillaceae		Rhodospirillum		Rhodospirillum photometricum	Rhodospirillum photometricum DSM 122
281494222	Methylarcula marina strain h1 ectoine biosynthesis gene cluster, complete sequence; and aspartokinase (ask) gene, partial cds	9	75.88	2073	1439	0.694	159.9	1573	0.057286	0.0517271	0.000505858	72022	root	cellular organisms	Bacteria	Proteobacteria		Alphaproteobacteria		Rhodobacterales		Rhodobacteraceae		Methylarcula		Methylarcula marina
221721649	Agrobacterium radiobacter K84 chromosome 1, complete sequence	7	73.84	2129	1245	0.585	177.9	1572	0.0572496	0.0402322	0.000437661	311403	root	cellular organisms	Bacteria	Proteobacteria		Alphaproteobacteria		Rhizobiales		Rhizobiaceae	Rhizobium/Agrobacterium group	Agrobacterium	Agrobacterium tumefaciens complex	Agrobacterium tumefaciens	Agrobacterium radiobacter K84
190684944	Cellvibrio japonicus Ueda107, complete genome	12	77.93	2003	1600	0.799	133.4	1561	0.056849	0.0689695	0.000562455	498211	root	cellular organisms	Bacteria	Proteobacteria		Gammaproteobacteria		Pseudomonadales		Pseudomonadaceae		Cellvibrio		Cellvibrio japonicus	Cellvibrio japonicus Ueda107
27802456	Paracoccus pantotrophus insertion sequence ISPpa1 putative transposase gene, complete cds	5	75.71	2046	1404	0.686	280.7	1549	0.056412	0.0287373	0.000493555	82367	root	cellular organisms	Bacteria	Proteobacteria		Alphaproteobacteria		Rhodobacterales		Rhodobacteraceae		Paracoccus		Paracoccus pantotrophus
365177649	Sinorhizobium fredii HH103 main chromosome, complete sequence	10	74.21	2082	1267	0.609	126.7	1545	0.0562663	0.0574746	0.000445394	1117943	root	cellular organisms	Bacteria	Proteobacteria		Alphaproteobacteria		Rhizobiales		Rhizobiaceae	Sinorhizobium/Ensifer group	Sinorhizobium	Sinorhizobium fredii group	Sinorhizobium fredii	Sinorhizobium fredii HH103
440050501	Serratia marcescens FGI94, complete genome	12	77.1	1996	1477	0.74	123.1	1539	0.0560478	0.0689695	0.000519217	1249634	root	cellular organisms	Bacteria	Proteobacteria		Gammaproteobacteria		Enterobacteriales		Enterobacteriaceae		Serratia		Serratia marcescens	Serratia marcescens FGI94
297182133	Uncultured Rhodobacterales bacterium HF4000_03E16 genomic sequence	9	79.36	1928	1648	0.855	183.1	1530	0.05572	0.0517271	0.000579329	710785	root	cellular organisms	Bacteria	Proteobacteria		Alphaproteobacteria		Rhodobacterales				environmental samples			uncultured Rhodobacterales bacterium HF4000_03E16
86570155	Rhodopseudomonas palustris HaA2, complete genome	10	73.85	2054	1200	0.584	120	1517	0.0552466	0.0574746	0.000421842	316058	root	cellular organisms	Bacteria	Proteobacteria		Alphaproteobacteria		Rhizobiales		Bradyrhizobiaceae		Rhodopseudomonas		Rhodopseudomonas palustris	Rhodopseudomonas palustris HaA2
327478612	Pseudomonas stutzeri DSM 4166, complete genome	11	80.37	1844	1661	0.901	151	1482	0.0539719	0.063222	0.000583899	996285	root	cellular organisms	Bacteria	Proteobacteria		Gammaproteobacteria		Pseudomonadales		Pseudomonadaceae		Pseudomonas	Pseudomonas stutzeri group	Pseudomonas stutzeri	Pseudomonas stutzeri DSM 4166
117607074	Magnetococcus marinus MC-1, complete genome	13	77.28	1910	1462	0.765	112.4	1476	0.0537534	0.0747169	0.000513944	156889	root	cellular organisms	Bacteria	Proteobacteria		Alphaproteobacteria		Magnetococcales		Magnetococcaceae		Magnetococcus		Magnetococcus marinus	Magnetococcus marinus MC-1
384076029	Stenotrophomonas maltophilia D457 complete genome	11	77.6	1902	1476	0.776	134.1	1476	0.0537534	0.063222	0.000518865	1163399	root	cellular organisms	Bacteria	Proteobacteria		Gammaproteobacteria		Xanthomonadales		Xanthomonadaceae		Stenotrophomonas	Stenotrophomonas maltophilia group	Stenotrophomonas maltophilia	Stenotrophomonas maltophilia D457
339305108	Burkholderia glumae BGR1 chromosome 1, complete sequence	13	81.22	1784	1707	0.957	131.3	1449	0.0527701	0.0747169	0.00060007	626418	root	cellular organisms	Bacteria	Proteobacteria		Betaproteobacteria		Burkholderiales		Burkholderiaceae		Burkholderia		Burkholderia glumae	Burkholderia glumae BGR1
91798527	Nitrobacter hamburgensis X14, complete genome	8	72.84	1988	1095	0.551	136.8	1448	0.0527337	0.0459797	0.00038493	323097	root	cellular organisms	Bacteria	Proteobacteria		Alphaproteobacteria		Rhizobiales		Bradyrhizobiaceae		Nitrobacter		Nitrobacter hamburgensis	Nitrobacter hamburgensis X14
469772332	Ralstonia solanacearum FQY_4, complete genome	9	79.07	1811	1542	0.852	171.4	1432	0.052151	0.0517271	0.000542066	1262456	root	cellular organisms	Bacteria	Proteobacteria		Betaproteobacteria		Burkholderiales		Burkholderiaceae		Ralstonia		Ralstonia solanacearum	Ralstonia solanacearum FQY_4
151279845	Janthinobacterium sp. Marseille, complete genome	14	78.56	1796	1464	0.815	104.6	1411	0.0513862	0.0804644	0.000514647	375286	root	cellular organisms	Bacteria	Proteobacteria		Betaproteobacteria		Burkholderiales		Oxalobacteraceae		Janthinobacterium			Janthinobacterium sp. Marseille
148498119	Sphingomonas wittichii RW1, complete genome	11	75.9	1801	1273	0.707	115.7	1367	0.0497838	0.063222	0.000447504	392499	root	cellular organisms	Bacteria	Proteobacteria		Alphaproteobacteria		Sphingomonadales		Sphingomonadaceae		Sphingomonas		Sphingomonas wittichii	Sphingomonas wittichii RW1
445210138	Serratia marcescens WW4, complete genome	11	78.17	1741	1399	0.803	127.1	1361	0.0495653	0.063222	0.000491797	435998	root	cellular organisms	Bacteria	Proteobacteria		Gammaproteobacteria		Enterobacteriales		Enterobacteriaceae		Serratia		Serratia marcescens	Serratia marcescens WW4
313151615	Oceanithermus profundus DSM 14977, complete genome	7	73.93	1826	1131	0.62	161.6	1350	0.0491647	0.0402322	0.000397586	670487	root	cellular organisms	Bacteria	Deinococcus-Thermus		Deinococci		Thermales		Thermaceae		Oceanithermus		Oceanithermus profundus	Oceanithermus profundus DSM 14977
379042455	Frateuria aurantia DSM 6220, complete genome	9	77.19	1749	1322	0.756	146.9	1350	0.0491647	0.0517271	0.000464729	767434	root	cellular organisms	Bacteria	Proteobacteria		Gammaproteobacteria		Xanthomonadales		Xanthomonadaceae		Frateuria		Frateuria aurantia	Frateuria aurantia DSM 6220
110645972	Alcanivorax borkumensis SK2, complete genome	13	78.58	1713	1428	0.834	109.8	1346	0.049019	0.0747169	0.000501991	393595	root	cellular organisms	Bacteria	Proteobacteria		Gammaproteobacteria		Oceanospirillales		Alcanivoracaceae		Alcanivorax		Alcanivorax borkumensis	Alcanivorax borkumensis SK2
296923907	Desulfurivibrio alkaliphilus AHT2, complete genome	11	76.7	1734	1296	0.747	117.8	1330	0.0484363	0.063222	0.000455589	589865	root	cellular organisms	Bacteria	Proteobacteria	delta/epsilon subdivisions	Deltaproteobacteria		Desulfobacterales		Desulfobulbaceae		Desulfurivibrio		Desulfurivibrio alkaliphilus	Desulfurivibrio alkaliphilus AHT2
190010013	Stenotrophomonas maltophilia K279a complete genome, strain K279a	12	76.69	1712	1265	0.739	105.4	1313	0.0478172	0.0689695	0.000444691	522373	root	cellular organisms	Bacteria	Proteobacteria		Gammaproteobacteria		Xanthomonadales		Xanthomonadaceae		Stenotrophomonas	Stenotrophomonas maltophilia group	Stenotrophomonas maltophilia	Stenotrophomonas maltophilia K279a
19571177	Thauera aromatica korB, korA, had, oah, dch, bcrC, bcrB, bcrA and bcrD genes and ORFs	7	77.4	1686	1297	0.769	185.3	1305	0.0475259	0.0402322	0.00045594	59405	root	cellular organisms	Bacteria	Proteobacteria		Betaproteobacteria		Rhodocyclales		Rhodocyclaceae		Thauera		Thauera aromatica
142849896	Aeromonas salmonicida subsp. salmonicida A449, complete genome	11	79.39	1640	1403	0.856	127.6	1302	0.0474166	0.063222	0.000493203	382245	root	cellular organisms	Bacteria	Proteobacteria		Gammaproteobacteria		Aeromonadales		Aeromonadaceae		Aeromonas		Aeromonas salmonicida	Aeromonas salmonicida subsp. salmonicida A449
221734005	Agrobacterium vitis S4 chromosome 1, complete sequence	9	77.13	1679	1263	0.752	140.3	1295	0.0471617	0.0517271	0.000443988	311402	root	cellular organisms	Bacteria	Proteobacteria		Alphaproteobacteria		Rhizobiales		Rhizobiaceae	Rhizobium/Agrobacterium group	Agrobacterium		Agrobacterium vitis	Agrobacterium vitis S4
426265132	Pseudomonas sp. UW4, complete genome	10	78.53	1644	1351	0.822	135.1	1291	0.047016	0.0574746	0.000474923	1207075	root	cellular organisms	Bacteria	Proteobacteria		Gammaproteobacteria		Pseudomonadales		Pseudomonadaceae		Pseudomonas			Pseudomonas sp. UW4
327371128	Burkholderia gladioli BSR3 chromosome 2, complete sequence	10	77.31	1666	1283	0.77	128.3	1288	0.0469068	0.0574746	0.000451019	999541	root	cellular organisms	Bacteria	Proteobacteria		Betaproteobacteria		Burkholderiales		Burkholderiaceae		Burkholderia		Burkholderia gladioli	Burkholderia gladioli BSR3
114737225	Hyphomonas neptunium ATCC 15444, complete genome	7	77.02	1667	1270	0.762	181.5	1284	0.0467611	0.0402322	0.000446449	228405	root	cellular organisms	Bacteria	Proteobacteria		Alphaproteobacteria		Rhodobacterales		Hyphomonadaceae		Hyphomonas		Hyphomonas neptunium	Hyphomonas neptunium ATCC 15444
194346582	Stenotrophomonas maltophilia R551-3, complete genome	12	77.98	1617	1282	0.793	106.9	1261	0.0459235	0.0689695	0.000450667	391008	root	cellular organisms	Bacteria	Proteobacteria		Gammaproteobacteria		Xanthomonadales		Xanthomonadaceae		Stenotrophomonas	Stenotrophomonas maltophilia group	Stenotrophomonas maltophilia	Stenotrophomonas maltophilia R551-3
166857509	Pseudomonas putida GB-1, complete genome	10	78.74	1590	1320	0.83	132	1252	0.0455957	0.0574746	0.000464026	76869	root	cellular organisms	Bacteria	Proteobacteria		Gammaproteobacteria		Pseudomonadales		Pseudomonadaceae		Pseudomonas	Pseudomonas putida group	Pseudomonas putida	Pseudomonas putida GB-1
209533368	Rhizobium leguminosarum bv. trifolii WSM2304, complete genome	6	77.73	1594	1233	0.773	205.4	1239	0.0451223	0.0344847	0.000433442	395492	root	cellular organisms	Bacteria	Proteobacteria		Alphaproteobacteria		Rhizobiales		Rhizobiaceae	Rhizobium/Agrobacterium group	Rhizobium		Rhizobium leguminosarum	Rhizobium leguminosarum bv. trifolii WSM2304
430001947	Rhizobium sp. str. NT-26 chromosome, complete genome	10	79.79	1549	1371	0.885	137.1	1236	0.045013	0.0574746	0.000481954	391	root	cellular organisms	Bacteria	Proteobacteria		Alphaproteobacteria		Rhizobiales		Rhizobiaceae	Rhizobium/Agrobacterium group	Rhizobium			Rhizobium sp.
445198867	Pseudomonas poae RE*1-1-14, complete genome	10	77.82	1524	1196	0.785	119.6	1186	0.0431921	0.0574746	0.000420435	1282356	root	cellular organisms	Bacteria	Proteobacteria		Gammaproteobacteria		Pseudomonadales		Pseudomonadaceae		Pseudomonas	Pseudomonas fluorescens group	Pseudomonas poae	Pseudomonas poae RE*1-1-14
74419069	Nitrobacter winogradskyi Nb-255, complete genome	6	71.54	1648	801	0.486	133.5	1179	0.0429372	0.0344847	0.000281579	323098	root	cellular organisms	Bacteria	Proteobacteria		Alphaproteobacteria		Rhizobiales		Bradyrhizobiaceae		Nitrobacter		Nitrobacter winogradskyi	Nitrobacter winogradskyi Nb-255
218756063	Desulfovibrio vulgaris str. 'Miyazaki F', complete genome	9	77.87	1509	1195	0.792	132.8	1175	0.0427915	0.0517271	0.000420084	883	root	cellular organisms	Bacteria	Proteobacteria	delta/epsilon subdivisions	Deltaproteobacteria		Desulfovibrionales		Desulfovibrionaceae		Desulfovibrio		Desulfovibrio vulgaris	Desulfovibrio vulgaris str. 'Miyazaki F'
306526293	Dickeya dadantii 3937, complete genome	8	76.92	1512	1119	0.74	139.9	1163	0.0423545	0.0459797	0.000393367	198628	root	cellular organisms	Bacteria	Proteobacteria		Gammaproteobacteria		Enterobacteriales		Enterobacteriaceae		Dickeya		Dickeya dadantii	Dickeya dadantii 3937
221728669	Acidovorax ebreus TPSY, complete genome	10	80.56	1425	1307	0.917	130.7	1148	0.0418082	0.0574746	0.000459456	535289	root	cellular organisms	Bacteria	Proteobacteria		Betaproteobacteria		Burkholderiales		Comamonadaceae		Acidovorax		Acidovorax ebreus	Acidovorax ebreus TPSY
297256544	Methylotenera versatilis 301, complete genome	7	73.51	1540	936	0.608	133.7	1132	0.0412255	0.0402322	0.000329036	666681	root	cellular organisms	Bacteria	Proteobacteria		Betaproteobacteria		Methylophilales		Methylophilaceae		Methylotenera		Methylotenera versatilis	Methylotenera versatilis 301
196476886	Phenylobacterium zucineum HLK1, complete genome	10	77.36	1462	1115	0.763	111.5	1131	0.0411891	0.0574746	0.000391961	450851	root	cellular organisms	Bacteria	Proteobacteria		Alphaproteobacteria		Caulobacterales		Caulobacteraceae		Phenylobacterium		Phenylobacterium zucineum	Phenylobacterium zucineum HLK1
299065054	Ralstonia solanacearum str. CMR15 chromosome, complete genome	9	78.07	1432	1128	0.787	125.3	1118	0.0407157	0.0517271	0.000396531	859655	root	cellular organisms	Bacteria	Proteobacteria		Betaproteobacteria		Burkholderiales		Burkholderiaceae		Ralstonia		Ralstonia solanacearum	Ralstonia solanacearum CMR15
118501159	Pelobacter propionicus DSM 2379, complete genome	8	75.24	1478	946	0.64	118.2	1112	0.0404972	0.0459797	0.000332552	338966	root	cellular organisms	Bacteria	Proteobacteria	delta/epsilon subdivisions	Deltaproteobacteria		Desulfuromonadales		Pelobacteraceae		Pelobacter		Pelobacter propionicus	Pelobacter propionicus DSM 2379
84785911	Erythrobacter litoralis HTCC2594, complete genome	6	80.98	1367	1290	0.944	215.1	1107	0.0403151	0.0344847	0.00045348	314225	root	cellular organisms	Bacteria	Proteobacteria		Alphaproteobacteria		Sphingomonadales		Erythrobacteraceae		Erythrobacter		Erythrobacter litoralis	Erythrobacter litoralis HTCC2594
115280044	Burkholderia ambifaria AMMD chromosome 1, complete sequence	7	81.81	1336	1310	0.981	187.1	1093	0.0398052	0.0402322	0.00046051	339670	root	cellular organisms	Bacteria	Proteobacteria		Betaproteobacteria		Burkholderiales		Burkholderiaceae		Burkholderia		Burkholderia ambifaria	Burkholderia ambifaria AMMD
253992019	Pseudomonas fluorescens Pf0-1, complete genome	9	79.43	1371	1189	0.867	132.1	1089	0.0396595	0.0517271	0.000417975	205922	root	cellular organisms	Bacteria	Proteobacteria		Gammaproteobacteria		Pseudomonadales		Pseudomonadaceae		Pseudomonas	Pseudomonas fluorescens group	Pseudomonas fluorescens	Pseudomonas fluorescens Pf0-1
327374765	Pseudomonas brassicacearum subsp. brassicacearum NFM421, complete genome	9	76.86	1409	1051	0.746	116.8	1083	0.039441	0.0517271	0.000369463	994484	root	cellular organisms	Bacteria	Proteobacteria		Gammaproteobacteria		Pseudomonadales		Pseudomonadaceae		Pseudomonas		Pseudomonas brassicacearum	Pseudomonas brassicacearum subsp. brassicacearum NFM421
167346403	Caulobacter sp. K31, complete genome	8	77.42	1395	1058	0.758	132.3	1080	0.0393318	0.0459797	0.000371924	366602	root	cellular organisms	Bacteria	Proteobacteria		Alphaproteobacteria		Caulobacterales		Caulobacteraceae		Caulobacter			Caulobacter sp. K31
115421100	Bordetella avium 197N complete genome	9	79.42	1341	1151	0.858	127.8	1065	0.0387855	0.0517271	0.000404616	360910	root	cellular organisms	Bacteria	Proteobacteria		Betaproteobacteria		Burkholderiales		Alcaligenaceae		Bordetella		Bordetella avium	Bordetella avium 197N
78217452	Desulfovibrio alaskensis G20, complete genome	5	81.34	1302	1227	0.942	245.4	1059	0.038567	0.0287373	0.000431333	207559	root	cellular organisms	Bacteria	Proteobacteria	delta/epsilon subdivisions	Deltaproteobacteria		Desulfovibrionales		Desulfovibrionaceae		Desulfovibrio		Desulfovibrio alaskensis	Desulfovibrio alaskensis G20
333741867	Delftia sp. Cs1-4, complete genome	11	80.81	1303	1205	0.925	109.5	1053	0.0383485	0.063222	0.000423599	742013	root	cellular organisms	Bacteria	Proteobacteria		Betaproteobacteria		Burkholderiales		Comamonadaceae		Delftia			Delftia sp. Cs1-4
227339586	Sinorhizobium fredii NGR234, complete genome	9	79.23	1319	1114	0.844	123.8	1045	0.0380571	0.0517271	0.00039161	394	root	cellular organisms	Bacteria	Proteobacteria		Alphaproteobacteria		Rhizobiales		Rhizobiaceae	Sinorhizobium/Ensifer group	Sinorhizobium	Sinorhizobium fredii group	Sinorhizobium fredii	Sinorhizobium fredii NGR234
338799449	Pseudomonas stutzeri ATCC 17588 = LMG 11199, complete genome	7	78.28	1312	1073	0.818	153.3	1027	0.0374016	0.0402322	0.000377197	96563	root	cellular organisms	Bacteria	Proteobacteria		Gammaproteobacteria		Pseudomonadales		Pseudomonadaceae		Pseudomonas	Pseudomonas stutzeri group	Pseudomonas stutzeri	Pseudomonas stutzeri ATCC 17588 = LMG 11199
91689770	Burkholderia xenovorans LB400 chromosome 2, complete sequence	5	72	1425	712	0.5	142.5	1026	0.0373652	0.0287373	0.000250293	266265	root	cellular organisms	Bacteria	Proteobacteria		Betaproteobacteria		Burkholderiales		Burkholderiaceae		Burkholderia		Burkholderia xenovorans	Burkholderia xenovorans LB400
206591779	Ralstonia solanacearum strain IPO1609 Genome Draft	8	78.27	1298	1037	0.799	129.7	1016	0.037001	0.0459797	0.000364541	564066	root	cellular organisms	Bacteria	Proteobacteria		Betaproteobacteria		Burkholderiales		Burkholderiaceae		Ralstonia		Ralstonia solanacearum	Ralstonia solanacearum IPO1609
284061874	Geodermatophilus obscurus DSM 43160, complete genome	8	74.78	1356	897	0.661	112.1	1014	0.0369282	0.0459797	0.000315327	526225	root	cellular organisms	Bacteria	Actinobacteria		Actinobacteria	Actinobacteridae	Actinomycetales	Frankineae	Geodermatophilaceae		Geodermatophilus		Geodermatophilus obscurus	Geodermatophilus obscurus DSM 43160
114339016	Maricaulis maris MCS10, complete genome	5	73.3	1367	759	0.555	151.8	1002	0.0364911	0.0287373	0.000266815	394221	root	cellular organisms	Bacteria	Proteobacteria		Alphaproteobacteria		Rhodobacterales		Hyphomonadaceae		Maricaulis		Maricaulis maris	Maricaulis maris MCS10
345135066	Sphingobium sp. SYK-6 DNA, complete genome	5	71.32	1398	677	0.484	135.4	997	0.036309	0.0287373	0.000237989	627192	root	cellular organisms	Bacteria	Proteobacteria		Alphaproteobacteria		Sphingomonadales		Sphingomonadaceae		Sphingobium			Sphingobium sp. SYK-6
152026452	Anaeromyxobacter sp. Fw109-5, complete genome	10	79.28	1255	1067	0.85	106.7	995	0.0362362	0.0574746	0.000375087	404589	root	cellular organisms	Bacteria	Proteobacteria	delta/epsilon subdivisions	Deltaproteobacteria		Myxococcales	Cystobacterineae	Myxococcaceae		Anaeromyxobacter			Anaeromyxobacter sp. Fw109-5
299070035	Ralstonia solanacearum CFBP2957 chromosome complete genome	9	77.36	1281	984	0.768	109.4	991	0.0360905	0.0517271	0.00034591	859656	root	cellular organisms	Bacteria	Proteobacteria		Betaproteobacteria		Burkholderiales		Burkholderiaceae		Ralstonia		Ralstonia solanacearum	Ralstonia solanacearum CFBP2957
115254414	Rhizobium leguminosarum bv. viciae chromosome complete genome, strain 3841	6	79.29	1241	1061	0.855	176.8	984	0.0358356	0.0344847	0.000372978	216596	root	cellular organisms	Bacteria	Proteobacteria		Alphaproteobacteria		Rhizobiales		Rhizobiaceae	Rhizobium/Agrobacterium group	Rhizobium		Rhizobium leguminosarum	Rhizobium leguminosarum bv. viciae 3841
365906293	Desulfovibrio desulfuricans ND132, complete genome	10	77.77	1264	988	0.782	98.8	983	0.0357992	0.0574746	0.000347316	641491	root	cellular organisms	Bacteria	Proteobacteria	delta/epsilon subdivisions	Deltaproteobacteria		Desulfovibrionales		Desulfovibrionaceae		Desulfovibrio		Desulfovibrio desulfuricans	Desulfovibrio desulfuricans ND132
115583796	Pseudomonas aeruginosa UCBPP-PA14, complete genome	7	75.77	1296	890	0.686	127.1	982	0.0357628	0.0402322	0.000312866	208963	root	cellular organisms	Bacteria	Proteobacteria		Gammaproteobacteria		Pseudomonadales		Pseudomonadaceae		Pseudomonas	Pseudomonas aeruginosa group	Pseudomonas aeruginosa	Pseudomonas aeruginosa UCBPP-PA14
357934279	Burkholderia sp. YI23 chromosome 1, complete sequence	8	77.3	1260	975	0.774	121.9	974	0.0354714	0.0459797	0.000342746	1097668	root	cellular organisms	Bacteria	Proteobacteria		Betaproteobacteria		Burkholderiales		Burkholderiaceae		Burkholderia			Burkholderia sp. YI23
343776783	Stenotrophomonas maltophilia JV3, complete genome	8	81.72	1187	1151	0.97	143.9	970	0.0353258	0.0459797	0.000404616	868597	root	cellular organisms	Bacteria	Proteobacteria		Gammaproteobacteria		Xanthomonadales		Xanthomonadaceae		Stenotrophomonas	Stenotrophomonas maltophilia group	Stenotrophomonas maltophilia	Stenotrophomonas maltophilia JV3
166064234	Endosymbiont of Ridgeia piscesae putative sulfide oxidation related genes genomic sequence	6	75.35	1286	851	0.662	141.8	969	0.0352893	0.0344847	0.000299156	54398	root	cellular organisms	Bacteria	Proteobacteria		Gammaproteobacteria		unclassified Gammaproteobacteria			sulfur-oxidizing symbionts	<genus in Gammaproteobacteria/sulfur-oxodizing symbionts>			endosymbiont of Ridgeia piscesae
357937049	Burkholderia sp. YI23 chromosome 2, complete sequence	5	76.58	1264	919	0.727	183.9	968	0.0352529	0.0287373	0.00032306	1097668	root	cellular organisms	Bacteria	Proteobacteria		Betaproteobacteria		Burkholderiales		Burkholderiaceae		Burkholderia			Burkholderia sp. YI23
257796365	Desulfohalobium retbaense DSM 5692, complete genome	6	74.04	1306	797	0.61	132.9	967	0.0352165	0.0344847	0.000280173	485915	root	cellular organisms	Bacteria	Proteobacteria	delta/epsilon subdivisions	Deltaproteobacteria		Desulfovibrionales		Desulfohalobiaceae		Desulfohalobium		Desulfohalobium retbaense	Desulfohalobium retbaense DSM 5692
317115299	Alicycliphilus denitrificans BC, complete genome	9	80.86	1191	1121	0.941	124.5	963	0.0350708	0.0517271	0.00039407	596153	root	cellular organisms	Bacteria	Proteobacteria		Betaproteobacteria		Burkholderiales		Comamonadaceae		Alicycliphilus		Alicycliphilus denitrificans	Alicycliphilus denitrificans BC
77389406	Rhodobacter sphaeroides 2.4.1 chromosome 2, complete sequence	7	75.51	1274	859	0.674	122.7	962	0.0350344	0.0402322	0.000301968	272943	root	cellular organisms	Bacteria	Proteobacteria		Alphaproteobacteria		Rhodobacterales		Rhodobacteraceae		Rhodobacter		Rhodobacter sphaeroides	Rhodobacter sphaeroides 2.4.1
302191744	Brevundimonas subvibrioides ATCC 15264, complete genome	5	70.96	1350	602	0.446	120.4	958	0.0348887	0.0287373	0.000211624	633149	root	cellular organisms	Bacteria	Proteobacteria		Alphaproteobacteria		Caulobacterales		Caulobacteraceae		Brevundimonas		Brevundimonas subvibrioides	Brevundimonas subvibrioides ATCC 15264
82409200	Nitrosospira multiformis ATCC 25196, complete genome	9	77.79	1229	975	0.793	108.3	956	0.0348159	0.0517271	0.000342746	323848	root	cellular organisms	Bacteria	Proteobacteria		Betaproteobacteria		Nitrosomonadales		Nitrosomonadaceae		Nitrosospira		Nitrosospira multiformis	Nitrosospira multiformis ATCC 25196
255292706	Uncultured bacterium DNA, fosmid clone, clone: 05B02	2	70.72	1342	613	0.457	306.5	949	0.034561	0.0114949	0.000215491	77133	root	cellular organisms	Bacteria	<Bacteria/environmental samples>		<Bacteria/environmental samples>		<Bacteria/environmental samples>				environmental samples			uncultured bacterium
190694918	Rhizobium etli CIAT 652, complete genome	5	75.9	1245	883	0.709	176.6	945	0.0344153	0.0287373	0.000310405	491916	root	cellular organisms	Bacteria	Proteobacteria		Alphaproteobacteria		Rhizobiales		Rhizobiaceae	Rhizobium/Agrobacterium group	Rhizobium		Rhizobium etli	Rhizobium etli CIAT 652
302580034	Gallionella capsiferriformans ES-2, complete genome	8	80.17	1175	1051	0.895	131.4	942	0.034306	0.0459797	0.000369463	395494	root	cellular organisms	Bacteria	Proteobacteria		Betaproteobacteria		Gallionellales		Gallionellaceae		Gallionella		Gallionella capsiferriformans	Gallionella capsiferriformans ES-2
367460290	Desulfovibrio africanus str. Walvis Bay, complete genome	7	73.02	1290	736	0.57	105.1	942	0.034306	0.0402322	0.000258729	690850	root	cellular organisms	Bacteria	Proteobacteria	delta/epsilon subdivisions	Deltaproteobacteria		Desulfovibrionales		Desulfovibrionaceae		Desulfovibrio		Desulfovibrio africanus	Desulfovibrio africanus str. Walvis Bay
83649860	Burkholderia thailandensis E264 chromosome II, complete sequence	8	76.5	1230	893	0.726	111.7	941	0.0342696	0.0459797	0.00031392	271848	root	cellular organisms	Bacteria	Proteobacteria		Betaproteobacteria		Burkholderiales		Burkholderiaceae		Burkholderia	pseudomallei group	Burkholderia thailandensis	Burkholderia thailandensis E264
316941978	Desulfovibrio aespoeensis Aspo-2, complete genome	8	79.88	1178	1026	0.871	128.3	941	0.0342696	0.0459797	0.000360675	643562	root	cellular organisms	Bacteria	Proteobacteria	delta/epsilon subdivisions	Deltaproteobacteria		Desulfovibrionales		Desulfovibrionaceae		Desulfovibrio		Desulfovibrio aespoeensis	Desulfovibrio aespoeensis Aspo-2
430790723	Pseudomonas putida HB3267, complete genome	7	77.59	1209	918	0.759	131.1	938	0.0341604	0.0402322	0.000322709	1215088	root	cellular organisms	Bacteria	Proteobacteria		Gammaproteobacteria		Pseudomonadales		Pseudomonadaceae		Pseudomonas	Pseudomonas putida group	Pseudomonas putida	Pseudomonas putida HB3267
146400702	Acidiphilium cryptum JF-5, complete genome	3	70.95	1315	602	0.458	200.7	933	0.0339783	0.0172424	0.000211624	349163	root	cellular organisms	Bacteria	Proteobacteria		Alphaproteobacteria		Rhodospirillales		Acetobacteraceae		Acidiphilium		Acidiphilium cryptum	Acidiphilium cryptum JF-5
184191232	Burkholderia phymatum STM815 chromosome 1, complete sequence	9	80.02	1161	1026	0.884	114	929	0.0338326	0.0517271	0.000360675	391038	root	cellular organisms	Bacteria	Proteobacteria		Betaproteobacteria		Burkholderiales		Burkholderiaceae		Burkholderia		Burkholderia phymatum	Burkholderia phymatum STM815
90103542	Rhodopseudomonas palustris BisB18, complete genome	7	74.7	1237	781	0.631	111.5	924	0.0336505	0.0402322	0.000274549	316056	root	cellular organisms	Bacteria	Proteobacteria		Alphaproteobacteria		Rhizobiales		Bradyrhizobiaceae		Rhodopseudomonas		Rhodopseudomonas palustris	Rhodopseudomonas palustris BisB18
292673316	Sphingobium japonicum UT26S DNA, chromosome 1, complete genome	6	74.1	1247	776	0.622	129.3	924	0.0336505	0.0344847	0.000272791	452662	root	cellular organisms	Bacteria	Proteobacteria		Alphaproteobacteria		Sphingomonadales		Sphingomonadaceae		Sphingobium		Sphingobium japonicum	Sphingobium japonicum UT26S
91708343	Methylobacillus flagellatus KT, complete genome	8	76.97	1190	913	0.767	114.1	916	0.0333592	0.0459797	0.000320951	265072	root	cellular organisms	Bacteria	Proteobacteria		Betaproteobacteria		Methylophilales		Methylophilaceae		Methylobacillus		Methylobacillus flagellatus	Methylobacillus flagellatus KT
110589421	Endoriftia persephone 'Hot96_1+Hot96_2' clone rif_2334_008 N utilization substance protein A gene, complete cds	4	77.16	1178	889	0.755	222.3	909	0.0331042	0.0229898	0.000312514	394104	root	cellular organisms	Bacteria	Proteobacteria		Gammaproteobacteria		unclassified Gammaproteobacteria			sulfur-oxidizing symbionts	Endoriftia		Endoriftia persephone	Endoriftia persephone 'Hot96_1+Hot96_2'
298955410	Halomonas salina strain DSM 5928 periplasmic substrate binding protein (teaA), small transmembrane protein (teaB), and large transmembrane protein (teaC) genes, complete cds	7	77.61	1170	887	0.758	126.7	908	0.0330678	0.0402322	0.000311811	42565	root	cellular organisms	Bacteria	Proteobacteria		Gammaproteobacteria		Oceanospirillales		Halomonadaceae		Halomonas		Halomonas salina
196170270	Anaeromyxobacter sp. K, complete genome	6	74.59	1216	769	0.632	128.2	907	0.0330314	0.0344847	0.00027033	447217	root	cellular organisms	Bacteria	Proteobacteria	delta/epsilon subdivisions	Deltaproteobacteria		Myxococcales	Cystobacterineae	Myxococcaceae		Anaeromyxobacter			Anaeromyxobacter sp. K
357938589	Burkholderia sp. YI23 chromosome 3, complete sequence	7	73.83	1219	719	0.59	102.7	900	0.0327765	0.0402322	0.000252753	1097668	root	cellular organisms	Bacteria	Proteobacteria		Betaproteobacteria		Burkholderiales		Burkholderiaceae		Burkholderia			Burkholderia sp. YI23
92112090	Azoarcus communis strain MUL2G9 hypothetical proteins, phosphoribosylglycinamide formyltransferase, hypothetical protein, sigma-54 dependent transcriptional activator, acyl-CoA synthetase, acetone carboxylase gamma subunit, acetone carboxylase alpha subunit, acetone carboxylase beta subunit, catalase/peroxidase, putative SAM-dependent methyltransferase, putative Fe-S oxidoreductase, putative acyl…	6	87.03	1033	1251	1.211	208.5	899	0.0327401	0.0344847	0.00043977	41977	root	cellular organisms	Bacteria	Proteobacteria		Betaproteobacteria		Rhodocyclales		Rhodocyclaceae		Azoarcus		Azoarcus communis
116696516	Syntrophobacter fumaroxidans MPOB, complete genome	7	81.1	1106	1040	0.941	148.6	897	0.0326672	0.0402322	0.000365596	335543	root	cellular organisms	Bacteria	Proteobacteria	delta/epsilon subdivisions	Deltaproteobacteria		Syntrophobacterales		Syntrophobacteraceae		Syntrophobacter		Syntrophobacter fumaroxidans	Syntrophobacter fumaroxidans MPOB
251773506	Geobacter sp. M21, complete genome	9	80.97	1098	1043	0.95	115.9	889	0.0323759	0.0517271	0.000366651	443144	root	cellular organisms	Bacteria	Proteobacteria	delta/epsilon subdivisions	Deltaproteobacteria		Desulfuromonadales		Geobacteraceae		Geobacter			Geobacter sp. M21
119765642	Shewanella amazonensis SB2B, complete genome	7	73.58	1200	724	0.603	103.4	883	0.0321574	0.0402322	0.000254511	326297	root	cellular organisms	Bacteria	Proteobacteria		Gammaproteobacteria		Alteromonadales		Shewanellaceae		Shewanella		Shewanella amazonensis	Shewanella amazonensis SB2B
113528459	Ralstonia eutropha H16 chromosome 2	4	72.27	1208	642	0.532	160.6	873	0.0317932	0.0229898	0.000225685	381666	root	cellular organisms	Bacteria	Proteobacteria		Betaproteobacteria		Burkholderiales		Burkholderiaceae		Cupriavidus		Cupriavidus necator	Ralstonia eutropha H16
53794194	Uncultured bacterium clone HZ13 unknown sequence	4	82	1061	1049	0.989	262.3	870	0.0316839	0.0229898	0.00036876	77133	root	cellular organisms	Bacteria	<Bacteria/environmental samples>		<Bacteria/environmental samples>		<Bacteria/environmental samples>				environmental samples			uncultured bacterium
115283258	Burkholderia ambifaria AMMD chromosome 2, complete sequence	5	76.59	1115	819	0.735	163.8	854	0.0311012	0.0287373	0.000287907	339670	root	cellular organisms	Bacteria	Proteobacteria		Betaproteobacteria		Burkholderiales		Burkholderiaceae		Burkholderia		Burkholderia ambifaria	Burkholderia ambifaria AMMD
237499037	Tolumonas auensis DSM 9187, complete genome	7	75.5	1106	769	0.695	109.9	835	0.0304093	0.0402322	0.00027033	595494	root	cellular organisms	Bacteria	Proteobacteria		Gammaproteobacteria		Aeromonadales		Aeromonadaceae		Tolumonas		Tolumonas auensis	Tolumonas auensis DSM 9187
387159426	Pseudomonas fluorescens A506, complete genome	6	79.07	1051	878	0.835	146.4	831	0.0302636	0.0344847	0.000308647	1037911	root	cellular organisms	Bacteria	Proteobacteria		Gammaproteobacteria		Pseudomonadales		Pseudomonadaceae		Pseudomonas	Pseudomonas fluorescens group	Pseudomonas fluorescens	Pseudomonas fluorescens A506
380727201	Corallococcus coralloides DSM 2259, complete genome	5	73.33	1121	629	0.561	125.8	822	0.0299358	0.0287373	0.000221115	1144275	root	cellular organisms	Bacteria	Proteobacteria	delta/epsilon subdivisions	Deltaproteobacteria		Myxococcales	Cystobacterineae	Myxococcaceae		Corallococcus		Corallococcus coralloides	Corallococcus coralloides DSM 2259
110589253	Endoriftia persephone 'Hot96_1+Hot96_2' clone rif_1847_010 chain A Nmr structure Of Allochromatium vinosum Dsrc gene, complete cds	2	73.15	1110	622	0.56	311	812	0.0295717	0.0114949	0.000218655	394104	root	cellular organisms	Bacteria	Proteobacteria		Gammaproteobacteria		unclassified Gammaproteobacteria			sulfur-oxidizing symbionts	Endoriftia		Endoriftia persephone	Endoriftia persephone 'Hot96_1+Hot96_2'
333937619	Novosphingobium sp. PP1Y main chromosome, complete replicon	4	73.39	1105	635	0.575	158.8	811	0.0295352	0.0229898	0.000223224	702113	root	cellular organisms	Bacteria	Proteobacteria		Alphaproteobacteria		Sphingomonadales		Sphingomonadaceae		Novosphingobium			Novosphingobium sp. PP1Y
40063550	Uncultured marine bacterium 582 clone EBAC080-L028H02 genomic sequence	7	73.99	1092	687	0.629	98.1	808	0.029426	0.0402322	0.000241504	257402	root	cellular organisms	Bacteria	<Bacteria/environmental samples>		<Bacteria/environmental samples>		<Bacteria/environmental samples>				environmental samples			uncultured marine bacterium 582
192282182	Rhodopseudomonas palustris TIE-1, complete genome	6	76.57	1054	760	0.721	126.7	807	0.0293896	0.0344847	0.000267166	395960	root	cellular organisms	Bacteria	Proteobacteria		Alphaproteobacteria		Rhizobiales		Bradyrhizobiaceae		Rhodopseudomonas		Rhodopseudomonas palustris	Rhodopseudomonas palustris TIE-1
256576994	Desulfomicrobium baculatum DSM 4028, complete genome	6	75.3	1065	694	0.652	115.7	802	0.0292075	0.0344847	0.000243965	525897	root	cellular organisms	Bacteria	Proteobacteria	delta/epsilon subdivisions	Deltaproteobacteria		Desulfovibrionales		Desulfomicrobiaceae		Desulfomicrobium		Desulfomicrobium baculatum	Desulfomicrobium baculatum DSM 4028
261835099	Halothiobacillus neapolitanus c2, complete genome	6	76.07	1053	752	0.714	125.3	801	0.0291711	0.0344847	0.000264354	555778	root	cellular organisms	Bacteria	Proteobacteria		Gammaproteobacteria		Chromatiales		Halothiobacillaceae		Halothiobacillus		Halothiobacillus neapolitanus	Halothiobacillus neapolitanus c2
378781357	Blastococcus saxobsidens DD2 complete genome	5	73.33	1091	631	0.578	126.2	800	0.0291346	0.0287373	0.000221818	1146883	root	cellular organisms	Bacteria	Actinobacteria		Actinobacteria	Actinobacteridae	Actinomycetales	Frankineae	Geodermatophilaceae		Blastococcus		Blastococcus saxobsidens	Blastococcus saxobsidens DD2
441484664	Myxococcus stipitatus DSM 14675, complete genome	7	77.02	1027	758	0.738	108.3	791	0.0288069	0.0402322	0.000266463	1278073	root	cellular organisms	Bacteria	Proteobacteria	delta/epsilon subdivisions	Deltaproteobacteria		Myxococcales	Cystobacterineae	Myxococcaceae		Myxococcus		Myxococcus stipitatus	Myxococcus stipitatus DSM 14675
411026358	Gluconobacter oxydans H24, complete genome	5	75.41	1045	713	0.682	142.6	788	0.0286976	0.0287373	0.000250644	1224746	root	cellular organisms	Bacteria	Proteobacteria		Alphaproteobacteria		Rhodospirillales		Acetobacteraceae		Gluconobacter		Gluconobacter oxydans	Gluconobacter oxydans H24
359757955	Pseudomonas fluorescens F113, complete genome	7	80.74	976	896	0.918	127.9	788	0.0286976	0.0402322	0.000314975	1114970	root	cellular organisms	Bacteria	Proteobacteria		Gammaproteobacteria		Pseudomonadales		Pseudomonadaceae		Pseudomonas	Pseudomonas fluorescens group	Pseudomonas fluorescens	Pseudomonas fluorescens F113
239794502	Desulfovibrio magneticus RS-1 DNA, complete genome	7	76.22	1022	738	0.722	105.5	779	0.0283699	0.0402322	0.000259433	573370	root	cellular organisms	Bacteria	Proteobacteria	delta/epsilon subdivisions	Deltaproteobacteria		Desulfovibrionales		Desulfovibrionaceae		Desulfovibrio		Desulfovibrio magneticus	Desulfovibrio magneticus RS-1
353459993	Xanthomonas oryzae pv. oryzicola BLS256, complete genome	6	77.05	1011	762	0.753	127	779	0.0283699	0.0344847	0.000267869	383407	root	cellular organisms	Bacteria	Proteobacteria		Gammaproteobacteria		Xanthomonadales		Xanthomonadaceae		Xanthomonas		Xanthomonas oryzae	Xanthomonas oryzae pv. oryzicola BLS256
73917953	Paracoccus pantotrophus transposon TnPpa1, complete sequence	4	79.59	975	858	0.88	214.5	776	0.0282606	0.0229898	0.000301617	82367	root	cellular organisms	Bacteria	Proteobacteria		Alphaproteobacteria		Rhodobacterales		Rhodobacteraceae		Paracoccus		Paracoccus pantotrophus
255292668	Uncultured bacterium DNA, fosmid clone, clone: 04E12	4	91.75	836	1190	1.423	297.5	767	0.0279328	0.0229898	0.000418326	77133	root	cellular organisms	Bacteria	<Bacteria/environmental samples>		<Bacteria/environmental samples>		<Bacteria/environmental samples>				environmental samples			uncultured bacterium
159139455	Agrobacterium tumefaciens str. C58 circular chromosome, complete sequence	6	78.57	975	813	0.833	135.4	766	0.0278964	0.0344847	0.000285798	176299	root	cellular organisms	Bacteria	Proteobacteria		Alphaproteobacteria		Rhizobiales		Rhizobiaceae	Rhizobium/Agrobacterium group	Agrobacterium	Agrobacterium tumefaciens complex	Agrobacterium fabrum	Agrobacterium fabrum str. C58
381385343	Phycisphaera mikurensis NBRC 102666 DNA, complete genome	6	77.11	983	748	0.761	124.6	758	0.0276051	0.0344847	0.000262948	1142394	root	cellular organisms	Bacteria	Planctomycetes		Phycisphaerae		Phycisphaerales		Phycisphaeraceae		Phycisphaera		Phycisphaera mikurensis	Phycisphaera mikurensis NBRC 102666
28827203	Paracoccus solventivorans strain DSM 11592 insertion sequence ISPso2, complete sequence	3	99.21	763	1349	1.768	449.7	757	0.0275687	0.0172424	0.00047422	53463	root	cellular organisms	Bacteria	Proteobacteria		Alphaproteobacteria		Rhodobacterales		Rhodobacteraceae		Paracoccus		Paracoccus solventivorans
347302377	Pseudomonas aeruginosa M18, complete genome	6	77.52	974	738	0.757	122.9	755	0.0274958	0.0344847	0.000259433	941193	root	cellular organisms	Bacteria	Proteobacteria		Gammaproteobacteria		Pseudomonadales		Pseudomonadaceae		Pseudomonas	Pseudomonas aeruginosa group	Pseudomonas aeruginosa	Pseudomonas aeruginosa M18
4730820	Paracoccus denitrificans phaZ, phaC, phaP, phaR genes for intracellular poly(3-hydroxyalkanoate) depolymerase, poly (3-hydroxyalkanoate) synthase, granule-associated protein, PHA responsive repressor, complete cds	3	71.53	1050	500	0.476	166.7	751	0.0273501	0.0172424	0.000175767	266	root	cellular organisms	Bacteria	Proteobacteria		Alphaproteobacteria		Rhodobacterales		Rhodobacteraceae		Paracoccus		Paracoccus denitrificans
83652219	Burkholderia thailandensis E264 chromosome I, complete sequence	7	78.87	951	806	0.847	115.1	750	0.0273137	0.0402322	0.000283337	271848	root	cellular organisms	Bacteria	Proteobacteria		Betaproteobacteria		Burkholderiales		Burkholderiaceae		Burkholderia	pseudomallei group	Burkholderia thailandensis	Burkholderia thailandensis E264
253984392	Methylovorus glucosetrophus SIP3-4, complete genome	6	77.56	967	751	0.776	125.1	750	0.0273137	0.0344847	0.000264003	582744	root	cellular organisms	Bacteria	Proteobacteria		Betaproteobacteria		Methylophilales		Methylophilaceae		Methylovorus		Methylovorus glucosotrophus	Methylovorus glucosetrophus SIP3-4
325049009	Acidiphilium multivorum AIU301 DNA, complete genome	6	75.56	990	686	0.692	114.3	748	0.0272409	0.0344847	0.000241153	926570	root	cellular organisms	Bacteria	Proteobacteria		Alphaproteobacteria		Rhodospirillales		Acetobacteraceae		Acidiphilium		Acidiphilium multivorum	Acidiphilium multivorum AIU301
163661062	Methylobacterium extorquens PA1, complete genome	3	78.92	944	788	0.835	262.7	745	0.0271316	0.0172424	0.000277009	419610	root	cellular organisms	Bacteria	Proteobacteria		Alphaproteobacteria		Rhizobiales		Methylobacteriaceae		Methylobacterium	Methylobacterium extorquens group	Methylobacterium extorquens	Methylobacterium extorquens PA1
283472039	Xanthomonas albilineans GPE PC73 complete genome	6	79.39	917	797	0.869	132.9	728	0.0265125	0.0344847	0.000280173	380358	root	cellular organisms	Bacteria	Proteobacteria		Gammaproteobacteria		Xanthomonadales		Xanthomonadaceae		Xanthomonas		Xanthomonas albilineans	Xanthomonas albilineans GPE PC73
51854827	Symbiobacterium thermophilum IAM 14863 DNA, complete genome	5	75.21	944	642	0.68	128.4	710	0.025857	0.0287373	0.000225685	292459	root	cellular organisms	Bacteria	Firmicutes		Clostridia		Clostridiales	Clostridiales incertae sedis	Clostridiales Family XVIII. Incertae Sedis		Symbiobacterium		Symbiobacterium thermophilum	Symbiobacterium thermophilum IAM 14863
410442460	Ralstonia pickettii DNA, contig: c19, strain: DTP0602	1	66.14	1072	248	0.231	248	709	0.0258206	0.00574746	8.71806e-05	329	root	cellular organisms	Bacteria	Proteobacteria		Betaproteobacteria		Burkholderiales		Burkholderiaceae		Ralstonia		Ralstonia pickettii
148292175	Uncultured bacterium DNA, salt-stress tolerance related region, contig id: 132B7	6	74.97	931	617	0.663	102.8	698	0.02542	0.0344847	0.000216897	77133	root	cellular organisms	Bacteria	<Bacteria/environmental samples>		<Bacteria/environmental samples>		<Bacteria/environmental samples>				environmental samples			uncultured bacterium
409033099	Edwardsiella ictaluri 93-146, complete genome	4	77.54	895	704	0.787	176	694	0.0252743	0.0229898	0.00024748	634503	root	cellular organisms	Bacteria	Proteobacteria		Gammaproteobacteria		Enterobacteriales		Enterobacteriaceae		Edwardsiella		Edwardsiella ictaluri	Edwardsiella ictaluri 93-146
133737197	Herminiimonas arsenicoxydans chromosome, complete sequence	7	81.58	847	830	0.979	118.5	691	0.025165	0.0402322	0.000291774	204773	root	cellular organisms	Bacteria	Proteobacteria		Betaproteobacteria		Burkholderiales		Oxalobacteraceae		Herminiimonas		Herminiimonas arsenicoxydans
440579355	Aminobacter sp. DSM 24755 dhp gene for dihydropyrimidinase, tauB gene for putative ATP-binding protein of ABC transporter and tauC gene for putative permease protein of ABC transporter, strain DSM 24755	2	76.38	902	638	0.707	319	689	0.0250922	0.0114949	0.000224279	1072666	root	cellular organisms	Bacteria	Proteobacteria		Alphaproteobacteria		Rhizobiales		Phyllobacteriaceae		Aminobacter			Aminobacter sp. DSM 24755
338167938	Cupriavidus necator N-1 chromosome 2, complete sequence	6	78.47	850	687	0.808	114.5	667	0.024291	0.0344847	0.000241504	1042878	root	cellular organisms	Bacteria	Proteobacteria		Betaproteobacteria		Burkholderiales		Burkholderiaceae		Cupriavidus		Cupriavidus necator	Cupriavidus necator N-1
30407130	Nitrosomonas europaea ATCC 19718, complete genome	8	78.99	828	716	0.865	89.6	654	0.0238176	0.0459797	0.000251699	228410	root	cellular organisms	Bacteria	Proteobacteria		Betaproteobacteria		Nitrosomonadales		Nitrosomonadaceae		Nitrosomonas		Nitrosomonas europaea	Nitrosomonas europaea ATCC 19718
427344508	Cyanobium gracile PCC 6307, complete genome	5	76.44	849	618	0.727	123.5	649	0.0236355	0.0287373	0.000217248	292564	root	cellular organisms	Bacteria	Cyanobacteria		Oscillatoriophycideae		Chroococcales				Cyanobium		Cyanobium gracile	Cyanobium gracile PCC 6307
197085762	Geobacter bemidjiensis Bem, complete genome	3	68.79	942	341	0.362	113.7	648	0.0235991	0.0172424	0.000119873	404380	root	cellular organisms	Bacteria	Proteobacteria	delta/epsilon subdivisions	Deltaproteobacteria		Desulfuromonadales		Geobacteraceae		Geobacter		Geobacter bemidjiensis	Geobacter bemidjiensis Bem
381368402	Actinoplanes missouriensis 431 DNA, complete genome	6	77.44	829	652	0.786	108.6	642	0.0233806	0.0344847	0.000229201	512565	root	cellular organisms	Bacteria	Actinobacteria		Actinobacteria	Actinobacteridae	Actinomycetales	Micromonosporineae	Micromonosporaceae		Actinoplanes		Actinoplanes missouriensis	Actinoplanes missouriensis 431
218768969	Pseudomonas aeruginosa LESB58 complete genome sequence	2	74.65	856	545	0.637	272.5	639	0.0232713	0.0114949	0.000191586	557722	root	cellular organisms	Bacteria	Proteobacteria		Gammaproteobacteria		Pseudomonadales		Pseudomonadaceae		Pseudomonas	Pseudomonas aeruginosa group	Pseudomonas aeruginosa	Pseudomonas aeruginosa LESB58
328449864	Marinithermus hydrothermalis DSM 14884, complete genome	4	74.85	843	555	0.658	138.8	631	0.0229799	0.0229898	0.000195102	869210	root	cellular organisms	Bacteria	Deinococcus-Thermus		Deinococci		Thermales		Thermaceae		Marinithermus		Marinithermus hydrothermalis	Marinithermus hydrothermalis DSM 14884
299523359	Hyphomicrobium denitrificans ATCC 51888, complete genome	5	77.72	808	626	0.774	125.1	628	0.0228707	0.0287373	0.000220061	582899	root	cellular organisms	Bacteria	Proteobacteria		Alphaproteobacteria		Rhizobiales		Hyphomicrobiaceae		Hyphomicrobium		Hyphomicrobium denitrificans	Hyphomicrobium denitrificans ATCC 51888
156446832	Uncultured bacterium clone DB_NR32 nitrous oxide reductase (nosZ) gene, partial cds	2	98.59	636	1107	1.741	553.5	627	0.0228343	0.0114949	0.000389149	77133	root	cellular organisms	Bacteria	<Bacteria/environmental samples>		<Bacteria/environmental samples>		<Bacteria/environmental samples>				environmental samples			uncultured bacterium
187713229	Burkholderia phytofirmans PsJN chromosome 1, complete sequence	7	79.95	783	700	0.893	99.9	626	0.0227979	0.0402322	0.000246074	398527	root	cellular organisms	Bacteria	Proteobacteria		Betaproteobacteria		Burkholderiales		Burkholderiaceae		Burkholderia		Burkholderia phytofirmans	Burkholderia phytofirmans PsJN
223689840	Desulfobacterium autotrophicum HRM2, complete genome	5	73.7	848	496	0.585	99.2	625	0.0227614	0.0287373	0.000174361	177437	root	cellular organisms	Bacteria	Proteobacteria	delta/epsilon subdivisions	Deltaproteobacteria		Desulfobacterales		Desulfobacteraceae		Desulfobacterium		Desulfobacterium autotrophicum	Desulfobacterium autotrophicum HRM2
351716053	Methylomicrobium alcaliphilum str. 20Z chromosome, complete genome	6	77.45	807	637	0.79	106.2	625	0.0227614	0.0344847	0.000223928	1091494	root	cellular organisms	Bacteria	Proteobacteria		Gammaproteobacteria		Methylococcales		Methylococcaceae		Methylomicrobium		Methylomicrobium alcaliphilum	Methylomicrobium alcaliphilum 20Z
268309235	Thermomonospora curvata DSM 43183, complete genome	5	78.63	791	656	0.829	131.1	622	0.0226522	0.0287373	0.000230607	471852	root	cellular organisms	Bacteria	Actinobacteria		Actinobacteria	Actinobacteridae	Actinomycetales	Streptosporangineae	Thermomonosporaceae		Thermomonospora		Thermomonospora curvata	Thermomonospora curvata DSM 43183
402249129	Burkholderia cepacia GG4 chromosome 2, complete sequence	5	74.34	834	523	0.627	104.7	620	0.0225793	0.0287373	0.000183853	1009846	root	cellular organisms	Bacteria	Proteobacteria		Betaproteobacteria		Burkholderiales		Burkholderiaceae		Burkholderia		Burkholderia cepacia	Burkholderia cepacia GG4
50874889	Desulfotalea psychrophila LSv54 chromosome	3	70.86	875	390	0.446	130	620	0.0225793	0.0172424	0.000137099	177439	root	cellular organisms	Bacteria	Proteobacteria	delta/epsilon subdivisions	Deltaproteobacteria		Desulfobacterales		Desulfobulbaceae		Desulfotalea		Desulfotalea psychrophila	Desulfotalea psychrophila LSv54
159140696	Agrobacterium tumefaciens str. C58 linear chromosome, complete sequence	5	79.32	769	665	0.864	133	610	0.0222152	0.0287373	0.000233771	176299	root	cellular organisms	Bacteria	Proteobacteria		Alphaproteobacteria		Rhizobiales		Rhizobiaceae	Rhizobium/Agrobacterium group	Agrobacterium	Agrobacterium tumefaciens complex	Agrobacterium fabrum	Agrobacterium fabrum str. C58
343455925	Uncultured bacterium clone R-64 putative dissimilatory reductase (nirS) gene, partial cds	2	95.15	639	1013	1.585	506.5	608	0.0221423	0.0114949	0.000356105	77133	root	cellular organisms	Bacteria	<Bacteria/environmental samples>		<Bacteria/environmental samples>		<Bacteria/environmental samples>				environmental samples			uncultured bacterium
299538682	Nitrosococcus watsoni C-113, complete genome	5	73.05	831	473	0.569	94.6	607	0.0221059	0.0287373	0.000166276	105559	root	cellular organisms	Bacteria	Proteobacteria		Gammaproteobacteria		Chromatiales		Chromatiaceae		Nitrosococcus		Nitrosococcus watsonii	Nitrosococcus watsonii C-113
334194119	Ralstonia solanacearum Po82, complete genome	5	78.75	767	632	0.824	126.4	604	0.0219967	0.0287373	0.00022217	1031711	root	cellular organisms	Bacteria	Proteobacteria		Betaproteobacteria		Burkholderiales		Burkholderiaceae		Ralstonia		Ralstonia solanacearum	Ralstonia solanacearum Po82
32895223	Uncultured bacterium clone V483-11A putative dissimilatory nitrite reductase (nirS) gene, partial cds	4	82.99	723	751	1.038	187.7	600	0.021851	0.0229898	0.000264003	77133	root	cellular organisms	Bacteria	<Bacteria/environmental samples>		<Bacteria/environmental samples>		<Bacteria/environmental samples>				environmental samples			uncultured bacterium
283138909	Uncultured bacterium 9F08 genomic fragment	5	77.39	774	601	0.776	120.2	599	0.0218146	0.0287373	0.000211272	697051	root	cellular organisms	Bacteria	<Bacteria/environmental samples>		<Bacteria/environmental samples>		<Bacteria/environmental samples>				environmental samples			uncultured bacterium 9F08
12057211	Xylella fastidiosa 9a5c, complete genome	2	79.84	744	656	0.882	328	594	0.0216325	0.0114949	0.000230607	160492	root	cellular organisms	Bacteria	Proteobacteria		Gammaproteobacteria		Xanthomonadales		Xanthomonadaceae		Xylella		Xylella fastidiosa	Xylella fastidiosa 9a5c
385763763	Uncultured bacterium ws643C1 genomic sequence	4	76.82	768	575	0.749	143.7	590	0.0214868	0.0229898	0.000202132	1131833	root	cellular organisms	Bacteria	<Bacteria/environmental samples>		<Bacteria/environmental samples>		<Bacteria/environmental samples>				environmental samples			uncultured bacterium ws643C1
337757426	Hyphomicrobium sp. MC1 chromosome, complete genome	5	77.94	757	595	0.786	119	590	0.0214868	0.0287373	0.000209163	717785	root	cellular organisms	Bacteria	Proteobacteria		Alphaproteobacteria		Rhizobiales		Hyphomicrobiaceae		Hyphomicrobium			Hyphomicrobium sp. MC1
239918938	Teredinibacter turnerae T7901, complete genome	6	75.71	774	554	0.715	92.3	586	0.0213411	0.0344847	0.00019475	377629	root	cellular organisms	Bacteria	Proteobacteria		Gammaproteobacteria		Alteromonadales	Alteromonadales genera incertae sedis			Teredinibacter		Teredinibacter turnerae	Teredinibacter turnerae T7901
242129517	Dickeya dadantii Ech703, complete genome	5	77.28	757	584	0.772	116.8	585	0.0213047	0.0287373	0.000205296	579405	root	cellular organisms	Bacteria	Proteobacteria		Gammaproteobacteria		Enterobacteriales		Enterobacteriaceae		Dickeya		Dickeya dadantii	Dickeya dadantii Ech703
270504784	Streptosporangium roseum DSM 43021, complete genome	5	78.97	723	588	0.813	117.5	571	0.0207949	0.0287373	0.000206702	479432	root	cellular organisms	Bacteria	Actinobacteria		Actinobacteria	Actinobacteridae	Actinomycetales	Streptosporangineae	Streptosporangiaceae		Streptosporangium		Streptosporangium roseum	Streptosporangium roseum DSM 43021
209529865	Gluconacetobacter diazotrophicus PAl 5, complete genome	3	71.52	797	402	0.504	134	570	0.0207584	0.0172424	0.000141317	272568	root	cellular organisms	Bacteria	Proteobacteria		Alphaproteobacteria		Rhodospirillales		Acetobacteraceae		Gluconacetobacter		Gluconacetobacter diazotrophicus	Gluconacetobacter diazotrophicus PAl 5
316945283	Desulfurispirillum indicum S5, complete genome	5	74.25	765	483	0.632	96.6	568	0.0206856	0.0287373	0.000169791	653733	root	cellular organisms	Bacteria	Chrysiogenetes		Chrysiogenetes		Chrysiogenales		Chrysiogenaceae		Desulfurispirillum		Desulfurispirillum indicum	Desulfurispirillum indicum S5
295429362	Caulobacter segnis ATCC 21756, complete genome	4	76.11	745	536	0.72	134	567	0.0206492	0.0229898	0.000188423	509190	root	cellular organisms	Bacteria	Proteobacteria		Alphaproteobacteria		Caulobacterales		Caulobacteraceae		Caulobacter		Caulobacter segnis	Caulobacter segnis ATCC 21756
168203372	Marine bacterium 01-004080 clone fosmid 01-004080, complete sequence	3	75.2	754	491	0.651	163.7	567	0.0206492	0.0172424	0.000172604	502026	root	cellular organisms	Bacteria	unclassified Bacteria		unclassified Bacteria		<order in Bacteria>				<genus in Bacteria>			marine bacterium 01-004080
28856110	Pseudomonas syringae pv. tomato str. DC3000, complete genome	6	76.87	735	554	0.754	92.3	565	0.0205763	0.0344847	0.00019475	223283	root	cellular organisms	Bacteria	Proteobacteria		Gammaproteobacteria		Pseudomonadales		Pseudomonadaceae		Pseudomonas	Pseudomonas syringae group	Pseudomonas syringae pv. tomato	Pseudomonas syringae pv. tomato str. DC3000
86279771	Rhizobium etli CFN 42, complete genome	3	73.24	766	424	0.554	141.3	561	0.0204307	0.0172424	0.000149051	347834	root	cellular organisms	Bacteria	Proteobacteria		Alphaproteobacteria		Rhizobiales		Rhizobiaceae	Rhizobium/Agrobacterium group	Rhizobium		Rhizobium etli	Rhizobium etli CFN 42
110589511	Endoriftia persephone 'Hot96_1+Hot96_2' clone rif_2462_011 heat shock protein Hsp20 gene, complete cds	3	84.99	653	707	1.083	235.7	555	0.0202122	0.0172424	0.000248535	394104	root	cellular organisms	Bacteria	Proteobacteria		Gammaproteobacteria		unclassified Gammaproteobacteria			sulfur-oxidizing symbionts	Endoriftia		Endoriftia persephone	Endoriftia persephone 'Hot96_1+Hot96_2'
110589297	Endoriftia persephone 'Hot96_1+Hot96_2' clone rif_2064_006 bifunctional purine biosynthesis protein gene, partial cds	3	81.94	670	644	0.961	214.7	549	0.0199936	0.0172424	0.000226388	394104	root	cellular organisms	Bacteria	Proteobacteria		Gammaproteobacteria		unclassified Gammaproteobacteria			sulfur-oxidizing symbionts	Endoriftia		Endoriftia persephone	Endoriftia persephone 'Hot96_1+Hot96_2'
319753907	Deinococcus maricopensis DSM 21211, complete genome	4	72.35	756	385	0.509	96.2	547	0.0199208	0.0229898	0.000135341	709986	root	cellular organisms	Bacteria	Deinococcus-Thermus		Deinococci		Deinococcales		Deinococcaceae		Deinococcus		Deinococcus maricopensis	Deinococcus maricopensis DSM 21211
52208053	Burkholderia pseudomallei strain K96243, chromosome 1, complete sequence	4	73.25	744	438	0.589	109.5	545	0.019848	0.0229898	0.000153972	272560	root	cellular organisms	Bacteria	Proteobacteria		Betaproteobacteria		Burkholderiales		Burkholderiaceae		Burkholderia	pseudomallei group	Burkholderia pseudomallei	Burkholderia pseudomallei K96243
239787458	uncultured bacterial clone mtbg100 complete sequence	2	75.76	718	497	0.692	248.5	544	0.0198116	0.0114949	0.000174713	77133	root	cellular organisms	Bacteria	<Bacteria/environmental samples>		<Bacteria/environmental samples>		<Bacteria/environmental samples>				environmental samples			uncultured bacterium
110589339	Endoriftia persephone 'Hot96_1+Hot96_2' clone rif_2191_014 transcriptional regulator Crp/Fnr gene, complete cds	6	78.89	687	581	0.845	96.8	542	0.0197387	0.0344847	0.000204242	394104	root	cellular organisms	Bacteria	Proteobacteria		Gammaproteobacteria		unclassified Gammaproteobacteria			sulfur-oxidizing symbionts	Endoriftia		Endoriftia persephone	Endoriftia persephone 'Hot96_1+Hot96_2'
451904998	Desulfocapsa sulfexigens DSM 10523, complete genome	4	71.47	757	383	0.506	95.9	541	0.0197023	0.0229898	0.000134638	1167006	root	cellular organisms	Bacteria	Proteobacteria	delta/epsilon subdivisions	Deltaproteobacteria		Desulfobacterales		Desulfobulbaceae		Desulfocapsa		Desulfocapsa sulfexigens	Desulfocapsa sulfexigens DSM 10523
295434944	Burkholderia sp. CCGE1002 chromosome 1, complete sequence	6	80.36	672	609	0.906	101.5	540	0.0196659	0.0344847	0.000214085	640511	root	cellular organisms	Bacteria	Proteobacteria		Betaproteobacteria		Burkholderiales		Burkholderiaceae		Burkholderia			Burkholderia sp. CCGE1002
90823168	Pelobacter carbinolicus DSM 2380, complete genome	4	72.06	748	409	0.546	102.2	539	0.0196295	0.0229898	0.000143778	338963	root	cellular organisms	Bacteria	Proteobacteria	delta/epsilon subdivisions	Deltaproteobacteria		Desulfuromonadales		Pelobacteraceae		Pelobacter		Pelobacter carbinolicus	Pelobacter carbinolicus DSM 2380
337255776	Myxococcus fulvus HW-1, complete genome	5	78.31	687	564	0.821	112.8	538	0.019593	0.0287373	0.000198266	483219	root	cellular organisms	Bacteria	Proteobacteria	delta/epsilon subdivisions	Deltaproteobacteria		Myxococcales	Cystobacterineae	Myxococcaceae		Myxococcus		Myxococcus fulvus	Myxococcus fulvus HW-1
312439093	Methylovorus sp. MP688, complete genome	5	79.02	677	585	0.865	117.1	535	0.0194838	0.0287373	0.000205648	887061	root	cellular organisms	Bacteria	Proteobacteria		Betaproteobacteria		Methylophilales		Methylophilaceae		Methylovorus			Methylovorus sp. MP688
7209239	Roseovarius tolerans 16S rRNA gene, 23S rRNA gene and internal transcribed spacer (ITS), strain EL-164	1	71.43	742	354	0.477	354	530	0.0193017	0.00574746	0.000124443	74031	root	cellular organisms	Bacteria	Proteobacteria		Alphaproteobacteria		Rhodobacterales		Rhodobacteraceae		Roseovarius		Roseovarius tolerans
77965403	Burkholderia sp. 383 chromosome 1, complete sequence	5	76.59	692	507	0.733	101.5	530	0.0193017	0.0287373	0.000178228	269483	root	cellular organisms	Bacteria	Proteobacteria		Betaproteobacteria		Burkholderiales		Burkholderiaceae		Burkholderia			Burkholderia sp. 383
375314716	Ruegeria atlantica gammaglutamylmethylamide synthetase (gmaS) gene, partial cds	1	84.21	627	684	1.091	684	528	0.0192289	0.00574746	0.00024045	81569	root	cellular organisms	Bacteria	Proteobacteria		Alphaproteobacteria		Rhodobacterales		Rhodobacteraceae		Ruegeria		Ruegeria atlantica
408767172	Bordetella bronchiseptica 253 complete genome	4	75.5	698	470	0.674	117.6	527	0.0191924	0.0229898	0.000165221	568707	root	cellular organisms	Bacteria	Proteobacteria		Betaproteobacteria		Burkholderiales		Alcaligenaceae		Bordetella		Bordetella bronchiseptica	Bordetella bronchiseptica 253
307582611	Burkholderia sp. CCGE1003 chromosome 1, complete sequence	6	81.59	641	627	0.978	104.5	523	0.0190468	0.0344847	0.000220412	640512	root	cellular organisms	Bacteria	Proteobacteria		Betaproteobacteria		Burkholderiales		Burkholderiaceae		Burkholderia			Burkholderia sp. CCGE1003
240856645	Rhizobium leguminosarum bv. trifolii WSM1325, complete genome	3	73.52	710	425	0.599	141.7	522	0.0190104	0.0172424	0.000149402	395491	root	cellular organisms	Bacteria	Proteobacteria		Alphaproteobacteria		Rhizobiales		Rhizobiaceae	Rhizobium/Agrobacterium group	Rhizobium		Rhizobium leguminosarum	Rhizobium leguminosarum bv. trifolii WSM1325
110227054	Pseudomonas aeruginosa PAO1, complete genome	2	74.57	700	450	0.643	225	522	0.0190104	0.0114949	0.000158191	208964	root	cellular organisms	Bacteria	Proteobacteria		Gammaproteobacteria		Pseudomonadales		Pseudomonadaceae		Pseudomonas	Pseudomonas aeruginosa group	Pseudomonas aeruginosa	Pseudomonas aeruginosa PAO1
77968738	Burkholderia sp. 383, complete sequence	6	79.6	647	563	0.869	93.8	515	0.0187554	0.0344847	0.000197914	269483	root	cellular organisms	Bacteria	Proteobacteria		Betaproteobacteria		Burkholderiales		Burkholderiaceae		Burkholderia			Burkholderia sp. 383
427983362	Geitlerinema sp. PCC 7407, complete genome	4	74.12	684	423	0.618	105.7	507	0.0184641	0.0229898	0.000148699	1173025	root	cellular organisms	Bacteria	Cyanobacteria		Oscillatoriophycideae		Oscillatoriales				Geitlerinema			Geitlerinema sp. PCC 7407
154154406	Parvibaculum lavamentivorans DS-1, complete genome	2	71.94	702	346	0.493	173.1	505	0.0183912	0.0114949	0.000121631	402881	root	cellular organisms	Bacteria	Proteobacteria		Alphaproteobacteria		Rhizobiales		Phyllobacteriaceae		Parvibaculum		Parvibaculum lavamentivorans	Parvibaculum lavamentivorans DS-1
108460647	Myxococcus xanthus DK 1622, complete genome	4	72.88	682	390	0.571	97.4	497	0.0180999	0.0229898	0.000137099	246197	root	cellular organisms	Bacteria	Proteobacteria	delta/epsilon subdivisions	Deltaproteobacteria		Myxococcales	Cystobacterineae	Myxococcaceae		Myxococcus		Myxococcus xanthus	Myxococcus xanthus DK 1622
24987239	Pseudomonas putida KT2440 complete genome	4	76.23	648	450	0.694	112.4	494	0.0179906	0.0229898	0.000158191	160488	root	cellular organisms	Bacteria	Proteobacteria		Gammaproteobacteria		Pseudomonadales		Pseudomonadaceae		Pseudomonas	Pseudomonas putida group	Pseudomonas putida	Pseudomonas putida KT2440
20428808	Azoarcus evansii partial padR gene, padA gene, padB gene, padC gene, padD gene, padE gene, padF gene, padG gene, padH gene, padI gene, padJ gene, ORFA, ORFB and ORFC	4	81.71	596	578	0.969	144.4	487	0.0177357	0.0229898	0.000203187	59406	root	cellular organisms	Bacteria	Proteobacteria		Betaproteobacteria		Rhodocyclales		Rhodocyclaceae		Azoarcus		Azoarcus evansii
308746527	Enterobacter cloacae SCF1, complete genome	5	78.42	621	503	0.81	100.6	487	0.0177357	0.0287373	0.000176822	701347	root	cellular organisms	Bacteria	Proteobacteria		Gammaproteobacteria		Enterobacteriales		Enterobacteriaceae		Enterobacter	Enterobacter cloacae complex	Enterobacter cloacae	Enterobacter cloacae SCF1
169814598	Burkholderia cenocepacia MC0-3 chromosome 1, complete sequence	4	76.42	632	451	0.714	112.8	483	0.01759	0.0229898	0.000158542	406425	root	cellular organisms	Bacteria	Proteobacteria		Betaproteobacteria		Burkholderiales		Burkholderiaceae		Burkholderia		Burkholderia cenocepacia	Burkholderia cenocepacia MC0-3
219952977	Anaeromyxobacter dehalogenans 2CP-1, complete genome	4	77.65	622	493	0.792	123.2	483	0.01759	0.0229898	0.000173307	455488	root	cellular organisms	Bacteria	Proteobacteria	delta/epsilon subdivisions	Deltaproteobacteria		Myxococcales	Cystobacterineae	Myxococcaceae		Anaeromyxobacter		Anaeromyxobacter dehalogenans	Anaeromyxobacter dehalogenans 2CP-1
335058590	Uncultured Acidobacteria bacterium A3 clone fosmid A3, partial sequence	2	76.75	628	476	0.758	238	482	0.0175536	0.0114949	0.00016733	1036853	root	cellular organisms	Bacteria	Fibrobacteres/Acidobacteria group		Acidobacteria		<Bacteria/Acidobacteria/environmental samples>				environmental samples			uncultured Acidobacteria bacterium A3
196475201	Paracoccus pantotrophus strain DSM 65 insertion sequence ISPpa9, complete sequence	1	72.34	658	361	0.549	361	476	0.0173351	0.00574746	0.000126904	82367	root	cellular organisms	Bacteria	Proteobacteria		Alphaproteobacteria		Rhodobacterales		Rhodobacteraceae		Paracoccus		Paracoccus pantotrophus
114314838	Granulibacter bethesdensis CGDNIH1, complete genome	2	69.18	688	264	0.383	131.9	476	0.0173351	0.0114949	9.28051e-05	391165	root	cellular organisms	Bacteria	Proteobacteria		Alphaproteobacteria		Rhodospirillales		Acetobacteraceae		Granulibacter		Granulibacter bethesdensis	Granulibacter bethesdensis CGDNIH1
46165	Rhodocyclus gelatinosus hupSL genes for uptake-hydrogenase subunits	3	81.65	583	571	0.979	190.3	476	0.0173351	0.0172424	0.000200726	28068	root	cellular organisms	Bacteria	Proteobacteria		Betaproteobacteria		Burkholderiales	unclassified Burkholderiales		Burkholderiales Genera incertae sedis	Rubrivivax		Rubrivivax gelatinosus
283945692	Conexibacter woesei DSM 14684, complete genome	3	76.37	622	442	0.711	147.3	475	0.0172987	0.0172424	0.000155378	469383	root	cellular organisms	Bacteria	Actinobacteria		Actinobacteria	Rubrobacteridae	Solirubrobacterales		Conexibacteraceae		Conexibacter		Conexibacter woesei	Conexibacter woesei DSM 14684
91692731	Burkholderia xenovorans LB400 chromosome 3, complete sequence	2	78.57	602	498	0.828	249.2	473	0.0172259	0.0114949	0.000175064	266265	root	cellular organisms	Bacteria	Proteobacteria		Betaproteobacteria		Burkholderiales		Burkholderiaceae		Burkholderia		Burkholderia xenovorans	Burkholderia xenovorans LB400
260222078	Curvibacter putative symbiont of Hydra magnipapillata genomic scaffold HmaUn_WGA70434_1	4	75.97	620	437	0.705	109.3	471	0.017153	0.0229898	0.000153621	667019	root	cellular organisms	Bacteria	Proteobacteria		Betaproteobacteria		Burkholderiales		Comamonadaceae		Curvibacter			Curvibacter putative symbiont of Hydra magnipapillata
333476408	Marinomonas posidonica IVIA-Po-181, complete genome	3	73.78	633	396	0.626	132	467	0.0170073	0.0172424	0.000139208	491952	root	cellular organisms	Bacteria	Proteobacteria		Gammaproteobacteria		Oceanospirillales		Oceanospirillaceae		Marinomonas		Marinomonas posidonica	Marinomonas posidonica IVIA-Po-181
348031532	Pseudomonas aeruginosa NCGM2.S1 DNA, complete genome	4	74.8	623	414	0.664	103.5	466	0.0169709	0.0229898	0.000145535	1089456	root	cellular organisms	Bacteria	Proteobacteria		Gammaproteobacteria		Pseudomonadales		Pseudomonadaceae		Pseudomonas	Pseudomonas aeruginosa group	Pseudomonas aeruginosa	Pseudomonas aeruginosa NCGM2.S1
303298580	Parvularcula bermudensis HTCC2503 strain HTCC2503, complete genome	4	76.48	608	445	0.733	111.4	465	0.0169345	0.0229898	0.000156433	314260	root	cellular organisms	Bacteria	Proteobacteria		Alphaproteobacteria		Parvularculales		Parvularculaceae		Parvularcula		Parvularcula bermudensis	Parvularcula bermudensis HTCC2503
461490773	Thalassolituus oleivorans MIL-1 complete genome	2	76.43	594	442	0.744	221	454	0.0165339	0.0114949	0.000155378	1298593	root	cellular organisms	Bacteria	Proteobacteria		Gammaproteobacteria		Oceanospirillales		Oceanospirillaceae		Thalassolituus		Thalassolituus oleivorans	Thalassolituus oleivorans MIL-1
151559234	Ochrobactrum anthropi ATCC 49188 chromosome 1, complete sequence	4	75.75	598	419	0.701	104.8	453	0.0164975	0.0229898	0.000147293	439375	root	cellular organisms	Bacteria	Proteobacteria		Alphaproteobacteria		Rhizobiales		Brucellaceae		Ochrobactrum		Ochrobactrum anthropi	Ochrobactrum anthropi ATCC 49188
464097432	Ilumatobacter coccineum YM16-304 DNA, complete genome	5	77.95	576	465	0.808	93.1	449	0.0163518	0.0287373	0.000163464	1313172	root	cellular organisms	Bacteria	Actinobacteria		Actinobacteria	Acidimicrobidae	Acidimicrobiales	Acidimicrobineae	Acidimicrobiaceae		Ilumatobacter		Ilumatobacter coccineum	Ilumatobacter coccineum YM16-304
117956067	Azoarcus anaerobius transposase gene, partial cds; putative ABC transporter substrate-binding protein, putative flavin-dependent dehydrogenase, putative resorcinol degradation regulation protein, hypothetical protein, and putative glutathione S-transferase genes, complete cds; resorcinol degradation gene cluster, complete sequence; and putative regulatory protein gene, complete cds	4	80.07	557	500	0.898	125	446	0.0162426	0.0229898	0.000175767	182180	root	cellular organisms	Bacteria	Proteobacteria		Betaproteobacteria		Rhodocyclales		Rhodocyclaceae		Azoarcus		Azoarcus anaerobius
229359445	Pseudomonas fluorescens SBW25 complete genome	5	81.09	550	523	0.951	104.6	446	0.0162426	0.0287373	0.000183853	216595	root	cellular organisms	Bacteria	Proteobacteria		Gammaproteobacteria		Pseudomonadales		Pseudomonadaceae		Pseudomonas	Pseudomonas fluorescens group	Pseudomonas fluorescens	Pseudomonas fluorescens SBW25
72120635	Ralstonia eutropha JMP134 chromosome 2, complete sequence	4	75.25	590	399	0.677	99.9	444	0.0161697	0.0229898	0.000140262	264198	root	cellular organisms	Bacteria	Proteobacteria		Betaproteobacteria		Burkholderiales		Burkholderiaceae		Cupriavidus		Cupriavidus pinatubonensis	Ralstonia eutropha JMP134
118201801	Roseovarius nubinhibens strain DSM15170 DNA gyrase subunit b (gyrB) gene, partial cds	1	84.48	522	576	1.103	576	441	0.0160605	0.00574746	0.000202484	314263	root	cellular organisms	Bacteria	Proteobacteria		Alphaproteobacteria		Rhodobacterales		Rhodobacteraceae		Roseovarius		Roseovarius nubinhibens
347586250	Candidatus Chloracidobacterium thermophilum B chromosome 1, complete sequence	3	70.58	622	297	0.478	99.1	439	0.0159876	0.0172424	0.000104406	981222	root	cellular organisms	Bacteria	Fibrobacteres/Acidobacteria group		Acidobacteria	unclassified Acidobacteria	<order in Acidobacteria>				Candidatus Chloracidobacterium		Candidatus Chloracidobacterium thermophilum	Candidatus Chloracidobacterium thermophilum B
343461404	Ketogulonigenium vulgarum WSH-001, complete genome	3	83.08	526	549	1.044	183	437	0.0159148	0.0172424	0.000192993	759362	root	cellular organisms	Bacteria	Proteobacteria		Alphaproteobacteria		Rhodobacterales		Rhodobacteraceae		Ketogulonicigenium		Ketogulonicigenium vulgare	Ketogulonicigenium vulgare WSH-001
91685338	Burkholderia xenovorans LB400 chromosome 1, complete sequence	5	80.92	540	507	0.938	101.3	437	0.0159148	0.0287373	0.000178228	266265	root	cellular organisms	Bacteria	Proteobacteria		Betaproteobacteria		Burkholderiales		Burkholderiaceae		Burkholderia		Burkholderia xenovorans	Burkholderia xenovorans LB400
110589125	Endoriftia persephone 'Hot96_1+Hot96_2' clone rif_0850_002 phosphoribosylformylglycinamidine synthase gene, partial cds	1	74.18	581	360	0.62	360	431	0.0156963	0.00574746	0.000126552	394104	root	cellular organisms	Bacteria	Proteobacteria		Gammaproteobacteria		unclassified Gammaproteobacteria			sulfur-oxidizing symbionts	Endoriftia		Endoriftia persephone	Endoriftia persephone 'Hot96_1+Hot96_2'
189419341	Geobacter lovleyi SZ, complete genome	3	73.37	582	344	0.591	114.6	427	0.0155506	0.0172424	0.000120928	398767	root	cellular organisms	Bacteria	Proteobacteria	delta/epsilon subdivisions	Deltaproteobacteria		Desulfuromonadales		Geobacteraceae		Geobacter		Geobacter lovleyi	Geobacter lovleyi SZ
110589193	Endoriftia persephone 'Hot96_1+Hot96_2' clone rif_1447_001 phosphoribosylformylglycinamidine synthase gene, partial cds	3	85.06	502	558	1.112	186	427	0.0155506	0.0172424	0.000196156	394104	root	cellular organisms	Bacteria	Proteobacteria		Gammaproteobacteria		unclassified Gammaproteobacteria			sulfur-oxidizing symbionts	Endoriftia		Endoriftia persephone	Endoriftia persephone 'Hot96_1+Hot96_2'
39651254	Rhodopseudomonas palustris CGA009 complete genome; segment 15/16	1	72.56	583	316	0.542	316	423	0.0154049	0.00574746	0.000111085	258594	root	cellular organisms	Bacteria	Proteobacteria		Alphaproteobacteria		Rhizobiales		Bradyrhizobiaceae		Rhodopseudomonas		Rhodopseudomonas palustris	Rhodopseudomonas palustris CGA009
385763573	Uncultured bacterium ws020C1 genomic sequence	3	77.72	543	415	0.764	138.3	422	0.0153685	0.0172424	0.000145887	1131823	root	cellular organisms	Bacteria	<Bacteria/environmental samples>		<Bacteria/environmental samples>		<Bacteria/environmental samples>				environmental samples			uncultured bacterium ws020C1
401772585	Methylocystis sp. SC2 complete genome	4	82.68	508	520	1.023	129.9	420	0.0152957	0.0229898	0.000182798	187303	root	cellular organisms	Bacteria	Proteobacteria		Alphaproteobacteria		Rhizobiales		Methylocystaceae		Methylocystis			Methylocystis sp. SC2
323381379	Burkholderia sp. CCGE1001 chromosome 1, complete sequence	4	82	511	500	0.978	125	419	0.0152593	0.0229898	0.000175767	640510	root	cellular organisms	Bacteria	Proteobacteria		Betaproteobacteria		Burkholderiales		Burkholderiaceae		Burkholderia			Burkholderia sp. CCGE1001
209963075	Uncultured bacterium clone 5_24_nosZ putative nitrous oxide reductase (nosZ) gene, partial cds	1	86.89	473	574	1.214	574	411	0.0149679	0.00574746	0.000201781	77133	root	cellular organisms	Bacteria	<Bacteria/environmental samples>		<Bacteria/environmental samples>		<Bacteria/environmental samples>				environmental samples			uncultured bacterium
402246008	Burkholderia cepacia GG4 chromosome 1, complete sequence	3	73.13	562	301	0.535	100.3	411	0.0149679	0.0172424	0.000105812	1009846	root	cellular organisms	Bacteria	Proteobacteria		Betaproteobacteria		Burkholderiales		Burkholderiaceae		Burkholderia		Burkholderia cepacia	Burkholderia cepacia GG4
221725460	Agrobacterium radiobacter K84 chromosome 2, complete sequence	3	77.27	528	397	0.752	132.3	408	0.0148587	0.0172424	0.000139559	311403	root	cellular organisms	Bacteria	Proteobacteria		Alphaproteobacteria		Rhizobiales		Rhizobiaceae	Rhizobium/Agrobacterium group	Agrobacterium	Agrobacterium tumefaciens complex	Agrobacterium tumefaciens	Agrobacterium radiobacter K84
187724002	Ralstonia pickettii 12J chromosome 1, complete sequence	4	83.43	489	517	1.057	129.3	408	0.0148587	0.0229898	0.000181743	402626	root	cellular organisms	Bacteria	Proteobacteria		Betaproteobacteria		Burkholderiales		Burkholderiaceae		Ralstonia		Ralstonia pickettii	Ralstonia pickettii 12J
270342133	Dickeya dadantii Ech586, complete genome	3	74.77	543	348	0.641	116.1	406	0.0147858	0.0172424	0.000122334	590409	root	cellular organisms	Bacteria	Proteobacteria		Gammaproteobacteria		Enterobacteriales		Enterobacteriaceae		Dickeya		Dickeya dadantii	Dickeya dadantii Ech586
440036399	Rhizobium tropici CIAT 899, complete genome	2	68.35	591	209	0.354	104.5	404	0.014713	0.0114949	7.34707e-05	698761	root	cellular organisms	Bacteria	Proteobacteria		Alphaproteobacteria		Rhizobiales		Rhizobiaceae	Rhizobium/Agrobacterium group	Rhizobium		Rhizobium tropici	Rhizobium tropici CIAT 899
2218092	Riftia pachyptila endosymbiont bacterioferritin comigratory protein homolog (bcp), sensor protein RssA (rssA) and regulatory protein RssB (rssB) genes, complete cds	3	78.36	513	419	0.817	139.7	402	0.0146402	0.0172424	0.000147293	54396	root	cellular organisms	Bacteria	Proteobacteria		Gammaproteobacteria		unclassified Gammaproteobacteria			sulfur-oxidizing symbionts	<genus in Gammaproteobacteria/sulfur-oxodizing symbionts>			endosymbiont of Riftia pachyptila
158107272	Frankia sp. EAN1pec, complete genome	3	75	528	351	0.664	116.9	396	0.0144216	0.0172424	0.000123389	298653	root	cellular organisms	Bacteria	Actinobacteria		Actinobacteria	Actinobacteridae	Actinomycetales	Frankineae	Frankiaceae		Frankia			Frankia sp. EAN1pec
283807292	Kribbella flavida DSM 17836, complete genome	3	73.2	541	301	0.557	100.4	396	0.0144216	0.0172424	0.000105812	479435	root	cellular organisms	Bacteria	Actinobacteria		Actinobacteria	Actinobacteridae	Actinomycetales	Propionibacterineae	Nocardioidaceae		Kribbella		Kribbella flavida	Kribbella flavida DSM 17836
325062059	Agrobacterium sp. H13-3 linear chromosome, complete sequence	4	77.91	507	412	0.813	103.1	395	0.0143852	0.0229898	0.000144832	861208	root	cellular organisms	Bacteria	Proteobacteria		Alphaproteobacteria		Rhizobiales		Rhizobiaceae	Rhizobium/Agrobacterium group	Agrobacterium			Agrobacterium sp. H13-3
307586075	Burkholderia sp. CCGE1003 chromosome 2, complete sequence	2	82.29	480	483	1.006	241.5	395	0.0143852	0.0114949	0.000169791	640512	root	cellular organisms	Bacteria	Proteobacteria		Betaproteobacteria		Burkholderiales		Burkholderiaceae		Burkholderia			Burkholderia sp. CCGE1003
408440925	Bordetella parapertussis Bpp5 complete genome	4	85.1	463	527	1.139	131.8	394	0.0143488	0.0229898	0.000185259	1208660	root	cellular organisms	Bacteria	Proteobacteria		Betaproteobacteria		Burkholderiales		Alcaligenaceae		Bordetella		Bordetella parapertussis	Bordetella parapertussis Bpp5
339305140	Burkholderia glumae BGR1 chromosome 2, complete sequence	4	80	490	445	0.908	111.3	392	0.014276	0.0229898	0.000156433	626418	root	cellular organisms	Bacteria	Proteobacteria		Betaproteobacteria		Burkholderiales		Burkholderiaceae		Burkholderia		Burkholderia glumae	Burkholderia glumae BGR1
299076774	Ralstonia solanacearum str. PSI07 chromosome, complete genome	3	82.7	474	479	1.009	159.5	392	0.014276	0.0172424	0.000168385	859657	root	cellular organisms	Bacteria	Proteobacteria		Betaproteobacteria		Burkholderiales		Burkholderiaceae		Ralstonia		Ralstonia solanacearum	Ralstonia solanacearum PSI07
315178329	Vibrio furnissii NCTC 11218 chromosome 1, complete sequence	3	76.26	514	367	0.713	122.2	392	0.014276	0.0172424	0.000129013	903510	root	cellular organisms	Bacteria	Proteobacteria		Gammaproteobacteria		Vibrionales		Vibrionaceae		Vibrio		Vibrio furnissii	Vibrio furnissii NCTC 11218
46577879	Solemya velum gill symbiont ribulose-1,5-bisphosphate carboxylase/oxygenase large subunit (cbbL), ribulose-1,5-bisphosphate carboxylase/oxygenase small subunit (cbbS), CbbQ (cbbQ), and CbbO (cbbO) genes, complete cds	4	80.91	482	456	0.946	114	390	0.0142031	0.0229898	0.0001603	2340	root	cellular organisms	Bacteria	Proteobacteria		Gammaproteobacteria		unclassified Gammaproteobacteria			sulfur-oxidizing symbionts	<genus in Gammaproteobacteria/sulfur-oxodizing symbionts>			Solemya velum gill symbiont
315415063	Asticcacaulis excentricus CB 48 chromosome 1, complete sequence	3	74.38	523	329	0.629	109.7	389	0.0141667	0.0172424	0.000115655	573065	root	cellular organisms	Bacteria	Proteobacteria		Alphaproteobacteria		Caulobacterales		Caulobacteraceae		Asticcacaulis		Asticcacaulis excentricus	Asticcacaulis excentricus CB 48
325530400	Nitrosomonas sp. AL212, complete genome	3	73.3	528	313	0.592	104.2	387	0.0140939	0.0172424	0.00011003	153948	root	cellular organisms	Bacteria	Proteobacteria		Betaproteobacteria		Nitrosomonadales		Nitrosomonadaceae		Nitrosomonas			Nitrosomonas sp. AL212
85772941	Anaeromyxobacter dehalogenans 2CP-C, complete genome	3	81.37	467	449	0.96	149.5	380	0.013839	0.0172424	0.000157839	290397	root	cellular organisms	Bacteria	Proteobacteria	delta/epsilon subdivisions	Deltaproteobacteria		Myxococcales	Cystobacterineae	Myxococcaceae		Anaeromyxobacter		Anaeromyxobacter dehalogenans	Anaeromyxobacter dehalogenans 2CP-C
63253978	Pseudomonas syringae pv. syringae B728a, complete genome	4	81.46	464	452	0.975	113.1	378	0.0137661	0.0229898	0.000158894	205918	root	cellular organisms	Bacteria	Proteobacteria		Gammaproteobacteria		Pseudomonadales		Pseudomonadaceae		Pseudomonas	Pseudomonas syringae group	Pseudomonas syringae	Pseudomonas syringae pv. syringae B728a
469477505	Sphingomonas sp. MM-1, complete genome	4	77.52	485	385	0.793	96.2	376	0.0136933	0.0229898	0.000135341	745310	root	cellular organisms	Bacteria	Proteobacteria		Alphaproteobacteria		Sphingomonadales		Sphingomonadaceae		Sphingomonas			Sphingomonas sp. MM-1
110589227	Endoriftia persephone 'Hot96_1+Hot96_2' clone rif_1692_001 translation elongation factor P gene, partial cds	2	73.72	510	288	0.565	144	376	0.0136933	0.0114949	0.000101242	394104	root	cellular organisms	Bacteria	Proteobacteria		Gammaproteobacteria		unclassified Gammaproteobacteria			sulfur-oxidizing symbionts	Endoriftia		Endoriftia persephone	Endoriftia persephone 'Hot96_1+Hot96_2'
299060424	Erwinia billingiae strain Eb661 complete chromosome	4	81.17	462	425	0.919	106.2	375	0.0136569	0.0229898	0.000149402	634500	root	cellular organisms	Bacteria	Proteobacteria		Gammaproteobacteria		Enterobacteriales		Enterobacteriaceae		Erwinia		Erwinia billingiae	Erwinia billingiae Eb661
110589293	Endoriftia persephone 'Hot96_1+Hot96_2' clone rif_2040_003 heterodisulfide reductase subunit A gene, partial cds	2	77.59	482	376	0.78	188	374	0.0136204	0.0114949	0.000132177	394104	root	cellular organisms	Bacteria	Proteobacteria		Gammaproteobacteria		unclassified Gammaproteobacteria			sulfur-oxidizing symbionts	Endoriftia		Endoriftia persephone	Endoriftia persephone 'Hot96_1+Hot96_2'
254265931	Methylobacterium extorquens DM4 str. DM4 chromosome, complete genome	4	79.7	468	412	0.881	103	373	0.013584	0.0229898	0.000144832	661410	root	cellular organisms	Bacteria	Proteobacteria		Alphaproteobacteria		Rhizobiales		Methylobacteriaceae		Methylobacterium	Methylobacterium extorquens group	Methylobacterium extorquens	Methylobacterium extorquens DM4
448970144	Rubrivivax gelatinosus S1	4	79.36	465	396	0.852	99	369	0.0134384	0.0229898	0.000139208	1138313	root	cellular organisms	Bacteria	Proteobacteria		Betaproteobacteria		Burkholderiales	unclassified Burkholderiales		Burkholderiales Genera incertae sedis	Rubrivivax		Rubrivivax gelatinosus	Rubrivivax gelatinosus S1
110589391	Endoriftia persephone 'Hot96_1+Hot96_2' clone rif_2287_001 NADH dehydrogenase I ubiquinone reductase; F subunit 51 kDa gene, partial cds	3	85.22	433	494	1.14	164.6	369	0.0134384	0.0172424	0.000173658	394104	root	cellular organisms	Bacteria	Proteobacteria		Gammaproteobacteria		unclassified Gammaproteobacteria			sulfur-oxidizing symbionts	Endoriftia		Endoriftia persephone	Endoriftia persephone 'Hot96_1+Hot96_2'
319418164	Nitratifractor salsuginis DSM 16511, complete genome	2	77.61	469	366	0.78	183	364	0.0132563	0.0114949	0.000128662	749222	root	cellular organisms	Bacteria	Proteobacteria	delta/epsilon subdivisions	Epsilonproteobacteria		Campylobacterales	unclassified Campylobacterales			Nitratifractor		Nitratifractor salsuginis	Nitratifractor salsuginis DSM 16511
377549950	Magnetospirillum sp. pMbN1, partial genome sequence (c375)	3	81.03	448	425	0.948	141.6	363	0.0132198	0.0172424	0.000149402	1007128	root	cellular organisms	Bacteria	Proteobacteria		Alphaproteobacteria		Rhodospirillales		Rhodospirillaceae		Magnetospirillum		Magnetospirillum sp. pMbN1
150026743	Sinorhizobium medicae WSM419, complete genome	3	77.85	465	367	0.789	122.3	362	0.0131834	0.0172424	0.000129013	366394	root	cellular organisms	Bacteria	Proteobacteria		Alphaproteobacteria		Rhizobiales		Rhizobiaceae	Sinorhizobium/Ensifer group	Sinorhizobium		Sinorhizobium medicae	Sinorhizobium medicae WSM419
407233956	Burkholderia phenoliruptrix BR3459a chromosome 1, complete sequence	2	81.78	439	432	0.984	216	359	0.0130742	0.0114949	0.000151863	1229205	root	cellular organisms	Bacteria	Proteobacteria		Betaproteobacteria		Burkholderiales		Burkholderiaceae		Burkholderia		Burkholderia phenoliruptrix	Burkholderia phenoliruptrix BR3459a
151561966	Ochrobactrum anthropi ATCC 49188 chromosome 2, complete sequence	2	71.77	496	245	0.495	122.7	356	0.0129649	0.0114949	8.6126e-05	439375	root	cellular organisms	Bacteria	Proteobacteria		Alphaproteobacteria		Rhizobiales		Brucellaceae		Ochrobactrum		Ochrobactrum anthropi	Ochrobactrum anthropi ATCC 49188
110589189	Endoriftia persephone 'Hot96_1+Hot96_2' clone rif_1373_004 NADH dehydrogenase I gene, partial cds	2	77.06	462	350	0.758	175	356	0.0129649	0.0114949	0.000123037	394104	root	cellular organisms	Bacteria	Proteobacteria		Gammaproteobacteria		unclassified Gammaproteobacteria			sulfur-oxidizing symbionts	Endoriftia		Endoriftia persephone	Endoriftia persephone 'Hot96_1+Hot96_2'
134137285	Burkholderia vietnamiensis G4 chromosome 1, complete sequence	3	77.46	457	362	0.792	120.6	354	0.0128921	0.0172424	0.000127256	269482	root	cellular organisms	Bacteria	Proteobacteria		Betaproteobacteria		Burkholderiales		Burkholderiaceae		Burkholderia		Burkholderia vietnamiensis	Burkholderia vietnamiensis G4
357428704	Azoarcus sp. CIB genomic DNA for aerobic benzoate degradation: box gene cluster, strain CIB	2	77.77	450	350	0.778	175	350	0.0127464	0.0114949	0.000123037	198107	root	cellular organisms	Bacteria	Proteobacteria		Betaproteobacteria		Rhodocyclales		Rhodocyclaceae		Azoarcus			Azoarcus sp. CIB
10441625	Comamonas sp. JS765 hypothetical CdoX1 (cdoX1), hypothetical CmpX-like protein (cdoX2), hypothetical CdoFa (cdoFa), hypothetical CdoFb (cdoFb), hypothetical CdoR2 (cdoR2), hypothetical CdoX3 (cdoX3), 2-hydroxymuconic semialdehyde dehydrogenase (cdoG), 2-oxo-4-pentenoate hydratase (cdoH), acetaldehyde dehydrogenase (cdoI), 4-hydroxy-2-oxovalerate aldolase (cdoJ), and 4-oxalocrotonate decarboxylase…	2	83.1	420	435	1.035	217.4	349	0.01271	0.0114949	0.000152918	58226	root	cellular organisms	Bacteria	Proteobacteria		Betaproteobacteria		Burkholderiales		Comamonadaceae		Comamonas			Comamonas sp. JS765
6939715	Alcaligenes sp. KUFA-1 dmfA1 and dmfA2 genes for small and large subunits of N,N-dimethylformamidase, complete cds	2	77.33	450	346	0.769	173	348	0.0126736	0.0114949	0.000121631	97345	root	cellular organisms	Bacteria	Proteobacteria		Betaproteobacteria		Burkholderiales		Alcaligenaceae		Alcaligenes			Alcaligenes sp. KUFA-1
221562406	Geobacter daltonii FRC-32, complete genome	3	78.55	443	358	0.807	119.2	348	0.0126736	0.0172424	0.000125849	316067	root	cellular organisms	Bacteria	Proteobacteria	delta/epsilon subdivisions	Deltaproteobacteria		Desulfuromonadales		Geobacteraceae		Geobacter		Geobacter daltonii	Geobacter daltonii FRC-32
311886853	Rhodococcus equi 103S chromosome	2	73.05	475	275	0.579	137.4	347	0.0126372	0.0114949	9.6672e-05	685727	root	cellular organisms	Bacteria	Actinobacteria		Actinobacteria	Actinobacteridae	Actinomycetales	Corynebacterineae	Nocardiaceae		Rhodococcus		Rhodococcus equi	Rhodococcus equi 103S
146395585	Geobacter uraniireducens Rf4, complete genome	3	78.36	439	359	0.818	119.7	344	0.0125279	0.0172424	0.000126201	351605	root	cellular organisms	Bacteria	Proteobacteria	delta/epsilon subdivisions	Deltaproteobacteria		Desulfuromonadales		Geobacteraceae		Geobacter		Geobacter uraniireducens	Geobacter uraniireducens Rf4
258551608	Zymomonas mobilis subsp. mobilis NCIMB 11163, complete genome	1	76.58	444	333	0.75	333	340	0.0123822	0.00574746	0.000117061	622759	root	cellular organisms	Bacteria	Proteobacteria		Alphaproteobacteria		Sphingomonadales		Sphingomonadaceae		Zymomonas		Zymomonas mobilis	Zymomonas mobilis subsp. mobilis NCIMB 11163
403643428	Gordonia sp. KTR9, complete genome	3	78.06	433	348	0.804	116	338	0.0123094	0.0172424	0.000122334	337191	root	cellular organisms	Bacteria	Actinobacteria		Actinobacteria	Actinobacteridae	Actinomycetales	Corynebacterineae	Gordoniaceae		Gordonia			Gordonia sp. KTR9
344171439	Ralstonia syzygii R24, genomic contig 00001-1628	3	83.63	403	417	1.035	139	337	0.012273	0.0172424	0.00014659	907261	root	cellular organisms	Bacteria	Proteobacteria		Betaproteobacteria		Burkholderiales		Burkholderiaceae		Ralstonia		Ralstonia syzygii	Ralstonia syzygii R24
158508843	Desulfococcus oleovorans Hxd3, complete genome	2	76.77	439	322	0.733	161	337	0.012273	0.0114949	0.000113194	96561	root	cellular organisms	Bacteria	Proteobacteria	delta/epsilon subdivisions	Deltaproteobacteria		Desulfobacterales		Desulfobacteraceae		Desulfococcus		Desulfococcus oleovorans	Desulfococcus oleovorans Hxd3
30407127	Ralstonia solanacearum GMI1000 chromosome complete sequence	3	79.1	421	358	0.85	119.3	333	0.0121273	0.0172424	0.000125849	267608	root	cellular organisms	Bacteria	Proteobacteria		Betaproteobacteria		Burkholderiales		Burkholderiaceae		Ralstonia		Ralstonia solanacearum	Ralstonia solanacearum GMI1000
222354085	Uncultured bacterium clone ISA01234 hydroxylamine oxidoreductase (hao) gene, partial cds	1	74.38	445	284	0.638	284	331	0.0120545	0.00574746	9.98358e-05	77133	root	cellular organisms	Bacteria	<Bacteria/environmental samples>		<Bacteria/environmental samples>		<Bacteria/environmental samples>				environmental samples			uncultured bacterium
315181343	Vibrio furnissii NCTC 11218 chromosome 2, complete sequence	3	75.34	438	292	0.667	97.3	330	0.012018	0.0172424	0.000102648	903510	root	cellular organisms	Bacteria	Proteobacteria		Gammaproteobacteria		Vibrionales		Vibrionaceae		Vibrio		Vibrio furnissii	Vibrio furnissii NCTC 11218
294653361	Paracoccus halophilus insertion sequence ISPha2 putative transposase gene, complete cds	2	83.25	394	413	1.048	206.5	328	0.0119452	0.0114949	0.000145184	376733	root	cellular organisms	Bacteria	Proteobacteria		Alphaproteobacteria		Rhodobacterales		Rhodobacteraceae		Paracoccus		Paracoccus halophilus
110744159	Thiomicrospira crunogena XCL-2, complete genome	2	75.23	436	300	0.688	149.9	328	0.0119452	0.0114949	0.00010546	317025	root	cellular organisms	Bacteria	Proteobacteria		Gammaproteobacteria		Thiotrichales		Piscirickettsiaceae		Thiomicrospira		Thiomicrospira crunogena	Thiomicrospira crunogena XCL-2
171991584	Burkholderia ambifaria MC40-6 chromosome 1, complete sequence	2	76.11	427	285	0.667	142.5	325	0.0118359	0.0114949	0.000100187	398577	root	cellular organisms	Bacteria	Proteobacteria		Betaproteobacteria		Burkholderiales		Burkholderiaceae		Burkholderia		Burkholderia ambifaria	Burkholderia ambifaria MC40-6
239804838	Variovorax paradoxus S110 chromosome 2, complete sequence	2	79.47	409	346	0.846	173	325	0.0118359	0.0114949	0.000121631	543728	root	cellular organisms	Bacteria	Proteobacteria		Betaproteobacteria		Burkholderiales		Comamonadaceae		Variovorax		Variovorax paradoxus	Variovorax paradoxus S110
118201879	Roseovarius tolerans strain NBRC16695 RNA polymerase subunit B (rpoB) gene, partial cds	1	86.36	374	441	1.179	441	323	0.0117631	0.00574746	0.000155027	74031	root	cellular organisms	Bacteria	Proteobacteria		Alphaproteobacteria		Rhodobacterales		Rhodobacteraceae		Roseovarius		Roseovarius tolerans
386922183	Escherichia blattae DSM 4481, complete genome	3	79.7	404	361	0.894	120.3	322	0.0117267	0.0172424	0.000126904	630626	root	cellular organisms	Bacteria	Proteobacteria		Gammaproteobacteria		Enterobacteriales		Enterobacteriaceae		Escherichia		Escherichia blattae	Escherichia blattae DSM 4481
324314064	Deinococcus proteolyticus MRP, complete genome	3	77.86	411	325	0.79	108.3	320	0.0116539	0.0172424	0.000114249	693977	root	cellular organisms	Bacteria	Deinococcus-Thermus		Deinococci		Deinococcales		Deinococcaceae		Deinococcus		Deinococcus proteolyticus	Deinococcus proteolyticus MRP
344168061	blood disease bacterium R229, genomic contig 00010-1626	1	78.62	407	327	0.803	327	320	0.0116539	0.00574746	0.000114952	741978	root	cellular organisms	Bacteria	Proteobacteria		Betaproteobacteria		Burkholderiales		Burkholderiaceae		Ralstonia		unclassified Ralstonia	blood disease bacterium R229
126217846	Burkholderia pseudomallei 668 chromosome I, complete sequence	2	80.51	395	351	0.889	175.5	318	0.011581	0.0114949	0.000123389	320373	root	cellular organisms	Bacteria	Proteobacteria		Betaproteobacteria		Burkholderiales		Burkholderiaceae		Burkholderia	pseudomallei group	Burkholderia pseudomallei	Burkholderia pseudomallei 668
206593202	Ralstonia solanacearum strain IPO1609 Genome Draft	3	79.34	397	340	0.856	113.2	315	0.0114718	0.0172424	0.000119522	564066	root	cellular organisms	Bacteria	Proteobacteria		Betaproteobacteria		Burkholderiales		Burkholderiaceae		Ralstonia		Ralstonia solanacearum	Ralstonia solanacearum IPO1609
71553748	Pseudomonas syringae pv. phaseolicola 1448A, complete genome	3	79.75	395	339	0.858	113	315	0.0114718	0.0172424	0.00011917	264730	root	cellular organisms	Bacteria	Proteobacteria		Gammaproteobacteria		Pseudomonadales		Pseudomonadaceae		Pseudomonas	Pseudomonas syringae group	Pseudomonas savastanoi	Pseudomonas syringae pv. phaseolicola 1448A
177839040	Opitutus terrae PB90-1, complete genome	3	72.62	431	247	0.574	82.4	313	0.0113989	0.0172424	8.68291e-05	452637	root	cellular organisms	Bacteria	Chlamydiae/Verrucomicrobia group		Verrucomicrobia	Opitutae	Opitutales		Opitutaceae		Opitutus		Opitutus terrae	Opitutus terrae PB90-1
112361337	Pseudomonas veronii strain MEK700 putative glycogen synthase (gls) gene, partial cds; and putative phosphoenolpyruvate synthase (pes), Baeyer-Villiger monooxygenase (mekA), esterase (mekB), transcriptional activator (mekR), putative ATP synthase F1 beta subunit (atpD), putative ATP synthase F1 epsilon subunit (atpC), putative ATPase F0F1 protein 1 (atp1), putative ATP synthase F0 a subunit (atpB)…	2	74.82	417	280	0.671	139.9	312	0.0113625	0.0114949	9.84297e-05	76761	root	cellular organisms	Bacteria	Proteobacteria		Gammaproteobacteria		Pseudomonadales		Pseudomonadaceae		Pseudomonas	Pseudomonas fluorescens group	Pseudomonas veronii
291370026	Haloferax volcanii DS2, complete genome	1	70.36	442	187	0.423	187	311	0.0113261	0.00574746	6.5737e-05	309800	root	cellular organisms	Archaea	Euryarchaeota		Halobacteria		Halobacteriales		Halobacteriaceae		Haloferax		Haloferax volcanii	Haloferax volcanii DS2
344168657	blood disease bacterium R229, genomic contig 00012-1626	1	70.39	439	188	0.428	188	309	0.0112533	0.00574746	6.60885e-05	741978	root	cellular organisms	Bacteria	Proteobacteria		Betaproteobacteria		Burkholderiales		Burkholderiaceae		Ralstonia		unclassified Ralstonia	blood disease bacterium R229
47118329	Mesorhizobium loti MAFF303099 pMLa DNA, complete genome	1	68.46	447	154	0.345	154	306	0.011144	0.00574746	5.41363e-05	266835	root	cellular organisms	Bacteria	Proteobacteria		Alphaproteobacteria		Rhizobiales		Phyllobacteriaceae		Mesorhizobium		Mesorhizobium loti	Mesorhizobium loti MAFF303099
223587976	Vibrio splendidus LGP32 chromosome 1	3	78.81	387	329	0.851	109.8	305	0.0111076	0.0172424	0.000115655	575788	root	cellular organisms	Bacteria	Proteobacteria		Gammaproteobacteria		Vibrionales		Vibrionaceae		Vibrio		Vibrio splendidus	Vibrio splendidus LGP32
296848933	Meiothermus silvanus DSM 9946, complete genome	3	74.69	407	272	0.669	90.8	304	0.0110712	0.0172424	9.56174e-05	526227	root	cellular organisms	Bacteria	Deinococcus-Thermus		Deinococci		Thermales		Thermaceae		Meiothermus		Meiothermus silvanus	Meiothermus silvanus DSM 9946
110589465	Endoriftia persephone 'Hot96_1+Hot96_2' clone rif_2397_006 L-cysteine desulfurase gene, partial cds	1	84.68	359	399	1.111	399	304	0.0110712	0.00574746	0.000140262	394104	root	cellular organisms	Bacteria	Proteobacteria		Gammaproteobacteria		unclassified Gammaproteobacteria			sulfur-oxidizing symbionts	Endoriftia		Endoriftia persephone	Endoriftia persephone 'Hot96_1+Hot96_2'
438685552	Bacterium endosymbiont of Lamellibrachia anaximandri norB gene (partial) and norC gene (partial), isolate Pos412_B1_L1	1	82.74	365	374	1.025	374	302	0.0109983	0.00574746	0.000131474	1221604	root	cellular organisms	Bacteria	unclassified Bacteria		unclassified Bacteria		<order in Bacteria>				<genus in Bacteria>			bacterium endosymbiont of Lamellibrachia anaximandri
269787736	Sphaerobacter thermophilus DSM 20745 chromosome 2, complete sequence	2	74.69	403	259	0.643	129.5	301	0.0109619	0.0114949	9.10475e-05	479434	root	cellular organisms	Bacteria	Chloroflexi		Thermomicrobia	Sphaerobacteridae	Sphaerobacterales	Sphaerobacterineae	Sphaerobacteraceae		Sphaerobacter		Sphaerobacter thermophilus	Sphaerobacter thermophilus DSM 20745
171994659	Burkholderia ambifaria MC40-6 chromosome 2, complete sequence	3	76.33	393	283	0.72	94.3	300	0.0109255	0.0172424	9.94843e-05	398577	root	cellular organisms	Bacteria	Proteobacteria		Betaproteobacteria		Burkholderiales		Burkholderiaceae		Burkholderia		Burkholderia ambifaria	Burkholderia ambifaria MC40-6
84027727	Uncultured marine proteobacterium clone EBAC000-60D04, complete sequence	2	72.81	412	238	0.578	119	300	0.0109255	0.0114949	8.36652e-05	482892	root	cellular organisms	Bacteria	Proteobacteria		unclassified Proteobacteria		<Bacteria/Proteobacteria/environmental samples>				environmental samples			uncultured marine proteobacterium
313496345	Pseudomonas putida BIRD-1, complete genome	3	74.31	401	258	0.644	86	298	0.0108527	0.0172424	9.06959e-05	931281	root	cellular organisms	Bacteria	Proteobacteria		Gammaproteobacteria		Pseudomonadales		Pseudomonadaceae		Pseudomonas	Pseudomonas putida group	Pseudomonas putida	Pseudomonas putida BIRD-1
146272432	Pelotomaculum thermopropionicum SI DNA, complete genome	2	79.78	366	326	0.891	163	292	0.0106341	0.0114949	0.0001146	370438	root	cellular organisms	Bacteria	Firmicutes		Clostridia		Clostridiales		Peptococcaceae		Pelotomaculum		Pelotomaculum thermopropionicum	Pelotomaculum thermopropionicum SI
260221497	Curvibacter putative symbiont of Hydra magnipapillata genomic scaffold HmaUn_WGA70176_1	2	77.66	376	302	0.803	150.9	292	0.0106341	0.0114949	0.000106163	667019	root	cellular organisms	Bacteria	Proteobacteria		Betaproteobacteria		Burkholderiales		Comamonadaceae		Curvibacter			Curvibacter putative symbiont of Hydra magnipapillata
426263248	Proteobacterium S3K partial chrA gene for chromate transport protein, strain S3K	1	79.13	369	318	0.862	318	292	0.0106341	0.00574746	0.000111788	929427	root	cellular organisms	Bacteria	Proteobacteria		unclassified Proteobacteria		<order in Proteobacteria>				<genus in Proteobacteria>			proteobacterium S3K
109698613	Pseudoalteromonas atlantica T6c, complete genome	1	69.47	416	178	0.428	178	289	0.0105249	0.00574746	6.25732e-05	342610	root	cellular organisms	Bacteria	Proteobacteria		Gammaproteobacteria		Alteromonadales		Pseudoalteromonadaceae		Pseudoalteromonas		Pseudoalteromonas atlantica	Pseudoalteromonas atlantica T6c
2828555	Thiocapsa roseopersicina stable NiFe hydrogenase small subunit precursor (hydS), intergenic sequence protein 1 (isp1), intergenic sequence protein 2 (isp2), and stable NiFe hydrogenase large subunit (hydL) genes, complete cds	3	78.05	369	301	0.815	100.2	288	0.0104885	0.0172424	0.000105812	1058	root	cellular organisms	Bacteria	Proteobacteria		Gammaproteobacteria		Chromatiales		Chromatiaceae		Thiocapsa		Thiocapsa roseopersicina
110589329	Endoriftia persephone 'Hot96_1+Hot96_2' clone rif_2157_002 phospho-2-dehydro-3-deoxyheptonate aldolase Phe-sensitive gene, partial cds	1	78.05	369	300	0.813	300	288	0.0104885	0.00574746	0.00010546	394104	root	cellular organisms	Bacteria	Proteobacteria		Gammaproteobacteria		unclassified Gammaproteobacteria			sulfur-oxidizing symbionts	Endoriftia		Endoriftia persephone	Endoriftia persephone 'Hot96_1+Hot96_2'
198246669	Acidithiobacillus ferrooxidans ATCC 53993, complete genome	3	77.78	369	300	0.812	99.8	287	0.0104521	0.0172424	0.00010546	380394	root	cellular organisms	Bacteria	Proteobacteria		Gammaproteobacteria		Acidithiobacillales		Acidithiobacillaceae		Acidithiobacillus		Acidithiobacillus ferrooxidans	Acidithiobacillus ferrooxidans ATCC 53993
3298361	Rhodovulum sulfidophilum genes for RegB, SenC, RegA, complete cds	2	79.22	361	297	0.823	148.5	286	0.0104156	0.0114949	0.000104406	35806	root	cellular organisms	Bacteria	Proteobacteria		Alphaproteobacteria		Rhodobacterales		Rhodobacteraceae		Rhodovulum		Rhodovulum sulfidophilum
21672293	Chlorobium tepidum TLS, complete genome	2	74.87	378	237	0.626	118.4	283	0.0103064	0.0114949	8.33137e-05	194439	root	cellular organisms	Bacteria	Bacteroidetes/Chlorobi group		Chlorobi	Chlorobia	Chlorobiales		Chlorobiaceae		Chlorobaculum		Chlorobaculum tepidum	Chlorobium tepidum TLS
260219941	Curvibacter putative symbiont of Hydra magnipapillata genomic scaffold HmaUn_WGA69518_1	3	76.9	368	283	0.77	94.4	283	0.0103064	0.0172424	9.94843e-05	667019	root	cellular organisms	Bacteria	Proteobacteria		Betaproteobacteria		Burkholderiales		Comamonadaceae		Curvibacter			Curvibacter putative symbiont of Hydra magnipapillata
408526205	Streptomyces davawensis strain JCM 4913 complete genome	2	74.01	381	234	0.614	117	282	0.01027	0.0114949	8.22591e-05	1214101	root	cellular organisms	Bacteria	Actinobacteria		Actinobacteria	Actinobacteridae	Actinomycetales	Streptomycineae	Streptomycetaceae		Streptomyces		Streptomyces davawensis	Streptomyces davawensis JCM 4913
218520385	Methylobacterium extorquens CM4, complete genome	2	73.82	382	228	0.597	114	282	0.01027	0.0114949	8.01499e-05	440085	root	cellular organisms	Bacteria	Proteobacteria		Alphaproteobacteria		Rhizobiales		Methylobacteriaceae		Methylobacterium	Methylobacterium extorquens group	Methylobacterium extorquens	Methylobacterium extorquens CM4
190714214	Burkholderia cenocepacia J2315 chromosome 1, complete genome	2	74.6	378	239	0.632	119.5	282	0.01027	0.0114949	8.40168e-05	216591	root	cellular organisms	Bacteria	Proteobacteria		Betaproteobacteria		Burkholderiales		Burkholderiaceae		Burkholderia		Burkholderia cenocepacia	Burkholderia cenocepacia J2315
290760123	Uncultured bacterium clone DBT13GW17 nitrite reductase (nirS) gene, partial cds	2	93.98	299	458	1.532	229	281	0.0102335	0.0114949	0.000161003	77133	root	cellular organisms	Bacteria	<Bacteria/environmental samples>		<Bacteria/environmental samples>		<Bacteria/environmental samples>				environmental samples			uncultured bacterium
193084600	Uncultured bacterium JM9_B4 genomic sequence	3	76.57	367	262	0.713	87.2	281	0.0102335	0.0172424	9.21021e-05	542542	root	cellular organisms	Bacteria	<Bacteria/environmental samples>		<Bacteria/environmental samples>		<Bacteria/environmental samples>				environmental samples			uncultured bacterium JM9_B4
346647687	Xanthomonas axonopodis pv. citrumelo F1, complete genome	2	79.83	352	305	0.866	152.5	281	0.0102335	0.0114949	0.000107218	981368	root	cellular organisms	Bacteria	Proteobacteria		Gammaproteobacteria		Xanthomonadales		Xanthomonadaceae		Xanthomonas		Xanthomonas alfalfae	Xanthomonas alfalfae subsp. citrumelonis
319923767	Terriglobus saanensis SP1PR4, complete genome	1	66.27	418	105	0.251	105	277	0.0100879	0.00574746	3.69111e-05	401053	root	cellular organisms	Bacteria	Fibrobacteres/Acidobacteria group		Acidobacteria	Acidobacteriia	Acidobacteriales		Acidobacteriaceae		Terriglobus		Terriglobus saanensis	Terriglobus saanensis SP1PR4
452722269	Paracoccus stylophorae phaZ, phaC, phaP and phaR genes, strain KTW-16	2	79.54	347	307	0.885	153.5	276	0.0100515	0.0114949	0.000107921	659350	root	cellular organisms	Bacteria	Proteobacteria		Alphaproteobacteria		Rhodobacterales		Rhodobacteraceae		Paracoccus		Paracoccus stylophorae
161158851	Sorangium cellulosum 'So ce 56' complete genome	3	78.97	347	292	0.843	97.5	274	0.00997862	0.0172424	0.000102648	448385	root	cellular organisms	Bacteria	Proteobacteria	delta/epsilon subdivisions	Deltaproteobacteria		Myxococcales	Sorangiineae	Polyangiaceae		Sorangium		Sorangium cellulosum	Sorangium cellulosum So ce56
297163432	Truepera radiovictrix DSM 17093, complete genome	2	75.83	360	251	0.697	125.5	273	0.0099422	0.0114949	8.82352e-05	649638	root	cellular organisms	Bacteria	Deinococcus-Thermus		Deinococci		Deinococcales		Trueperaceae		Truepera		Truepera radiovictrix	Truepera radiovictrix DSM 17093
344174866	Ralstonia syzygii R24, genomic contig 00001-1629	2	84	325	354	1.089	177	273	0.0099422	0.0114949	0.000124443	907261	root	cellular organisms	Bacteria	Proteobacteria		Betaproteobacteria		Burkholderiales		Burkholderiaceae		Ralstonia		Ralstonia syzygii	Ralstonia syzygii R24
343773687	Acidithiobacillus ferrivorans SS3, complete genome	1	69.13	392	149	0.38	149	271	0.00986936	0.00574746	5.23787e-05	743299	root	cellular organisms	Bacteria	Proteobacteria		Gammaproteobacteria		Acidithiobacillales		Acidithiobacillaceae		Acidithiobacillus		Acidithiobacillus ferrivorans	Acidithiobacillus ferrivorans SS3
29837127	Thauera aromatica tdiSR and bssDCAB operons for benzylsuccinate synthase and a two-component regulatory system	2	75	360	235	0.652	117.3	270	0.00983294	0.0114949	8.26106e-05	59405	root	cellular organisms	Bacteria	Proteobacteria		Betaproteobacteria		Rhodocyclales		Rhodocyclaceae		Thauera		Thauera aromatica
361057412	Niastella koreensis GR20-10, complete genome	2	72.43	370	202	0.546	101	268	0.00976011	0.0114949	7.101e-05	700598	root	cellular organisms	Bacteria	Bacteroidetes/Chlorobi group		Bacteroidetes	Sphingobacteriia	Sphingobacteriales		Chitinophagaceae		Niastella		Niastella koreensis	Niastella koreensis GR20-10
157804829	Thiolamprovum pedioforme strain DSM 3802 AprB (aprB) and AprA (aprA) genes, partial cds	2	90.54	296	407	1.375	203.5	268	0.00976011	0.0114949	0.000143075	82560	root	cellular organisms	Bacteria	Proteobacteria		Gammaproteobacteria		Chromatiales		Chromatiaceae		Thiolamprovum		Thiolamprovum pedioforme
375347786	Uncultured bacterium clone AK199_1 reverse dissimilatory sulfite reductase beta subunit (dsrB) gene, partial cds	2	90.51	295	406	1.376	203	267	0.00972369	0.0114949	0.000142723	77133	root	cellular organisms	Bacteria	<Bacteria/environmental samples>		<Bacteria/environmental samples>		<Bacteria/environmental samples>				environmental samples			uncultured bacterium
341926037	Chitiniphilus shinanonensis csdA, csdB, csdC, csdD, csdE, csdF, csdG, csdH, csdI, csdJ, csdK, csdL, csdM, csdN, csdO, csdP genes for endonuclease, hydrogenase accessory protein HypB, hydrogenase maturation protein HypF, hydrogenase expression/formation protein HypD, hydrogenase expression/formation protein HypE, tryptophan synthase beta chain 2, NADH-ubiquinone oxidoreductase subunit, hydrogenase…	3	87.83	304	382	1.257	127.3	267	0.00972369	0.0172424	0.000134286	553088	root	cellular organisms	Bacteria	Proteobacteria		Betaproteobacteria		Neisseriales		Neisseriaceae		Chitiniphilus		Chitiniphilus shinanonensis
116649273	Burkholderia cenocepacia HI2424 chromosome 2, complete sequence	1	72.88	365	187	0.512	187	266	0.00968727	0.00574746	6.5737e-05	331272	root	cellular organisms	Bacteria	Proteobacteria		Betaproteobacteria		Burkholderiales		Burkholderiaceae		Burkholderia		Burkholderia cenocepacia	Burkholderia cenocepacia HI2424
89949249	Saccharophagus degradans 2-40, complete genome	2	73.89	360	204	0.567	102.1	266	0.00968727	0.0114949	7.17131e-05	203122	root	cellular organisms	Bacteria	Proteobacteria		Gammaproteobacteria		Alteromonadales		Alteromonadaceae		Saccharophagus		Saccharophagus degradans	Saccharophagus degradans 2-40
258553496	Nakamurella multipartita DSM 44233, complete genome	2	75.28	352	228	0.647	113.9	265	0.00965085	0.0114949	8.01499e-05	479431	root	cellular organisms	Bacteria	Actinobacteria		Actinobacteria	Actinobacteridae	Actinomycetales	Frankineae	Nakamurellaceae		Nakamurella		Nakamurella multipartita	Nakamurella multipartita DSM 44233
114309550	Nitrosomonas eutropha C91 Plasmid2, complete sequence	1	76.37	347	241	0.695	241	265	0.00965085	0.00574746	8.47198e-05	335283	root	cellular organisms	Bacteria	Proteobacteria		Betaproteobacteria		Nitrosomonadales		Nitrosomonadaceae		Nitrosomonas		Nitrosomonas eutropha	Nitrosomonas eutropha C91
113883030	Shewanella sp. MR-4, complete genome	2	74.44	356	233	0.654	116.5	265	0.00965085	0.0114949	8.19076e-05	60480	root	cellular organisms	Bacteria	Proteobacteria		Gammaproteobacteria		Alteromonadales		Shewanellaceae		Shewanella			Shewanella sp. MR-4
345111121	Rhodothermus marinus SG0.5JP17-172, complete genome	3	77.98	336	271	0.806	90.3	262	0.0095416	0.0172424	9.52659e-05	762570	root	cellular organisms	Bacteria	Bacteroidetes/Chlorobi group		Bacteroidetes		Bacteroidetes Order II. Incertae sedis		Rhodothermaceae		Rhodothermus		Rhodothermus marinus	Rhodothermus marinus SG0.5JP17-172
433671692	Natronococcus occultus SP4, complete genome	1	75.96	337	230	0.682	230	256	0.00932309	0.00574746	8.0853e-05	694430	root	cellular organisms	Archaea	Euryarchaeota		Halobacteria		Halobacteriales		Halobacteriaceae		Natronococcus		Natronococcus occultus	Natronococcus occultus SP4
240006747	Methylobacterium extorquens AM1, complete genome	3	77.04	331	251	0.758	83.6	255	0.00928667	0.0172424	8.82352e-05	272630	root	cellular organisms	Bacteria	Proteobacteria		Alphaproteobacteria		Rhizobiales		Methylobacteriaceae		Methylobacterium	Methylobacterium extorquens group	Methylobacterium extorquens	Methylobacterium extorquens AM1
306422864	Rhodovulum sulfidophilum partial ITS1, strain DSM 1374	1	82.74	307	298	0.971	298	254	0.00925025	0.00574746	0.000104757	1188256	root	cellular organisms	Bacteria	Proteobacteria		Alphaproteobacteria		Rhodobacterales		Rhodobacteraceae		Rhodovulum		Rhodovulum sulfidophilum	Rhodovulum sulfidophilum DSM 1374
312166524	Burkholderia rhizoxinica HKI 454, complete genome	3	79.37	320	267	0.834	89	254	0.00925025	0.0172424	9.38597e-05	882378	root	cellular organisms	Bacteria	Proteobacteria		Betaproteobacteria		Burkholderiales		Burkholderiaceae		Burkholderia		Burkholderia rhizoxinica	Burkholderia rhizoxinica HKI 454
108764099	Rubrobacter xylanophilus DSM 9941, complete genome	2	81.35	311	301	0.968	150.6	253	0.00921383	0.0114949	0.000105812	266117	root	cellular organisms	Bacteria	Actinobacteria		Actinobacteria	Rubrobacteridae	Rubrobacterales	Rubrobacterineae	Rubrobacteraceae		Rubrobacter		Rubrobacter xylanophilus	Rubrobacter xylanophilus DSM 9941
409108393	Uncultured bacterium clone GHL2_S_coxL(BMS)_09 carbon monoxide dehydrogenase form II large subunit (coxL) gene, partial cds	1	83.44	302	320	1.06	320	252	0.00917741	0.00574746	0.000112491	77133	root	cellular organisms	Bacteria	<Bacteria/environmental samples>		<Bacteria/environmental samples>		<Bacteria/environmental samples>				environmental samples			uncultured bacterium
430012750	Singulisphaera acidiphila DSM 18658, complete genome	2	77.33	322	253	0.786	126.6	249	0.00906816	0.0114949	8.89383e-05	886293	root	cellular organisms	Bacteria	Planctomycetes		Planctomycetia		Planctomycetales		Planctomycetaceae		Singulisphaera		Singulisphaera acidiphila	Singulisphaera acidiphila DSM 18658
333106554	Ruegeria pomeroyi DSS-3 partial SPO_PG038 gene for aminotransferase, strain DSM 15171	1	76.62	325	244	0.751	244	249	0.00906816	0.00574746	8.57744e-05	246200	root	cellular organisms	Bacteria	Proteobacteria		Alphaproteobacteria		Rhodobacterales		Rhodobacteraceae		Ruegeria		Ruegeria pomeroyi	Ruegeria pomeroyi DSS-3
110589185	Endoriftia persephone 'Hot96_1+Hot96_2' clone rif_1373_001 NADH dehydrogenase I ubiquinone reductase; F subunit 51 kDa gene, partial cds	1	83	300	311	1.037	311	249	0.00906816	0.00574746	0.000109327	394104	root	cellular organisms	Bacteria	Proteobacteria		Gammaproteobacteria		unclassified Gammaproteobacteria			sulfur-oxidizing symbionts	Endoriftia		Endoriftia persephone	Endoriftia persephone 'Hot96_1+Hot96_2'
110589473	Endoriftia persephone 'Hot96_1+Hot96_2' clone rif_2409_007 putative fumarate reductase cytochrome subunit gene, partial cds	1	77.81	320	255	0.797	255	249	0.00906816	0.00574746	8.96413e-05	394104	root	cellular organisms	Bacteria	Proteobacteria		Gammaproteobacteria		unclassified Gammaproteobacteria			sulfur-oxidizing symbionts	Endoriftia		Endoriftia persephone	Endoriftia persephone 'Hot96_1+Hot96_2'
110589071	Endoriftia persephone 'Hot96_1+Hot96_2' clone rif_0340_001 molecular chaperone Hsp90 family gene, partial cds	2	78.98	314	267	0.85	133.5	248	0.00903174	0.0114949	9.38597e-05	394104	root	cellular organisms	Bacteria	Proteobacteria		Gammaproteobacteria		unclassified Gammaproteobacteria			sulfur-oxidizing symbionts	Endoriftia		Endoriftia persephone	Endoriftia persephone 'Hot96_1+Hot96_2'
260751484	Paracoccus bengalensis strain DSM 17099 insertion sequence ISPbe1 transposase genes, complete cds	1	71.59	345	174	0.504	174	247	0.00899532	0.00574746	6.1167e-05	302403	root	cellular organisms	Bacteria	Proteobacteria		Alphaproteobacteria		Rhodobacterales		Rhodobacteraceae		Paracoccus		Paracoccus bengalensis
344168944	blood disease bacterium R229, genomic contig 00013-1626	1	74.54	326	206	0.632	206	243	0.00884965	0.00574746	7.24161e-05	741978	root	cellular organisms	Bacteria	Proteobacteria		Betaproteobacteria		Burkholderiales		Burkholderiaceae		Ralstonia		unclassified Ralstonia	blood disease bacterium R229
406821781	Uncultured bacterium clone Palito6 copper-translocating P-type ATPase protein (copA) gene, partial cds	1	69.34	349	145	0.415	145	242	0.00881323	0.00574746	5.09725e-05	77133	root	cellular organisms	Bacteria	<Bacteria/environmental samples>		<Bacteria/environmental samples>		<Bacteria/environmental samples>				environmental samples			uncultured bacterium
46917319	Uncultured bacterium nirK gene for nitrite reductase, partial cds, clone:R1-k26	1	83.16	291	304	1.045	304	242	0.00881323	0.00574746	0.000106867	77133	root	cellular organisms	Bacteria	<Bacteria/environmental samples>		<Bacteria/environmental samples>		<Bacteria/environmental samples>				environmental samples			uncultured bacterium
254040907	Hirschia baltica ATCC 49814, complete genome	2	85.21	284	311	1.094	155.4	242	0.00881323	0.0114949	0.000109327	582402	root	cellular organisms	Bacteria	Proteobacteria		Alphaproteobacteria		Rhodobacterales		Hyphomonadaceae		Hirschia		Hirschia baltica	Hirschia baltica ATCC 49814
193087197	Chloroherpeton thalassium ATCC 35110, complete genome	1	76.51	315	235	0.746	235	241	0.00877681	0.00574746	8.26106e-05	517418	root	cellular organisms	Bacteria	Bacteroidetes/Chlorobi group		Chlorobi	Chlorobia	Chlorobiales		Chlorobiaceae		Chloroherpeton		Chloroherpeton thalassium	Chloroherpeton thalassium ATCC 35110
369794406	Aquincola tertiaricarbonis strain L108 AraC family transcriptional regulator and acyl-CoA synthetase genes, complete cds; and liu operon operon, complete sequence	2	84.64	280	299	1.068	149.5	237	0.00863114	0.0114949	0.000105109	391953	root	cellular organisms	Bacteria	Proteobacteria		Betaproteobacteria		Burkholderiales	unclassified Burkholderiales		Burkholderiales Genera incertae sedis	Aquincola		Aquincola tertiaricarbonis
253982053	Methylotenera mobilis JLW8, complete genome	2	73.61	322	199	0.617	99.4	237	0.00863114	0.0114949	6.99554e-05	583345	root	cellular organisms	Bacteria	Proteobacteria		Betaproteobacteria		Methylophilales		Methylophilaceae		Methylotenera		Methylotenera mobilis	Methylotenera mobilis JLW8
110589447	Endoriftia persephone 'Hot96_1+Hot96_2' clone rif_2373_007 ribosomal protein L10 50S ribosomal subunit protein L10 gene, complete cds	1	77.2	307	239	0.779	239	237	0.00863114	0.00574746	8.40168e-05	394104	root	cellular organisms	Bacteria	Proteobacteria		Gammaproteobacteria		unclassified Gammaproteobacteria			sulfur-oxidizing symbionts	Endoriftia		Endoriftia persephone	Endoriftia persephone 'Hot96_1+Hot96_2'
110589277	Endoriftia persephone 'Hot96_1+Hot96_2' clone rif_1969_001 translation elongation factor EF-G small GTP-binding protein domain gene, partial cds	1	85.25	278	316	1.137	316	237	0.00863114	0.00574746	0.000111085	394104	root	cellular organisms	Bacteria	Proteobacteria		Gammaproteobacteria		unclassified Gammaproteobacteria			sulfur-oxidizing symbionts	Endoriftia		Endoriftia persephone	Endoriftia persephone 'Hot96_1+Hot96_2'
379047480	Thiotaurens thiomutagens SoxB (soxB) gene, partial cds	1	90.8	261	363	1.391	363	237	0.00863114	0.00574746	0.000127607	1154688	root	cellular organisms	Bacteria	Proteobacteria		Gammaproteobacteria		unclassified Gammaproteobacteria				Thiotaurens		Thiotaurens thiomutagens
192973041	Uncultured Roseobacter sp. clone 01-004290 genomic sequence	2	79.94	294	262	0.89	130.9	235	0.0085583	0.0114949	9.21021e-05	114847	root	cellular organisms	Bacteria	Proteobacteria		Alphaproteobacteria		Rhodobacterales		Rhodobacteraceae		Roseobacter		environmental samples	uncultured Roseobacter sp.
86565586	Frankia sp. CcI3, complete genome	2	78.79	297	247	0.832	123.6	234	0.00852188	0.0114949	8.68291e-05	106370	root	cellular organisms	Bacteria	Actinobacteria		Actinobacteria	Actinobacteridae	Actinomycetales	Frankineae	Frankiaceae		Frankia			Frankia sp. CcI3
110589457	Endoriftia persephone 'Hot96_1+Hot96_2' clone rif_2388_014 chorismate synthase gene, partial cds	1	78.26	299	246	0.823	246	234	0.00852188	0.00574746	8.64775e-05	394104	root	cellular organisms	Bacteria	Proteobacteria		Gammaproteobacteria		unclassified Gammaproteobacteria			sulfur-oxidizing symbionts	Endoriftia		Endoriftia persephone	Endoriftia persephone 'Hot96_1+Hot96_2'
341926067	Chitiniphilus shinanonensis chiN, csfA, csfB, csfC, csfD, chiO, csfE, csfF, csfG genes for family 19 chitinase, phosphoglycolate phosphatase, DNA polymerase IV, cytidyltransferase-related domain protein, hypothetical protein, family 18 chitinase, type I secretion outer membrane protein, hypothetical protein, diguanylate cyclase/phosphodiesterase, complete cds, strain: SAY3	1	71.25	327	145	0.443	145	233	0.00848546	0.00574746	5.09725e-05	553088	root	cellular organisms	Bacteria	Proteobacteria		Betaproteobacteria		Neisseriales		Neisseriaceae		Chitiniphilus		Chitiniphilus shinanonensis
110589183	Endoriftia persephone 'Hot96_1+Hot96_2' clone rif_1309_005 GMP synthase glutamine-hydrolyzing gene, partial cds	1	82.92	281	291	1.036	291	233	0.00848546	0.00574746	0.000102297	394104	root	cellular organisms	Bacteria	Proteobacteria		Gammaproteobacteria		unclassified Gammaproteobacteria			sulfur-oxidizing symbionts	Endoriftia		Endoriftia persephone	Endoriftia persephone 'Hot96_1+Hot96_2'
110589413	Endoriftia persephone 'Hot96_1+Hot96_2' clone rif_2316_006 phosphoglucosamine mutase gene, partial cds	1	74.44	313	205	0.655	205	233	0.00848546	0.00574746	7.20646e-05	394104	root	cellular organisms	Bacteria	Proteobacteria		Gammaproteobacteria		unclassified Gammaproteobacteria			sulfur-oxidizing symbionts	Endoriftia		Endoriftia persephone	Endoriftia persephone 'Hot96_1+Hot96_2'
39650929	Rhodopseudomonas palustris CGA009 complete genome; segment 14/16	2	78.92	294	251	0.854	125.6	232	0.00844905	0.0114949	8.82352e-05	258594	root	cellular organisms	Bacteria	Proteobacteria		Alphaproteobacteria		Rhizobiales		Bradyrhizobiaceae		Rhodopseudomonas		Rhodopseudomonas palustris	Rhodopseudomonas palustris CGA009
326200231	Uncultured bacterium clone JS24_14 DsrA (dsrA) gene, partial sequence; dsrA-dsrB intergenic spacer, complete sequence; and DsrB (dsrB) gene, partial sequence	2	82.2	281	273	0.971	136.5	231	0.00841263	0.0114949	9.5969e-05	77133	root	cellular organisms	Bacteria	<Bacteria/environmental samples>		<Bacteria/environmental samples>		<Bacteria/environmental samples>				environmental samples			uncultured bacterium
340554897	Acidithiobacillus caldus SM-1, complete genome	2	85.5	269	310	1.152	155	230	0.00837621	0.0114949	0.000108976	990288	root	cellular organisms	Bacteria	Proteobacteria		Gammaproteobacteria		Acidithiobacillales		Acidithiobacillaceae		Acidithiobacillus		Acidithiobacillus caldus	Acidithiobacillus caldus SM-1
212379224	Streptomyces pactum strain ATCC 27456 pactamycin biosynthetic gene cluster, partial sequence	1	75.58	303	206	0.68	206	229	0.00833979	0.00574746	7.24161e-05	68249	root	cellular organisms	Bacteria	Actinobacteria		Actinobacteria	Actinobacteridae	Actinomycetales	Streptomycineae	Streptomycetaceae		Streptomyces		Streptomyces pactum
110589471	Endoriftia persephone 'Hot96_1+Hot96_2' clone rif_2405_001 peptide chain release factor 3 gene, partial cds	2	86.41	265	316	1.192	158	229	0.00833979	0.0114949	0.000111085	394104	root	cellular organisms	Bacteria	Proteobacteria		Gammaproteobacteria		unclassified Gammaproteobacteria			sulfur-oxidizing symbionts	Endoriftia		Endoriftia persephone	Endoriftia persephone 'Hot96_1+Hot96_2'
325059306	Agrobacterium sp. H13-3 circular chromosome, complete sequence	2	86.59	261	313	1.199	156.5	226	0.00823054	0.0114949	0.00011003	861208	root	cellular organisms	Bacteria	Proteobacteria		Alphaproteobacteria		Rhizobiales		Rhizobiaceae	Rhizobium/Agrobacterium group	Agrobacterium			Agrobacterium sp. H13-3
5453190	Rhodobacter sphaeroides f. sp. denitrificans nitrous oxide reductase operon, partial sequence	2	79.02	286	247	0.865	123.7	226	0.00823054	0.0114949	8.68291e-05	39723	root	cellular organisms	Bacteria	Proteobacteria		Alphaproteobacteria		Rhodobacterales		Rhodobacteraceae		Rhodobacter		Rhodobacter sphaeroides	Rhodobacter sphaeroides f. sp. denitrificans
110589481	Endoriftia persephone 'Hot96_1+Hot96_2' clone rif_2414_010 fimbrial assembly membrane protein type IV pilus biogenesis protein gene, partial cds	1	79.51	283	246	0.869	246	225	0.00819412	0.00574746	8.64775e-05	394104	root	cellular organisms	Bacteria	Proteobacteria		Gammaproteobacteria		unclassified Gammaproteobacteria			sulfur-oxidizing symbionts	Endoriftia		Endoriftia persephone	Endoriftia persephone 'Hot96_1+Hot96_2'
223703169	Uncultured nitrogen-fixing bacterium clone DBTNF31 dinitrogenase reductase(nifH) gene, partial cds	2	95.73	234	378	1.615	189	224	0.0081577	0.0114949	0.00013288	77133	root	cellular organisms	Bacteria	<Bacteria/environmental samples>		<Bacteria/environmental samples>		<Bacteria/environmental samples>				environmental samples			uncultured bacterium
161784420	Gluconacetobacter diazotrophicus PAl 5 complete genome	2	74.92	299	203	0.678	101.4	224	0.0081577	0.0114949	7.13615e-05	272568	root	cellular organisms	Bacteria	Proteobacteria		Alphaproteobacteria		Rhodospirillales		Acetobacteraceae		Gluconacetobacter		Gluconacetobacter diazotrophicus	Gluconacetobacter diazotrophicus PAl 5
388535550	Advenella kashmirensis WT001, complete genome	2	80	280	250	0.891	124.8	224	0.0081577	0.0114949	8.78837e-05	1036672	root	cellular organisms	Bacteria	Proteobacteria		Betaproteobacteria		Burkholderiales		Alcaligenaceae		Advenella		Advenella kashmirensis	Advenella kashmirensis WT001
110589265	Endoriftia persephone 'Hot96_1+Hot96_2' clone rif_1901_001 ATP synthase gamma chain gene, partial cds	1	78.05	287	226	0.787	226	224	0.0081577	0.00574746	7.94468e-05	394104	root	cellular organisms	Bacteria	Proteobacteria		Gammaproteobacteria		unclassified Gammaproteobacteria			sulfur-oxidizing symbionts	Endoriftia		Endoriftia persephone	Endoriftia persephone 'Hot96_1+Hot96_2'
344170422	blood disease bacterium R229, genomic contig 00006-1627	1	84.41	263	289	1.099	289	222	0.00808486	0.00574746	0.000101594	741978	root	cellular organisms	Bacteria	Proteobacteria		Betaproteobacteria		Burkholderiales		Burkholderiaceae		Ralstonia		unclassified Ralstonia	blood disease bacterium R229
187939884	Pseudomonas aeruginosa strain PACS171b clone fa1382, complete sequence	1	71.84	309	145	0.469	145	222	0.00808486	0.00574746	5.09725e-05	287	root	cellular organisms	Bacteria	Proteobacteria		Gammaproteobacteria		Pseudomonadales		Pseudomonadaceae		Pseudomonas	Pseudomonas aeruginosa group	Pseudomonas aeruginosa
328496239	Paracoccus ferrooxidans strain NCCB 100066 insertion sequence ISPfe1 transposase genes, complete cds	1	79.14	278	241	0.867	241	220	0.00801203	0.00574746	8.47198e-05	327104	root	cellular organisms	Bacteria	Proteobacteria		Alphaproteobacteria		Rhodobacterales		Rhodobacteraceae		Paracoccus		Paracoccus ferrooxidans
374854428	Uncultured gamma proteobacterium DNA, fosmid clone: JFF050_B06	1	82.4	267	262	0.981	262	220	0.00801203	0.00574746	9.21021e-05	86473	root	cellular organisms	Bacteria	Proteobacteria		Gammaproteobacteria		<Bacteria/Proteobacteria/Gammaproteobacteria/environmental samples>				environmental samples			uncultured gamma proteobacterium
157315515	Shewanella sediminis HAW-EB3, complete genome	2	76.57	286	214	0.75	107.2	219	0.00797561	0.0114949	7.52284e-05	425104	root	cellular organisms	Bacteria	Proteobacteria		Gammaproteobacteria		Alteromonadales		Shewanellaceae		Shewanella		Shewanella sediminis	Shewanella sediminis HAW-EB3
326948588	Pseudonocardia dioxanivorans CB1190, complete genome	2	80.3	269	235	0.872	117.4	216	0.00786635	0.0114949	8.26106e-05	675635	root	cellular organisms	Bacteria	Actinobacteria		Actinobacteria	Actinobacteridae	Actinomycetales	Pseudonocardineae	Pseudonocardiaceae		Pseudonocardia		Pseudonocardia dioxanivorans	Pseudonocardia dioxanivorans CB1190
316926106	Azospira oryzae strain OGA24 perchlorate reductase alpha subunit gene, partial cds	1	73.47	294	179	0.609	179	216	0.00786635	0.00574746	6.29247e-05	146939	root	cellular organisms	Bacteria	Proteobacteria		Betaproteobacteria		Rhodocyclales		Rhodocyclaceae		Azospira		Azospira oryzae
297183621	Uncultured gamma proteobacterium EB000_37F04 genomic sequence	1	73.72	293	174	0.594	174	216	0.00786635	0.00574746	6.1167e-05	710971	root	cellular organisms	Bacteria	Proteobacteria		Gammaproteobacteria		<Bacteria/Proteobacteria/Gammaproteobacteria/environmental samples>				environmental samples			uncultured gamma proteobacterium EB000_37F04
225637814	Halomonas koreensis strain JCM 12237 NosZ (nosZ) gene, partial cds	1	74.23	291	187	0.643	187	216	0.00786635	0.00574746	6.5737e-05	245385	root	cellular organisms	Bacteria	Proteobacteria		Gammaproteobacteria		Oceanospirillales		Halomonadaceae		Halomonas		Halomonas koreensis
110589443	Endoriftia persephone 'Hot96_1+Hot96_2' clone rif_2368_007 heme d1 biosynthesis protein NirF gene, partial cds	1	79.12	273	228	0.835	228	216	0.00786635	0.00574746	8.01499e-05	394104	root	cellular organisms	Bacteria	Proteobacteria		Gammaproteobacteria		unclassified Gammaproteobacteria			sulfur-oxidizing symbionts	Endoriftia		Endoriftia persephone	Endoriftia persephone 'Hot96_1+Hot96_2'
379047478	Thiotaurens thiomutagens reverse-type dissimilatory sulfite reductase (dsrA) gene, partial cds	1	87.1	248	304	1.226	304	216	0.00786635	0.00574746	0.000106867	1154688	root	cellular organisms	Bacteria	Proteobacteria		Gammaproteobacteria		unclassified Gammaproteobacteria				Thiotaurens		Thiotaurens thiomutagens
296030128	Thermincola sp. JR, complete genome	1	66.15	325	92	0.282	91.5	215	0.00782994	0.00574746	3.23412e-05	635013	root	cellular organisms	Bacteria	Firmicutes		Clostridia		Clostridiales		Peptococcaceae		Thermincola		Thermincola potens	Thermincola potens JR
299526872	Dehalogenimonas lykanthroporepellens BL-DC-9, complete genome	1	83.27	257	269	1.047	269	214	0.00779352	0.00574746	9.45628e-05	552811	root	cellular organisms	Bacteria	Chloroflexi		Dehalococcoidia		<order in Dehalococcoidia>				Dehalogenimonas		Dehalogenimonas lykanthroporepellens	Dehalogenimonas lykanthroporepellens BL-DC-9
334103126	Sphingobium chlorophenolicum L-1 chromosome 2, complete sequence	2	79.56	269	231	0.859	115.6	214	0.00779352	0.0114949	8.12045e-05	690566	root	cellular organisms	Bacteria	Proteobacteria		Alphaproteobacteria		Sphingomonadales		Sphingomonadaceae		Sphingobium		Sphingobium chlorophenolicum	Sphingobium chlorophenolicum L-1
386876990	Thiocapsa roseopersicina DNA repair protein (recN), NAD-dependent epimerase/dehydratase (nde), PHA depolymerase (phaZ), putative exonuclease RdgC (rdgC), putative Mg2+ and Co2+ transporter CorB (corB), and DNA repair protein RadA (radA) genes, complete cds	1	67.94	315	93	0.296	93.3	214	0.00779352	0.00574746	3.26927e-05	1058	root	cellular organisms	Bacteria	Proteobacteria		Gammaproteobacteria		Chromatiales		Chromatiaceae		Thiocapsa		Thiocapsa roseopersicina
110589051	Endoriftia persephone 'Hot96_1+Hot96_2' clone rif_0024_001 Zn-dependent zinc protease gene, partial cds	1	78.68	272	230	0.846	230	214	0.00779352	0.00574746	8.0853e-05	394104	root	cellular organisms	Bacteria	Proteobacteria		Gammaproteobacteria		unclassified Gammaproteobacteria			sulfur-oxidizing symbionts	Endoriftia		Endoriftia persephone	Endoriftia persephone 'Hot96_1+Hot96_2'
407879691	Saccharothrix espanaensis DSM 44229 complete genome	2	76.34	279	199	0.713	99.4	213	0.0077571	0.0114949	6.99554e-05	1179773	root	cellular organisms	Bacteria	Actinobacteria		Actinobacteria	Actinobacteridae	Actinomycetales	Pseudonocardineae	Pseudonocardiaceae		Saccharothrix		Saccharothrix espanaensis	Saccharothrix espanaensis DSM 44229
452076807	Uncultured bacterium contig00141 genomic sequence	1	70.1	301	138	0.458	138	211	0.00768426	0.00574746	4.85118e-05	1239490	root	cellular organisms	Bacteria	<Bacteria/environmental samples>		<Bacteria/environmental samples>		<Bacteria/environmental samples>				environmental samples			uncultured bacterium contig00141
298504140	Geobacter sulfurreducens KN400, complete genome	2	75.27	279	185	0.662	92.4	210	0.00764784	0.0114949	6.50339e-05	663917	root	cellular organisms	Bacteria	Proteobacteria	delta/epsilon subdivisions	Deltaproteobacteria		Desulfuromonadales		Geobacteraceae		Geobacter		Geobacter sulfurreducens	Geobacter sulfurreducens KN400
7592882	Uncultured deep-sea autotrophic bacterium ORII-4 cbbM gene for ribulose-1,5-bisphosphate carboxylase/oxygenase form II large subunit, partial cds	1	90.91	231	322	1.394	322	210	0.00764784	0.00574746	0.000113194	120189	root	cellular organisms	Bacteria	Proteobacteria		Gammaproteobacteria		<Bacteria/Proteobacteria/Gammaproteobacteria/environmental samples>				environmental samples			uncultured deep-sea autotrophic bacterium ORII-4
313153990	Sulfuricurvum kujiense DSM 16994, complete genome	2	73.5	283	167	0.589	83.3	208	0.00757501	0.0114949	5.87063e-05	709032	root	cellular organisms	Bacteria	Proteobacteria	delta/epsilon subdivisions	Epsilonproteobacteria		Campylobacterales		Helicobacteraceae		Sulfuricurvum		Sulfuricurvum kujiense	Sulfuricurvum kujiense DSM 16994
84778498	Sodalis glossinidius str. 'morsitans' DNA, complete genome	2	76.19	273	192	0.703	96	208	0.00757501	0.0114949	6.74946e-05	343509	root	cellular organisms	Bacteria	Proteobacteria		Gammaproteobacteria		Enterobacteriales		Enterobacteriaceae		Sodalis		Sodalis glossinidius	Sodalis glossinidius str. 'morsitans'
117610791	Shewanella sp. ANA-3 chromosome 1, complete sequence	2	75.82	273	197	0.722	98.6	207	0.00753859	0.0114949	6.92523e-05	94122	root	cellular organisms	Bacteria	Proteobacteria		Gammaproteobacteria		Alteromonadales		Shewanellaceae		Shewanella			Shewanella sp. ANA-3
126232413	Mycobacterium sp. JLS, complete genome	1	68.44	301	107	0.355	107	206	0.00750217	0.00574746	3.76142e-05	164757	root	cellular organisms	Bacteria	Actinobacteria		Actinobacteria	Actinobacteridae	Actinomycetales	Corynebacterineae	Mycobacteriaceae		Mycobacterium			Mycobacterium sp. JLS
334100279	Sphingobium chlorophenolicum L-1 chromosome 1, complete sequence	2	84.01	244	265	1.088	132.7	205	0.00746575	0.0114949	9.31567e-05	690566	root	cellular organisms	Bacteria	Proteobacteria		Alphaproteobacteria		Sphingomonadales		Sphingomonadaceae		Sphingobium		Sphingobium chlorophenolicum	Sphingobium chlorophenolicum L-1
300432253	Thiocapsa roseopersicina strain BBS major facilitator superfamily protein (mfs1), hypothetical maturation protease (hox2W), and patatin genes, complete cds	1	74.01	277	176	0.635	176	205	0.00746575	0.00574746	6.18701e-05	1058	root	cellular organisms	Bacteria	Proteobacteria		Gammaproteobacteria		Chromatiales		Chromatiaceae		Thiocapsa		Thiocapsa roseopersicina
452076616	Uncultured bacterium contig00052 genomic sequence	1	79.22	255	221	0.867	221	202	0.0073565	0.00574746	7.76892e-05	1181536	root	cellular organisms	Bacteria	<Bacteria/environmental samples>		<Bacteria/environmental samples>		<Bacteria/environmental samples>				environmental samples			uncultured bacterium contig00052
312305891	Uncultured bacterium clone W-RPOB-105 RNA polymerase beta subunit gene, partial cds	1	87.72	228	286	1.254	286	200	0.00728366	0.00574746	0.000100539	77133	root	cellular organisms	Bacteria	<Bacteria/environmental samples>		<Bacteria/environmental samples>		<Bacteria/environmental samples>				environmental samples			uncultured bacterium
90569449	Uncultured bacterium clone CYCU-0228 NirS (nirS) gene, partial cds	1	84.03	238	259	1.088	259	200	0.00728366	0.00574746	9.10475e-05	77133	root	cellular organisms	Bacteria	<Bacteria/environmental samples>		<Bacteria/environmental samples>		<Bacteria/environmental samples>				environmental samples			uncultured bacterium
218759244	Desulfatibacillum alkenivorans AK-01, complete genome	2	77.96	254	200	0.789	100.2	198	0.00721082	0.0114949	7.03069e-05	439235	root	cellular organisms	Bacteria	Proteobacteria	delta/epsilon subdivisions	Deltaproteobacteria		Desulfobacterales		Desulfobacteraceae		Desulfatibacillum		Desulfatibacillum alkenivorans	Desulfatibacillum alkenivorans AK-01
94554390	Deinococcus geothermalis DSM 11300, complete genome	2	77.17	254	193	0.761	96.7	196	0.00713799	0.0114949	6.78462e-05	319795	root	cellular organisms	Bacteria	Deinococcus-Thermus		Deinococci		Deinococcales		Deinococcaceae		Deinococcus		Deinococcus geothermalis	Deinococcus geothermalis DSM 11300
288887617	Klebsiella variicola At-22, complete genome	2	75.1	261	172	0.659	86.1	196	0.00713799	0.0114949	6.0464e-05	640131	root	cellular organisms	Bacteria	Proteobacteria		Gammaproteobacteria		Enterobacteriales		Enterobacteriaceae		Klebsiella		Klebsiella variicola	Klebsiella variicola At-22
311893446	Kitasatospora setae KM-6054 DNA, complete genome	2	81.93	238	236	0.992	118	195	0.00710157	0.0114949	8.29622e-05	452652	root	cellular organisms	Bacteria	Actinobacteria		Actinobacteria	Actinobacteridae	Actinomycetales	Streptomycineae	Streptomycetaceae		Kitasatospora		Kitasatospora setae	Kitasatospora setae KM-6054
301638057	Desulfarculus baarsii DSM 2075, complete genome	1	99.49	195	347	1.779	347	194	0.00706515	0.00574746	0.000121983	644282	root	cellular organisms	Bacteria	Proteobacteria	delta/epsilon subdivisions	Deltaproteobacteria		Desulfarculales		Desulfarculaceae		Desulfarculus		Desulfarculus baarsii	Desulfarculus baarsii DSM 2075
344221966	Lamprobacter modestohalophilus strain Sivash ribulose-1,5-bisphosphate carboxylase/oxygenase large subunit (cbbM) gene, partial cds	1	90.23	215	288	1.34	288	194	0.00706515	0.00574746	0.000101242	1064514	root	cellular organisms	Bacteria	Proteobacteria		Gammaproteobacteria		Chromatiales		Chromatiaceae		Lamprobacter		Lamprobacter modestohalophilus
319748837	Isosphaera pallida ATCC 43644, complete genome	2	77.2	250	188	0.753	94.1	193	0.00702873	0.0114949	6.60885e-05	575540	root	cellular organisms	Bacteria	Planctomycetes		Planctomycetia		Planctomycetales		Planctomycetaceae		Isosphaera		Isosphaera pallida	Isosphaera pallida ATCC 43644
118201803	Roseovarius tolerans strain NBRC16695 DNA gyrase subunit b (gyrB) gene, partial cds	1	84.28	229	251	1.096	251	193	0.00702873	0.00574746	8.82352e-05	74031	root	cellular organisms	Bacteria	Proteobacteria		Alphaproteobacteria		Rhodobacterales		Rhodobacteraceae		Roseovarius		Roseovarius tolerans
187940159	Pseudomonas aeruginosa strain PACS171b clone fa1395, complete sequence	2	78.46	246	199	0.809	99.5	193	0.00702873	0.0114949	6.99554e-05	287	root	cellular organisms	Bacteria	Proteobacteria		Gammaproteobacteria		Pseudomonadales		Pseudomonadaceae		Pseudomonas	Pseudomonas aeruginosa group	Pseudomonas aeruginosa
209962991	Uncultured bacterium clone 3_19_nosZ putative nitrous oxide reductase (nosZ) gene, partial cds	1	74.42	258	168	0.651	168	192	0.00699231	0.00574746	5.90578e-05	77133	root	cellular organisms	Bacteria	<Bacteria/environmental samples>		<Bacteria/environmental samples>		<Bacteria/environmental samples>				environmental samples			uncultured bacterium
226088597	Gemmatimonas aurantiaca T-27 DNA, complete genome	2	77.11	249	193	0.776	96.7	192	0.00699231	0.0114949	6.78462e-05	379066	root	cellular organisms	Bacteria	Gemmatimonadetes		Gemmatimonadetes		Gemmatimonadales		Gemmatimonadaceae		Gemmatimonas		Gemmatimonas aurantiaca	Gemmatimonas aurantiaca T-27
4539150	Rhodobacter sphaeroides uptake hydrogenase operon	1	80.33	239	212	0.887	212	192	0.00699231	0.00574746	7.45253e-05	1063	root	cellular organisms	Bacteria	Proteobacteria		Alphaproteobacteria		Rhodobacterales		Rhodobacteraceae		Rhodobacter		Rhodobacter sphaeroides
462512223	Pseudomonas fluorescens Pf29Arp contig141, whole genome shotgun sequence	1	68.82	279	102	0.366	102	192	0.00699231	0.00574746	3.58565e-05	1262454	root	cellular organisms	Bacteria	Proteobacteria		Gammaproteobacteria		Pseudomonadales		Pseudomonadaceae		Pseudomonas	Pseudomonas fluorescens group	Pseudomonas fluorescens	Pseudomonas fluorescens Pf29Arp
110589399	Endoriftia persephone 'Hot96_1+Hot96_2' clone rif_2301_003 alanyl-tRNA synthetase gene, partial cds	1	78.37	245	203	0.829	203	192	0.00699231	0.00574746	7.13615e-05	394104	root	cellular organisms	Bacteria	Proteobacteria		Gammaproteobacteria		unclassified Gammaproteobacteria			sulfur-oxidizing symbionts	Endoriftia		Endoriftia persephone	Endoriftia persephone 'Hot96_1+Hot96_2'
110589063	Endoriftia persephone 'Hot96_1+Hot96_2' clone rif_0232_002 acetyl-coenzyme A carboxylase gene, partial cds	1	83.48	230	244	1.061	244	192	0.00699231	0.00574746	8.57744e-05	394104	root	cellular organisms	Bacteria	Proteobacteria		Gammaproteobacteria		unclassified Gammaproteobacteria			sulfur-oxidizing symbionts	Endoriftia		Endoriftia persephone	Endoriftia persephone 'Hot96_1+Hot96_2'
359832573	Actinoplanes sp. SE50/110, complete genome	2	78.84	241	204	0.846	102	190	0.00691948	0.0114949	7.17131e-05	134676	root	cellular organisms	Bacteria	Actinobacteria		Actinobacteria	Actinobacteridae	Actinomycetales	Micromonosporineae	Micromonosporaceae		Actinoplanes			Actinoplanes sp. SE50/110
383617674	Candidatus Thiodictyon syntrophicum str. Cad16 transcriptional regulator LysR family protein CbbR (cbbR), ribulose 1,5-bisphosphate carboxylase large subunit CbbM (cbbM), MoxR-like ATPases (cbbQ), and nitric oxide reductase activation protein (cbbO) genes, complete cds	1	70.26	269	105	0.39	105	189	0.00688306	0.00574746	3.69111e-05	572262	root	cellular organisms	Bacteria	Proteobacteria		Gammaproteobacteria		Chromatiales		Chromatiaceae		Thiodictyon		Candidatus Thiodictyon syntrophicum	Candidatus Thiodictyon syntrophicum str. Cad16
313574622	Agrobacterium tumefaciens partial gyrB gene for DNA gyrase subunit B, allele gyrB-G5-2, genomovar G5, strain CIP 107444	1	75.81	248	163	0.657	163	188	0.00684664	0.00574746	5.73001e-05	358	root	cellular organisms	Bacteria	Proteobacteria		Alphaproteobacteria		Rhizobiales		Rhizobiaceae	Rhizobium/Agrobacterium group	Agrobacterium	Agrobacterium tumefaciens complex	Agrobacterium tumefaciens
209963069	Uncultured bacterium clone 5_11_nosZ putative nitrous oxide reductase (nosZ) gene, partial cds	1	85.39	219	251	1.146	251	187	0.00681022	0.00574746	8.82352e-05	77133	root	cellular organisms	Bacteria	<Bacteria/environmental samples>		<Bacteria/environmental samples>		<Bacteria/environmental samples>				environmental samples			uncultured bacterium
349858711	Uncultured bacterium CSL11, partial sequence	2	76.76	241	185	0.766	92.4	185	0.00673739	0.0114949	6.50339e-05	1091566	root	cellular organisms	Bacteria	<Bacteria/environmental samples>		<Bacteria/environmental samples>		<Bacteria/environmental samples>				environmental samples			uncultured bacterium CSL11
110589177	Endoriftia persephone 'Hot96_1+Hot96_2' clone rif_1282_002 inorganic pyrophosphatase gene, partial cds	1	80.79	229	215	0.939	215	185	0.00673739	0.00574746	7.55799e-05	394104	root	cellular organisms	Bacteria	Proteobacteria		Gammaproteobacteria		unclassified Gammaproteobacteria			sulfur-oxidizing symbionts	Endoriftia		Endoriftia persephone	Endoriftia persephone 'Hot96_1+Hot96_2'
239934511	Uncultured gamma proteobacterium partial rpoD gene for DNA-directed RNA polymerase subunit D, clone AA6	1	71.6	257	118	0.459	118	184	0.00670097	0.00574746	4.14811e-05	86473	root	cellular organisms	Bacteria	Proteobacteria		Gammaproteobacteria		<Bacteria/Proteobacteria/Gammaproteobacteria/environmental samples>				environmental samples			uncultured gamma proteobacterium
110589083	Endoriftia persephone 'Hot96_1+Hot96_2' clone rif_0444_001 carboxyl-terminal protease gene, partial cds	1	76.35	241	167	0.693	167	184	0.00670097	0.00574746	5.87063e-05	394104	root	cellular organisms	Bacteria	Proteobacteria		Gammaproteobacteria		unclassified Gammaproteobacteria			sulfur-oxidizing symbionts	Endoriftia		Endoriftia persephone	Endoriftia persephone 'Hot96_1+Hot96_2'
110589485	Endoriftia persephone 'Hot96_1+Hot96_2' clone rif_2415_007 predicted Fe-S-cluster oxidoreductase gene, partial cds	1	75.93	241	156	0.647	156	183	0.00666455	0.00574746	5.48394e-05	394104	root	cellular organisms	Bacteria	Proteobacteria		Gammaproteobacteria		unclassified Gammaproteobacteria			sulfur-oxidizing symbionts	Endoriftia		Endoriftia persephone	Endoriftia persephone 'Hot96_1+Hot96_2'
119116049	Uncultured bacterium partial nirK gene for nitrite reductase, isolate F	1	78.45	232	187	0.806	187	182	0.00662813	0.00574746	6.5737e-05	77133	root	cellular organisms	Bacteria	<Bacteria/environmental samples>		<Bacteria/environmental samples>		<Bacteria/environmental samples>				environmental samples			uncultured bacterium
195541962	Uncultured bacterium 2303 genomic sequence	2	79.13	230	200	0.871	100.2	182	0.00662813	0.0114949	7.03069e-05	548900	root	cellular organisms	Bacteria	<Bacteria/environmental samples>		<Bacteria/environmental samples>		<Bacteria/environmental samples>				environmental samples			uncultured bacterium 2303
209486735	Uncultured bacterium clone ISA00194 putative nitrous oxide reductase (nosZ) gene, partial cds	1	87.86	206	259	1.257	259	181	0.00659171	0.00574746	9.10475e-05	77133	root	cellular organisms	Bacteria	<Bacteria/environmental samples>		<Bacteria/environmental samples>		<Bacteria/environmental samples>				environmental samples			uncultured bacterium
430732314	Thermobacillus composti KWC4, complete genome	2	77.02	235	183	0.778	91.5	181	0.00659171	0.0114949	6.43308e-05	717605	root	cellular organisms	Bacteria	Firmicutes		Bacilli		Bacillales		Paenibacillaceae		Thermobacillus		Thermobacillus composti	Thermobacillus composti KWC4
150036125	Thiorhodococcus minor strain DSM 11518 sulfate thioesterase/sulfate thiohydrolase (soxB) gene, partial cds	1	82.27	220	221	1.005	221	181	0.00659171	0.00574746	7.76892e-05	57489	root	cellular organisms	Bacteria	Proteobacteria		Gammaproteobacteria		Chromatiales		Chromatiaceae		Thiorhodococcus		Thiorhodococcus minor
290566758	Stackebrandtia nassauensis DSM 44728, complete genome	1	73.47	245	140	0.571	140	180	0.00655529	0.00574746	4.92148e-05	446470	root	cellular organisms	Bacteria	Actinobacteria		Actinobacteria	Actinobacteridae	Actinomycetales	Glycomycineae	Glycomycetaceae		Stackebrandtia		Stackebrandtia nassauensis	Stackebrandtia nassauensis DSM 44728
332377392	Uncultured bacterium clone nirS13 dissimilatory nitrite reductase (nirS) gene, partial cds	1	97.8	182	311	1.709	311	178	0.00648246	0.00574746	0.000109327	77133	root	cellular organisms	Bacteria	<Bacteria/environmental samples>		<Bacteria/environmental samples>		<Bacteria/environmental samples>				environmental samples			uncultured bacterium
221737306	Agrobacterium vitis S4 chromosome 2, complete sequence	1	74.48	239	156	0.653	156	178	0.00648246	0.00574746	5.48394e-05	311402	root	cellular organisms	Bacteria	Proteobacteria		Alphaproteobacteria		Rhizobiales		Rhizobiaceae	Rhizobium/Agrobacterium group	Agrobacterium		Agrobacterium vitis	Agrobacterium vitis S4
326544086	Marinomonas mediterranea MMB-1, complete genome	2	80.91	220	201	0.911	100.3	178	0.00648246	0.0114949	7.06585e-05	717774	root	cellular organisms	Bacteria	Proteobacteria		Gammaproteobacteria		Oceanospirillales		Oceanospirillaceae		Marinomonas		Marinomonas mediterranea	Marinomonas mediterranea MMB-1
110589117	Endoriftia persephone 'Hot96_1+Hot96_2' clone rif_0730_001 conserved hypothetical protein gene, partial cds	2	75.75	235	169	0.717	84.3	178	0.00648246	0.0114949	5.94094e-05	394104	root	cellular organisms	Bacteria	Proteobacteria		Gammaproteobacteria		unclassified Gammaproteobacteria			sulfur-oxidizing symbionts	Endoriftia		Endoriftia persephone	Endoriftia persephone 'Hot96_1+Hot96_2'
335877342	Lysobacter sp. ATCC 53042 lysobactin biosynthetic gene cluster, complete sequence	1	80.91	220	197	0.895	197	178	0.00648246	0.00574746	6.92523e-05	324869	root	cellular organisms	Bacteria	Proteobacteria		Gammaproteobacteria		Xanthomonadales		Xanthomonadaceae		Lysobacter			Lysobacter sp. ATCC 53042
258590833	Candidatus Methylomirabilis oxyfera complete genome	1	76.29	232	170	0.733	170	177	0.00644604	0.00574746	5.97609e-05	671143	root	cellular organisms	Bacteria	unclassified Bacteria		candidate division NC10		<order in Bacteria>				Candidatus Methylomirabilis		Candidatus Methylomirabilis oxyfera
260864071	Ammonifex degensii KC4, complete genome	2	76.86	229	176	0.767	87.9	176	0.00640962	0.0114949	6.18701e-05	429009	root	cellular organisms	Bacteria	Firmicutes		Clostridia		Thermoanaerobacterales		Thermoanaerobacteraceae	Moorella group	Ammonifex		Ammonifex degensii	Ammonifex degensii KC4
301795385	gamma proteobacterium HdN1 complete genome	2	80.37	219	202	0.923	101.1	176	0.00640962	0.0114949	7.101e-05	83406	root	cellular organisms	Bacteria	Proteobacteria		Gammaproteobacteria		unclassified Gammaproteobacteria				<genus in Gammaproteobacteria>			gamma proteobacterium HdN1
334098883	Sinorhizobium meliloti AK83 chromosome 3, complete sequence	1	70.56	248	118	0.476	118	175	0.0063732	0.00574746	4.14811e-05	693982	root	cellular organisms	Bacteria	Proteobacteria		Alphaproteobacteria		Rhizobiales		Rhizobiaceae	Sinorhizobium/Ensifer group	Sinorhizobium		Sinorhizobium meliloti	Sinorhizobium meliloti AK83
187717152	Burkholderia phytofirmans PsJN chromosome 2, complete sequence	2	77.78	225	170	0.757	85.2	175	0.0063732	0.0114949	5.97609e-05	398527	root	cellular organisms	Bacteria	Proteobacteria		Betaproteobacteria		Burkholderiales		Burkholderiaceae		Burkholderia		Burkholderia phytofirmans	Burkholderia phytofirmans PsJN
297153409	Streptomyces bingchenggensis BCW-1, complete genome	1	69.88	249	104	0.418	104	174	0.00633678	0.00574746	3.65596e-05	749414	root	cellular organisms	Bacteria	Actinobacteria		Actinobacteria	Actinobacteridae	Actinomycetales	Streptomycineae	Streptomycetaceae		Streptomyces		Streptomyces bingchenggensis	Streptomyces bingchenggensis BCW-1
283951607	Acidaminococcus fermentans DSM 20731, complete genome	2	75.22	230	154	0.67	77	173	0.00630037	0.0114949	5.41363e-05	591001	root	cellular organisms	Bacteria	Firmicutes		Negativicutes		Selenomonadales		Acidaminococcaceae		Acidaminococcus		Acidaminococcus fermentans	Acidaminococcus fermentans DSM 20731
346229411	Sphingomonas sp. Y57 propanil hydrolase (prpH) gene, complete cds	1	75.33	227	147	0.648	147	171	0.00622753	0.00574746	5.16756e-05	334801	root	cellular organisms	Bacteria	Proteobacteria		Alphaproteobacteria		Sphingomonadales		Sphingomonadaceae		Sphingomonas			Sphingomonas sp. Y57
297184424	Uncultured alpha proteobacterium EB080_L84F03 genomic sequence	2	80.18	212	193	0.91	96.5	170	0.00619111	0.0114949	6.78462e-05	711004	root	cellular organisms	Bacteria	Proteobacteria		Alphaproteobacteria		<Bacteria/Proteobacteria/Alphaproteobacteria/environmental samples>				environmental samples			uncultured alpha proteobacterium EB080_L84F03
338803667	Nitrosomonas sp. Is79A3, complete genome	2	78.97	214	185	0.863	92.4	169	0.00615469	0.0114949	6.50339e-05	261292	root	cellular organisms	Bacteria	Proteobacteria		Betaproteobacteria		Nitrosomonadales		Nitrosomonadaceae		Nitrosomonas			Nitrosomonas sp. Is79A3
78033986	Xanthomonas campestris pv. vesicatoria complete genome	2	84.5	200	222	1.11	111	169	0.00615469	0.0114949	7.80407e-05	316273	root	cellular organisms	Bacteria	Proteobacteria		Gammaproteobacteria		Xanthomonadales		Xanthomonadaceae		Xanthomonas		Xanthomonas euvesicatoria	Xanthomonas campestris pv. vesicatoria str. 85-10
189306843	Uncultured bacterium clone H17 ribulose-1,5-bisphosphate carboxylase/oxygenase large subunit (cbbL) gene, partial cds	1	81.95	205	203	0.99	203	168	0.00611827	0.00574746	7.13615e-05	77133	root	cellular organisms	Bacteria	<Bacteria/environmental samples>		<Bacteria/environmental samples>		<Bacteria/environmental samples>				environmental samples			uncultured bacterium
300603458	Candidatus Nitrospira defluvii chromosome, complete genome	2	77.07	218	161	0.739	80.6	168	0.00611827	0.0114949	5.65971e-05	330214	root	cellular organisms	Bacteria	Nitrospirae		Nitrospira		Nitrospirales		Nitrospiraceae		Nitrospira		Candidatus Nitrospira defluvii
28974555	Pseudomonas sp. Y2 DNA for styrene catabolism genes	1	78.14	215	176	0.819	176	168	0.00611827	0.00574746	6.18701e-05	198931	root	cellular organisms	Bacteria	Proteobacteria		Gammaproteobacteria		Pseudomonadales		Pseudomonadaceae		Pseudomonas			Pseudomonas sp. Y2
154362108	Pseudomonas butanovora strain CIP 107886 RNA polymerase beta subunit (rpoB) gene, partial cds	1	78.4	213	178	0.836	178	167	0.00608186	0.00574746	6.25732e-05	1219356	root	cellular organisms	Bacteria	Proteobacteria		Betaproteobacteria		Rhodocyclales		Rhodocyclaceae		Thauera		Thauera butanivorans	Thauera butanivorans NBRC 103042
157844830	Shewanella pealeana ATCC 700345, complete genome	1	71.98	232	125	0.539	125	167	0.00608186	0.00574746	4.39418e-05	398579	root	cellular organisms	Bacteria	Proteobacteria		Gammaproteobacteria		Alteromonadales		Shewanellaceae		Shewanella		Shewanella pealeana	Shewanella pealeana ATCC 700345
290469363	Meiothermus ruber DSM 1279, complete genome	2	81.37	204	199	0.973	99.3	166	0.00604544	0.0114949	6.99554e-05	504728	root	cellular organisms	Bacteria	Deinococcus-Thermus		Deinococci		Thermales		Thermaceae		Meiothermus		Meiothermus ruber	Meiothermus ruber DSM 1279
255292438	Uncultured bacterium DNA, fosmid clone, clone: 02C01	1	86.46	192	230	1.198	230	166	0.00604544	0.00574746	8.0853e-05	77133	root	cellular organisms	Bacteria	<Bacteria/environmental samples>		<Bacteria/environmental samples>		<Bacteria/environmental samples>				environmental samples			uncultured bacterium
110589371	Endoriftia persephone 'Hot96_1+Hot96_2' clone rif_2256_001 twitching motility protein gene, partial cds	1	85.13	195	221	1.133	221	166	0.00604544	0.00574746	7.76892e-05	394104	root	cellular organisms	Bacteria	Proteobacteria		Gammaproteobacteria		unclassified Gammaproteobacteria			sulfur-oxidizing symbionts	Endoriftia		Endoriftia persephone	Endoriftia persephone 'Hot96_1+Hot96_2'
54013472	Nocardia farcinica IFM 10152 DNA, complete genome	2	84.61	195	217	1.112	108.4	165	0.00600902	0.0114949	7.6283e-05	247156	root	cellular organisms	Bacteria	Actinobacteria		Actinobacteria	Actinobacteridae	Actinomycetales	Corynebacterineae	Nocardiaceae		Nocardia		Nocardia farcinica	Nocardia farcinica IFM 10152
37508091	Gloeobacter violaceus PCC 7421 DNA, complete genome	2	81.68	202	199	0.984	99.4	165	0.00600902	0.0114949	6.99554e-05	251221	root	cellular organisms	Bacteria	Cyanobacteria		Gloeobacteria		Gloeobacterales				Gloeobacter		Gloeobacter violaceus	Gloeobacter violaceus PCC 7421
254552970	Rhodovulum sulfidophilum gene for 16S ribosomal RNA, partial sequence and upstream region, strain: DSM 1374	1	69.92	236	93	0.395	93.3	165	0.00600902	0.00574746	3.26927e-05	1188256	root	cellular organisms	Bacteria	Proteobacteria		Alphaproteobacteria		Rhodobacterales		Rhodobacteraceae		Rhodovulum		Rhodovulum sulfidophilum	Rhodovulum sulfidophilum DSM 1374
157320013	Serratia proteamaculans 568, complete genome	2	78.57	210	178	0.845	88.8	165	0.00600902	0.0114949	6.25732e-05	399741	root	cellular organisms	Bacteria	Proteobacteria		Gammaproteobacteria		Enterobacteriales		Enterobacteriaceae		Serratia		Serratia proteamaculans	Serratia proteamaculans 568
110589171	Endoriftia persephone 'Hot96_1+Hot96_2' clone rif_1224_002 pyrroline-5-carboxylate reductase gene, partial cds	2	83.76	197	214	1.084	106.8	165	0.00600902	0.0114949	7.52284e-05	394104	root	cellular organisms	Bacteria	Proteobacteria		Gammaproteobacteria		unclassified Gammaproteobacteria			sulfur-oxidizing symbionts	Endoriftia		Endoriftia persephone	Endoriftia persephone 'Hot96_1+Hot96_2'
402760046	Uncultured bacterium clone BROK_0710_013A_91 SoxB-like gene, partial sequence	1	84.54	194	215	1.108	215	164	0.0059726	0.00574746	7.55799e-05	77133	root	cellular organisms	Bacteria	<Bacteria/environmental samples>		<Bacteria/environmental samples>		<Bacteria/environmental samples>				environmental samples			uncultured bacterium
406772829	Leptospirillum ferriphilum ML-04, complete genome	1	71	231	102	0.442	102	164	0.0059726	0.00574746	3.58565e-05	1048260	root	cellular organisms	Bacteria	Nitrospirae		Nitrospira		Nitrospirales		Nitrospiraceae		Leptospirillum	Leptospirillum sp. group III	Leptospirillum ferriphilum	Leptospirillum ferriphilum ML-04
190714216	Burkholderia cenocepacia J2315 chromosome 2, complete genome	2	83.25	197	199	1.01	99.5	164	0.0059726	0.0114949	6.99554e-05	216591	root	cellular organisms	Bacteria	Proteobacteria		Betaproteobacteria		Burkholderiales		Burkholderiaceae		Burkholderia		Burkholderia cenocepacia	Burkholderia cenocepacia J2315
28201193	Janthinobacterium sp. J3 car operons, partial and complete cds	1	76.64	214	161	0.752	161	164	0.0059726	0.00574746	5.65971e-05	213804	root	cellular organisms	Bacteria	Proteobacteria		Betaproteobacteria		Burkholderiales		Oxalobacteraceae		Janthinobacterium			Janthinobacterium sp. J3
328880049	Streptomyces venezuelae ATCC 10712 complete genome	1	74.43	219	134	0.612	134	163	0.00593618	0.00574746	4.71056e-05	953739	root	cellular organisms	Bacteria	Actinobacteria		Actinobacteria	Actinobacteridae	Actinomycetales	Streptomycineae	Streptomycetaceae		Streptomyces		Streptomyces venezuelae	Streptomyces venezuelae ATCC 10712
333106552	Ruegeria pomeroyi DSS-3 SPO_PG037 gene for heat shock protein, strain DSM 15171	1	74.43	219	140	0.639	140	163	0.00593618	0.00574746	4.92148e-05	246200	root	cellular organisms	Bacteria	Proteobacteria		Alphaproteobacteria		Rhodobacterales		Rhodobacteraceae		Ruegeria		Ruegeria pomeroyi	Ruegeria pomeroyi DSS-3
184194305	Burkholderia phymatum STM815 chromosome 2, complete sequence	2	81.5	200	188	0.942	94.2	163	0.00593618	0.0114949	6.60885e-05	391038	root	cellular organisms	Bacteria	Proteobacteria		Betaproteobacteria		Burkholderiales		Burkholderiaceae		Burkholderia		Burkholderia phymatum	Burkholderia phymatum STM815
309390350	Stigmatella aurantiaca DW4/3-1, complete genome	2	81	200	188	0.941	94.1	162	0.00589977	0.0114949	6.60885e-05	378806	root	cellular organisms	Bacteria	Proteobacteria	delta/epsilon subdivisions	Deltaproteobacteria		Myxococcales	Cystobacterineae	Cystobacteraceae		Stigmatella		Stigmatella aurantiaca	Stigmatella aurantiaca DW4/3-1
110589261	Endoriftia persephone 'Hot96_1+Hot96_2' clone rif_1881_005 phenylalanyl-tRNA synthetase beta subunit gene, partial cds	1	78.54	205	168	0.82	168	161	0.00586335	0.00574746	5.90578e-05	394104	root	cellular organisms	Bacteria	Proteobacteria		Gammaproteobacteria		unclassified Gammaproteobacteria			sulfur-oxidizing symbionts	Endoriftia		Endoriftia persephone	Endoriftia persephone 'Hot96_1+Hot96_2'
296843433	Nocardiopsis dassonvillei subsp. dassonvillei DSM 43111 chromosome 1, complete sequence	2	86.02	186	220	1.182	109.9	160	0.00582693	0.0114949	7.73376e-05	446468	root	cellular organisms	Bacteria	Actinobacteria		Actinobacteria	Actinobacteridae	Actinomycetales	Streptosporangineae	Nocardiopsaceae		Nocardiopsis		Nocardiopsis dassonvillei	Nocardiopsis dassonvillei subsp. dassonvillei DSM 43111
78196017	Synechococcus sp. CC9605, complete genome	1	85.48	186	214	1.151	214	159	0.00579051	0.00574746	7.52284e-05	110662	root	cellular organisms	Bacteria	Cyanobacteria		Oscillatoriophycideae		Chroococcales				Synechococcus			Synechococcus sp. CC9605
283488055	Methylomonas sp. 16a HaoA and HaoB genes, complete cds	1	73.95	215	136	0.633	136	159	0.00579051	0.00574746	4.78087e-05	318114	root	cellular organisms	Bacteria	Proteobacteria		Gammaproteobacteria		Methylococcales		Methylococcaceae		Methylomonas			Methylomonas sp. 16a
374853760	Uncultured gamma proteobacterium DNA, fosmid clone: JFF042_A12	1	70.54	224	107	0.478	107	158	0.00575409	0.00574746	3.76142e-05	86473	root	cellular organisms	Bacteria	Proteobacteria		Gammaproteobacteria		<Bacteria/Proteobacteria/Gammaproteobacteria/environmental samples>				environmental samples			uncultured gamma proteobacterium
223587978	Vibrio splendidus LGP32 chromosome 2	1	69	229	93	0.407	93.3	158	0.00575409	0.00574746	3.26927e-05	575788	root	cellular organisms	Bacteria	Proteobacteria		Gammaproteobacteria		Vibrionales		Vibrionaceae		Vibrio		Vibrio splendidus	Vibrio splendidus LGP32
281331155	Thermochromatium tepidum petA, petB, petC genes for Fe-S protein, cytochrome b, cytochrome c1, complete cds	1	82.11	190	190	1	190	156	0.00568126	0.00574746	6.67916e-05	1050	root	cellular organisms	Bacteria	Proteobacteria		Gammaproteobacteria		Chromatiales		Chromatiaceae		Thermochromatium		Thermochromatium tepidum
462512321	Pseudomonas fluorescens Pf29Arp contig110, whole genome shotgun sequence	1	74.64	209	138	0.66	138	156	0.00568126	0.00574746	4.85118e-05	1262454	root	cellular organisms	Bacteria	Proteobacteria		Gammaproteobacteria		Pseudomonadales		Pseudomonadaceae		Pseudomonas	Pseudomonas fluorescens group	Pseudomonas fluorescens	Pseudomonas fluorescens Pf29Arp
119392502	Mesorhizobium sp. LUK beta-transaminase gene, complete cds	1	73.46	211	114	0.54	114	155	0.00564484	0.00574746	4.00749e-05	398267	root	cellular organisms	Bacteria	Proteobacteria		Alphaproteobacteria		Rhizobiales		Phyllobacteriaceae		Mesorhizobium			Mesorhizobium sp. LUK
4102865	Paracoccus denitrificans F1-ATPase gamma-subunit (atpC) and F1-ATPase beta-subunit (atpB) genes, partial cds	1	86.11	180	208	1.156	208	155	0.00564484	0.00574746	7.31192e-05	266	root	cellular organisms	Bacteria	Proteobacteria		Alphaproteobacteria		Rhodobacterales		Rhodobacteraceae		Paracoccus		Paracoccus denitrificans
323384925	Burkholderia sp. CCGE1001 chromosome 2, complete sequence	1	69.2	224	77	0.344	77	155	0.00564484	0.00574746	2.70682e-05	640510	root	cellular organisms	Bacteria	Proteobacteria		Betaproteobacteria		Burkholderiales		Burkholderiaceae		Burkholderia			Burkholderia sp. CCGE1001
336102715	[Cellvibrio] gilvus ATCC 13127, complete genome	1	73.21	209	123	0.589	123	153	0.005572	0.00574746	4.32388e-05	593907	root	cellular organisms	Bacteria	Actinobacteria		Actinobacteria	Actinobacteridae	Actinomycetales	Micrococcineae	Cellulomonadaceae		Cellulomonas		[Cellvibrio] gilvus	[Cellvibrio] gilvus ATCC 13127
119862398	Psychromonas ingrahamii 37, complete genome	1	75.37	203	141	0.695	141	153	0.005572	0.00574746	4.95664e-05	357804	root	cellular organisms	Bacteria	Proteobacteria		Gammaproteobacteria		Alteromonadales		Psychromonadaceae		Psychromonas		Psychromonas ingrahamii	Psychromonas ingrahamii 37
157076741	Escherichia coli E24377A, complete genome	1	84.44	180	199	1.106	199	152	0.00553558	0.00574746	6.99554e-05	331111	root	cellular organisms	Bacteria	Proteobacteria		Gammaproteobacteria		Enterobacteriales		Enterobacteriaceae		Escherichia		Escherichia coli	Escherichia coli E24377A
110589315	Endoriftia persephone 'Hot96_1+Hot96_2' clone rif_2099_012 membrane protease subunit Band 7 protein gene, partial cds	1	75.25	202	132	0.653	132	152	0.00553558	0.00574746	4.64026e-05	394104	root	cellular organisms	Bacteria	Proteobacteria		Gammaproteobacteria		unclassified Gammaproteobacteria			sulfur-oxidizing symbionts	Endoriftia		Endoriftia persephone	Endoriftia persephone 'Hot96_1+Hot96_2'
134142992	Uncultured bacterium clone BP230 alkane monooxygenase (alkB) gene, partial cds	1	78.65	192	161	0.839	161	151	0.00549916	0.00574746	5.65971e-05	77133	root	cellular organisms	Bacteria	<Bacteria/environmental samples>		<Bacteria/environmental samples>		<Bacteria/environmental samples>				environmental samples			uncultured bacterium
46850285	Uncultured bacterium clone DGGE band HS2E nitrite reductase (nirS) gene, partial cds	1	87.79	172	215	1.25	215	151	0.00549916	0.00574746	7.55799e-05	77133	root	cellular organisms	Bacteria	<Bacteria/environmental samples>		<Bacteria/environmental samples>		<Bacteria/environmental samples>				environmental samples			uncultured bacterium
110589299	Endoriftia persephone 'Hot96_1+Hot96_2' clone rif_2072_001 orotate phosphoribosyltransferase gene, partial cds	1	82.51	183	187	1.022	187	151	0.00549916	0.00574746	6.5737e-05	394104	root	cellular organisms	Bacteria	Proteobacteria		Gammaproteobacteria		unclassified Gammaproteobacteria			sulfur-oxidizing symbionts	Endoriftia		Endoriftia persephone	Endoriftia persephone 'Hot96_1+Hot96_2'
403227528	Arthrobacter sp. Rue61a, complete genome	1	73.76	202	125	0.619	125	149	0.00542633	0.00574746	4.39418e-05	1118963	root	cellular organisms	Bacteria	Actinobacteria		Actinobacteria	Actinobacteridae	Actinomycetales	Micrococcineae	Micrococcaceae		Arthrobacter			Arthrobacter sp. Rue61a
262333112	Rhodothermus marinus DSM 4252, complete genome	1	75.25	198	129	0.652	129	149	0.00542633	0.00574746	4.5348e-05	518766	root	cellular organisms	Bacteria	Bacteroidetes/Chlorobi group		Bacteroidetes		Bacteroidetes Order II. Incertae sedis		Rhodothermaceae		Rhodothermus		Rhodothermus marinus	Rhodothermus marinus DSM 4252
469926873	Micavibrio aeruginosavorus EPB, complete genome	1	71.98	207	113	0.546	113	149	0.00542633	0.00574746	3.97234e-05	349215	root	cellular organisms	Bacteria	Proteobacteria		Alphaproteobacteria		unclassified Alphaproteobacteria				Micavibrio		Micavibrio aeruginosavorus	Micavibrio aeruginosavorus EPB
46371300	Azotobacter chroococcum strain ATCC 7493 DNA mismatch repair protein (mutS) gene, partial cds; ferredoxin A (fdxA) gene, complete cds; and stationary phase sigma factor (rpoS) gene, partial cds	1	84.66	176	196	1.114	196	149	0.00542633	0.00574746	6.89008e-05	353	root	cellular organisms	Bacteria	Proteobacteria		Gammaproteobacteria		Pseudomonadales		Pseudomonadaceae	Azotobacter group	Azotobacter		Azotobacter chroococcum
189339705	Chlorobium limicola DSM 245, complete genome	2	82.23	180	183	1.017	91.5	148	0.00538991	0.0114949	6.43308e-05	290315	root	cellular organisms	Bacteria	Bacteroidetes/Chlorobi group		Chlorobi	Chlorobia	Chlorobiales		Chlorobiaceae	Chlorobium/Pelodictyon group	Chlorobium		Chlorobium limicola	Chlorobium limicola DSM 245
410827658	Uncultured bacterium clone XCDL_W_soxB_05 sulfate thioesterase/sulfate thiohydrolase (soxB) gene, partial cds	1	88.62	167	215	1.287	215	148	0.00538991	0.00574746	7.55799e-05	77133	root	cellular organisms	Bacteria	<Bacteria/environmental samples>		<Bacteria/environmental samples>		<Bacteria/environmental samples>				environmental samples			uncultured bacterium
341476	Chromatium vinosum ribulose 1,5-bisphosphate carbpxylase/oxygenase large and small subunits (rbcA and rbcB) genes, complete cds	1	80.87	183	172	0.94	172	148	0.00538991	0.00574746	6.0464e-05	1049	root	cellular organisms	Bacteria	Proteobacteria		Gammaproteobacteria		Chromatiales		Chromatiaceae		Allochromatium		Allochromatium vinosum
387351355	Pseudomonas putida strain POS-F84 PutA gene, partial cds	1	78.31	189	156	0.825	156	148	0.00538991	0.00574746	5.48394e-05	303	root	cellular organisms	Bacteria	Proteobacteria		Gammaproteobacteria		Pseudomonadales		Pseudomonadaceae		Pseudomonas	Pseudomonas putida group	Pseudomonas putida
116235134	Uncultured bacterium nosZ gene for nitrous oxide reductase, partial cds, clone: AASZ12	1	82.58	178	181	1.017	181	147	0.00535349	0.00574746	6.36278e-05	77133	root	cellular organisms	Bacteria	<Bacteria/environmental samples>		<Bacteria/environmental samples>		<Bacteria/environmental samples>				environmental samples			uncultured bacterium
315417394	Asticcacaulis excentricus CB 48 chromosome 2, complete sequence	1	73.13	201	105	0.522	105	147	0.00535349	0.00574746	3.69111e-05	573065	root	cellular organisms	Bacteria	Proteobacteria		Alphaproteobacteria		Caulobacterales		Caulobacteraceae		Asticcacaulis		Asticcacaulis excentricus	Asticcacaulis excentricus CB 48
46359623	Hydrogenovibrio marinus cbbLS-1 gene cluster (cbbR1, cbbL-1, cbbS-1, cbbQ1, cbbO1, orf1-5), complete cds	1	74.62	197	131	0.665	131	147	0.00535349	0.00574746	4.6051e-05	28885	root	cellular organisms	Bacteria	Proteobacteria		Gammaproteobacteria		Thiotrichales		Piscirickettsiaceae		Hydrogenovibrio		Hydrogenovibrio marinus
462512600	Pseudomonas fluorescens Pf29Arp contig007, whole genome shotgun sequence	1	73	200	116	0.58	116	146	0.00531707	0.00574746	4.0778e-05	1262454	root	cellular organisms	Bacteria	Proteobacteria		Gammaproteobacteria		Pseudomonadales		Pseudomonadaceae		Pseudomonas	Pseudomonas fluorescens group	Pseudomonas fluorescens	Pseudomonas fluorescens Pf29Arp
110589381	Endoriftia persephone 'Hot96_1+Hot96_2' clone rif_2281_003 FKBP-type peptidyl-prolyl cis-trans isomerase (trigger factor a molecular chaperone involved in cell division) gene, partial cds	1	74.87	195	118	0.605	118	146	0.00531707	0.00574746	4.14811e-05	394104	root	cellular organisms	Bacteria	Proteobacteria		Gammaproteobacteria		unclassified Gammaproteobacteria			sulfur-oxidizing symbionts	Endoriftia		Endoriftia persephone	Endoriftia persephone 'Hot96_1+Hot96_2'
449096568	Cronobacter sakazakii SP291, complete genome	1	75.92	191	131	0.686	131	145	0.00528065	0.00574746	4.6051e-05	956149	root	cellular organisms	Bacteria	Proteobacteria		Gammaproteobacteria		Enterobacteriales		Enterobacteriaceae		Cronobacter		Cronobacter sakazakii	Cronobacter sakazakii SP291
308056051	Pantoea vagans C9-1, complete genome	1	80.11	181	161	0.89	161	145	0.00528065	0.00574746	5.65971e-05	712898	root	cellular organisms	Bacteria	Proteobacteria		Gammaproteobacteria		Enterobacteriales		Enterobacteriaceae		Pantoea		Pantoea vagans	Pantoea vagans C9-1
262338893	Vibrio sp. Ex25 chromosome 2, complete sequence	1	70.73	205	90	0.438	89.7	145	0.00528065	0.00574746	3.16381e-05	150340	root	cellular organisms	Bacteria	Proteobacteria		Gammaproteobacteria		Vibrionales		Vibrionaceae		Vibrio			Vibrio sp. Ex25
225908494	Uncultured bacterium clone 3-3 dinitrogenase reductase (nifH) gene, partial cds	1	97.3	148	250	1.689	250	144	0.00524424	0.00574746	8.78837e-05	77133	root	cellular organisms	Bacteria	<Bacteria/environmental samples>		<Bacteria/environmental samples>		<Bacteria/environmental samples>				environmental samples			uncultured bacterium
335340310	Vibrio anguillarum 775 chromosome I, complete sequence	1	71.64	201	86	0.428	86	144	0.00524424	0.00574746	3.0232e-05	882102	root	cellular organisms	Bacteria	Proteobacteria		Gammaproteobacteria		Vibrionales		Vibrionaceae		Vibrio		Vibrio anguillarum	Listonella anguillarum serovar O1
193084573	Uncultured bacterium GRIST03 genomic sequence	1	73.96	192	114	0.594	114	142	0.0051714	0.00574746	4.00749e-05	542449	root	cellular organisms	Bacteria	<Bacteria/environmental samples>		<Bacteria/environmental samples>		<Bacteria/environmental samples>				environmental samples			uncultured bacterium GRIST03
297181631	Uncultured Rhodospirillales bacterium HF0200_01O14 genomic sequence	1	80.46	174	161	0.925	161	140	0.00509856	0.00574746	5.65971e-05	710787	root	cellular organisms	Bacteria	Proteobacteria		Alphaproteobacteria		Rhodospirillales				environmental samples			uncultured Rhodospirillales bacterium HF0200_01O14
110589387	Endoriftia persephone 'Hot96_1+Hot96_2' clone rif_2281_009 ATP-dependent Clp protease ATP-binding subunit ClpX gene, partial cds	1	78.21	179	147	0.821	147	140	0.00509856	0.00574746	5.16756e-05	394104	root	cellular organisms	Bacteria	Proteobacteria		Gammaproteobacteria		unclassified Gammaproteobacteria			sulfur-oxidizing symbionts	Endoriftia		Endoriftia persephone	Endoriftia persephone 'Hot96_1+Hot96_2'
409108403	Uncultured bacterium clone GHL2_W_coxL(BMS)_08 carbon monoxide dehydrogenase form II large subunit (coxL) gene, partial cds	1	85.71	161	187	1.161	187	138	0.00502573	0.00574746	6.5737e-05	77133	root	cellular organisms	Bacteria	<Bacteria/environmental samples>		<Bacteria/environmental samples>		<Bacteria/environmental samples>				environmental samples			uncultured bacterium
294653347	Paracoccus aestuarii insertion sequence ISPaes3 putative transposase gene, complete cds	1	72.63	190	102	0.537	102	138	0.00502573	0.00574746	3.58565e-05	453842	root	cellular organisms	Bacteria	Proteobacteria		Alphaproteobacteria		Rhodobacterales		Rhodobacteraceae		Paracoccus		Paracoccus aestuarii
386926354	Ruegeria sp. G-M8 DNA gyrase subunit B (gyrB) gene, partial cds	1	90.79	152	212	1.395	212	138	0.00502573	0.00574746	7.45253e-05	1173585	root	cellular organisms	Bacteria	Proteobacteria		Alphaproteobacteria		Rhodobacterales		Rhodobacteraceae		Ruegeria		Ruegeria sp. G-M8
325460008	Burkholderia fungorum strain LMG 16225 glutamate synthase large subunit-like (gltB) gene, partial sequence	1	83.64	165	163	0.988	163	138	0.00502573	0.00574746	5.73001e-05	134537	root	cellular organisms	Bacteria	Proteobacteria		Betaproteobacteria		Burkholderiales		Burkholderiaceae		Burkholderia		Burkholderia fungorum
78165794	Chlorobium luteolum DSM 273, complete genome	1	83.54	164	174	1.061	174	137	0.00498931	0.00574746	6.1167e-05	319225	root	cellular organisms	Bacteria	Bacteroidetes/Chlorobi group		Chlorobi	Chlorobia	Chlorobiales		Chlorobiaceae	Chlorobium/Pelodictyon group	Pelodictyon		Pelodictyon luteolum	Chlorobium luteolum DSM 273
213013221	Uncultured bacterium clone MWWT101 nitrous-oxide reductase (nosZ) gene, partial cds	1	80.12	171	156	0.912	156	137	0.00498931	0.00574746	5.48394e-05	77133	root	cellular organisms	Bacteria	<Bacteria/environmental samples>		<Bacteria/environmental samples>		<Bacteria/environmental samples>				environmental samples			uncultured bacterium
153963033	Uncultured bacterium clone G1FW33 putative sulfide-quinone reductase gene, partial cds	1	88.39	155	199	1.284	199	137	0.00498931	0.00574746	6.99554e-05	77133	root	cellular organisms	Bacteria	<Bacteria/environmental samples>		<Bacteria/environmental samples>		<Bacteria/environmental samples>				environmental samples			uncultured bacterium
110589389	Endoriftia persephone 'Hot96_1+Hot96_2' clone rif_2285_003 seryl-tRNA synthetase class IIa gene, partial cds	1	82.04	167	167	1	167	137	0.00498931	0.00574746	5.87063e-05	394104	root	cellular organisms	Bacteria	Proteobacteria		Gammaproteobacteria		unclassified Gammaproteobacteria			sulfur-oxidizing symbionts	Endoriftia		Endoriftia persephone	Endoriftia persephone 'Hot96_1+Hot96_2'
283814236	Spirosoma linguale DSM 74, complete genome	1	70.1	194	86	0.443	86	136	0.00495289	0.00574746	3.0232e-05	504472	root	cellular organisms	Bacteria	Bacteroidetes/Chlorobi group		Bacteroidetes	Cytophagia	Cytophagales		Cytophagaceae		Spirosoma		Spirosoma linguale	Spirosoma linguale DSM 74
41582259	Uncultured marine bacterium 463 clone EBAC080-L32B05 genomic sequence	1	74.73	182	122	0.67	122	136	0.00495289	0.00574746	4.28872e-05	257394	root	cellular organisms	Bacteria	<Bacteria/environmental samples>		<Bacteria/environmental samples>		<Bacteria/environmental samples>				environmental samples			uncultured marine bacterium 463
157673243	Sterolibacterium denitrificans strain Chol-1ST putative cholest-4-en-3-one hydroxylase gene, partial cds; and cholesterol dehydrogenase/isomerase (acmA), putative cholesterol transporter, putative iron/sulfur-binding protein, putative transcriptional regulator (ORF4), and cholest-4-en-3-one-delta1-dehydrogenase (acmB) genes, complete cds	1	73.51	185	109	0.589	109	136	0.00495289	0.00574746	3.83173e-05	157592	root	cellular organisms	Bacteria	Proteobacteria		Betaproteobacteria		Rhodocyclales		Rhodocyclaceae		Sterolibacterium		Sterolibacterium denitrificans
374852653	Uncultured gamma proteobacterium DNA, fosmid clone: JFF029_A09	1	74.73	182	118	0.648	118	136	0.00495289	0.00574746	4.14811e-05	86473	root	cellular organisms	Bacteria	Proteobacteria		Gammaproteobacteria		<Bacteria/Proteobacteria/Gammaproteobacteria/environmental samples>				environmental samples			uncultured gamma proteobacterium
369842747	Vibrio sp. EJY3 chromosome 2, complete sequence	1	72.97	185	90	0.485	89.7	135	0.00491647	0.00574746	3.16381e-05	1116375	root	cellular organisms	Bacteria	Proteobacteria		Gammaproteobacteria		Vibrionales		Vibrionaceae		Vibrio			Vibrio sp. EJY3
114307050	Nitrosomonas eutropha C91, complete genome	1	75.71	177	125	0.706	125	134	0.00488005	0.00574746	4.39418e-05	335283	root	cellular organisms	Bacteria	Proteobacteria		Betaproteobacteria		Nitrosomonadales		Nitrosomonadaceae		Nitrosomonas		Nitrosomonas eutropha	Nitrosomonas eutropha C91
289233	Azotobacter chroococcum hydrogenase accessory protein operon (hupABYC) genes, complete cds	1	76.14	176	129	0.733	129	134	0.00488005	0.00574746	4.5348e-05	353	root	cellular organisms	Bacteria	Proteobacteria		Gammaproteobacteria		Pseudomonadales		Pseudomonadaceae	Azotobacter group	Azotobacter		Azotobacter chroococcum
33945688	Pseudomonas sp. Y2 paa2 gene cluster for phenylacetate degradation	1	82.21	163	163	1	163	134	0.00488005	0.00574746	5.73001e-05	198931	root	cellular organisms	Bacteria	Proteobacteria		Gammaproteobacteria		Pseudomonadales		Pseudomonadaceae		Pseudomonas			Pseudomonas sp. Y2
110589187	Endoriftia persephone 'Hot96_1+Hot96_2' clone rif_1373_003 NADH dehydrogenase I E subunit gene, partial cds	1	75.71	177	125	0.706	125	134	0.00488005	0.00574746	4.39418e-05	394104	root	cellular organisms	Bacteria	Proteobacteria		Gammaproteobacteria		unclassified Gammaproteobacteria			sulfur-oxidizing symbionts	Endoriftia		Endoriftia persephone	Endoriftia persephone 'Hot96_1+Hot96_2'
306811174	Uncultured bacterium clone JFS14 SoxB (soxB) gene, partial cds	1	83.65	159	170	1.069	170	133	0.00484363	0.00574746	5.97609e-05	77133	root	cellular organisms	Bacteria	<Bacteria/environmental samples>		<Bacteria/environmental samples>		<Bacteria/environmental samples>				environmental samples			uncultured bacterium
9965271	Azospirillum brasilense ubiqinone synthase (ubiH) gene, partial cds; pZ protein (glnZ) and aspartate aminotransferase (aat) genes, complete cds; and peptidoglycan synthase (ftsK) gene, partial cds	1	76	175	120	0.686	120	133	0.00484363	0.00574746	4.21842e-05	192	root	cellular organisms	Bacteria	Proteobacteria		Alphaproteobacteria		Rhodospirillales		Rhodospirillaceae		Azospirillum		Azospirillum brasilense
110589111	Endoriftia persephone 'Hot96_1+Hot96_2' clone rif_0707_001 conserved hypothetical protein gene, partial cds	1	79.64	167	145	0.868	145	133	0.00484363	0.00574746	5.09725e-05	394104	root	cellular organisms	Bacteria	Proteobacteria		Gammaproteobacteria		unclassified Gammaproteobacteria			sulfur-oxidizing symbionts	Endoriftia		Endoriftia persephone	Endoriftia persephone 'Hot96_1+Hot96_2'
379047486	Thiotaurens thiomutagens sulfide quinone oxidoreductase (nifJ) gene, partial cds	1	81.6	163	159	0.975	159	133	0.00484363	0.00574746	5.5894e-05	1154688	root	cellular organisms	Bacteria	Proteobacteria		Gammaproteobacteria		unclassified Gammaproteobacteria				Thiotaurens		Thiotaurens thiomutagens
254262138	Enterobacter turicensis BAC clone 508BAC14B5 complete sequence, culture collection LMG:23730T	1	73.33	180	109	0.606	109	132	0.00480722	0.00574746	3.83173e-05	357233	root	cellular organisms	Bacteria	Proteobacteria		Gammaproteobacteria		Enterobacteriales		Enterobacteriaceae		Enterobacter		Enterobacter turicensis
2073465	R.blasticus atp operon coding for the 5 subunits of F1-ATPase and 8URFs	1	93.57	140	212	1.514	212	131	0.0047708	0.00574746	7.45253e-05	1075	root	cellular organisms	Bacteria	Proteobacteria		Alphaproteobacteria		Rhodobacterales		Rhodobacteraceae		Rhodobacter		Rhodobacter blasticus
33564799	Bordetella parapertussis strain 12822, complete genome; segment 1/14	1	79.39	165	138	0.836	138	131	0.0047708	0.00574746	4.85118e-05	519	root	cellular organisms	Bacteria	Proteobacteria		Betaproteobacteria		Burkholderiales		Alcaligenaceae		Bordetella		Bordetella parapertussis
365747213	Enterobacter cloacae EcWSU1, complete genome	1	84.52	155	172	1.11	172	131	0.0047708	0.00574746	6.0464e-05	1045856	root	cellular organisms	Bacteria	Proteobacteria		Gammaproteobacteria		Enterobacteriales		Enterobacteriaceae		Enterobacter	Enterobacter cloacae complex	Enterobacter cloacae	Enterobacter cloacae EcWSU1
134143063	Uncultured bacterium clone BP100 alkane monooxygenase (alkB) gene, partial cds	1	81.76	159	150	0.943	150	130	0.00473438	0.00574746	5.27302e-05	77133	root	cellular organisms	Bacteria	<Bacteria/environmental samples>		<Bacteria/environmental samples>		<Bacteria/environmental samples>				environmental samples			uncultured bacterium
46007	Rhodopseudomonas sphaeroides fbc operon (fbcF, fbcB, fbcC genes)	1	90.91	143	199	1.392	199	130	0.00473438	0.00574746	6.99554e-05	1063	root	cellular organisms	Bacteria	Proteobacteria		Alphaproteobacteria		Rhodobacterales		Rhodobacteraceae		Rhodobacter		Rhodobacter sphaeroides
318066584	Halomonas almeriensis partial atpA gene for F1-ATP synthase alpha-subunit, strain M8	1	92.2	141	205	1.454	205	130	0.00473438	0.00574746	7.20646e-05	308163	root	cellular organisms	Bacteria	Proteobacteria		Gammaproteobacteria		Oceanospirillales		Halomonadaceae		Halomonas		Halomonas almeriensis
13398332	Aquaspirillum itersonii bacterioferritin alpha subunit and bacterioferritin beta subunit genes, partial cds	1	75.44	171	113	0.661	113	129	0.00469796	0.00574746	3.97234e-05	189	root	cellular organisms	Bacteria	Proteobacteria		Alphaproteobacteria		Rhodospirillales		Rhodospirillaceae		Novispirillum		Novispirillum itersonii
292676846	Sphingobium japonicum UT26S DNA, chromosome 2, complete genome	1	70.88	182	81	0.443	80.6	129	0.00469796	0.00574746	2.84743e-05	452662	root	cellular organisms	Bacteria	Proteobacteria		Alphaproteobacteria		Sphingomonadales		Sphingomonadaceae		Sphingobium		Sphingobium japonicum	Sphingobium japonicum UT26S
341926016	Chitiniphilus shinanonensis cscA, cscB, cscC, cscD, cscE, cscF, cscG, cscH, cscI, cscJ, cscK, cscL, cscM, cscN, chiJ, cscO, chiK, cscP, cscQ, cscR genes for hypothetical protein, hypothetical protein, methyltransferase, UbiE/COQ5 family, alkaline phosphatase-like protein, carbohydrate binding family 6, GCN5-related N-acetyltransferase, RNA polymerase ECF-type sigma factor, short-chain dehydrogena…	1	87.16	148	181	1.223	181	129	0.00469796	0.00574746	6.36278e-05	553088	root	cellular organisms	Bacteria	Proteobacteria		Betaproteobacteria		Neisseriales		Neisseriaceae		Chitiniphilus		Chitiniphilus shinanonensis
297183858	Uncultured gamma proteobacterium EB000_65A11 genomic sequence	1	96.95	131	219	1.672	219	127	0.00462512	0.00574746	7.69861e-05	710972	root	cellular organisms	Bacteria	Proteobacteria		Gammaproteobacteria		<Bacteria/Proteobacteria/Gammaproteobacteria/environmental samples>				environmental samples			uncultured gamma proteobacterium EB000_65A11
110589191	Endoriftia persephone 'Hot96_1+Hot96_2' clone rif_1381_004 partition protein A gene, partial cds	1	85.81	148	172	1.162	172	127	0.00462512	0.00574746	6.0464e-05	394104	root	cellular organisms	Bacteria	Proteobacteria		Gammaproteobacteria		unclassified Gammaproteobacteria			sulfur-oxidizing symbionts	Endoriftia		Endoriftia persephone	Endoriftia persephone 'Hot96_1+Hot96_2'
385763805	Uncultured bacterium ws034A6 genomic sequence	1	75.9	166	118	0.711	118	126	0.00458871	0.00574746	4.14811e-05	1131824	root	cellular organisms	Bacteria	<Bacteria/environmental samples>		<Bacteria/environmental samples>		<Bacteria/environmental samples>				environmental samples			uncultured bacterium ws034A6
154362118	Burkholderia caribensis strain CIP 106784 RNA polymerase beta subunit (rpoB) gene, partial cds	1	88.73	142	185	1.303	185	126	0.00458871	0.00574746	6.50339e-05	75105	root	cellular organisms	Bacteria	Proteobacteria		Betaproteobacteria		Burkholderiales		Burkholderiaceae		Burkholderia		Burkholderia caribensis
177826793	Methyloversatilis universalis strain FAM5 methanol/alcohol dehydrogenase gene, partial cds	1	85.14	148	168	1.135	168	126	0.00458871	0.00574746	5.90578e-05	1000565	root	cellular organisms	Bacteria	Proteobacteria		Betaproteobacteria		Rhodocyclales		Rhodocyclaceae		Methyloversatilis		Methyloversatilis universalis	Methyloversatilis universalis FAM5
359350094	Spirochaeta sp. Grapes, complete genome	1	70.79	178	81	0.453	80.6	126	0.00458871	0.00574746	2.84743e-05	158190	root	cellular organisms	Bacteria	Spirochaetes		Spirochaetia		Spirochaetales		Spirochaetaceae		Sphaerochaeta		Sphaerochaeta pleomorpha	Sphaerochaeta pleomorpha str. Grapes
269099254	Thermanaerovibrio acidaminovorans DSM 6589, complete genome	1	83.67	147	158	1.075	158	123	0.00447945	0.00574746	5.55425e-05	525903	root	cellular organisms	Bacteria	Synergistetes		Synergistia		Synergistales		Synergistaceae		Thermanaerovibrio		Thermanaerovibrio acidaminovorans	Thermanaerovibrio acidaminovorans DSM 6589
111147037	Frankia alni str. ACN14A chromosome, complete sequence	1	71.35	171	88	0.513	87.8	122	0.00444303	0.00574746	3.0935e-05	326424	root	cellular organisms	Bacteria	Actinobacteria		Actinobacteria	Actinobacteridae	Actinomycetales	Frankineae	Frankiaceae		Frankia		Frankia alni	Frankia alni ACN14a
315407437	Micromonospora sp. L5, complete genome	1	77.22	158	123	0.778	123	122	0.00444303	0.00574746	4.32388e-05	648999	root	cellular organisms	Bacteria	Actinobacteria		Actinobacteria	Actinobacteridae	Actinomycetales	Micromonosporineae	Micromonosporaceae		Micromonospora			Micromonospora sp. L5
156231356	Roseiflexus castenholzii DSM 13941, complete genome	1	73.94	165	92	0.555	91.5	122	0.00444303	0.00574746	3.23412e-05	383372	root	cellular organisms	Bacteria	Chloroflexi		Chloroflexi		Chloroflexales		Chloroflexaceae		Roseiflexus		Roseiflexus castenholzii	Roseiflexus castenholzii DSM 13941
222354143	Uncultured bacterium clone ISA01263 hydroxylamine oxidoreductase (hao) gene, partial cds	1	75.95	158	109	0.69	109	120	0.0043702	0.00574746	3.83173e-05	77133	root	cellular organisms	Bacteria	<Bacteria/environmental samples>		<Bacteria/environmental samples>		<Bacteria/environmental samples>				environmental samples			uncultured bacterium
58220454	Uncultured bacterium clone HZ04 genomic sequence	1	75	160	109	0.681	109	120	0.0043702	0.00574746	3.83173e-05	77133	root	cellular organisms	Bacteria	<Bacteria/environmental samples>		<Bacteria/environmental samples>		<Bacteria/environmental samples>				environmental samples			uncultured bacterium
157326814	Comamonas terrigena strain LMG 1253 DNA gyrase subunit beta (gyrB) gene, partial cds	1	86.33	139	165	1.187	165	120	0.0043702	0.00574746	5.80032e-05	32013	root	cellular organisms	Bacteria	Proteobacteria		Betaproteobacteria		Burkholderiales		Comamonadaceae		Comamonas		Comamonas terrigena
110589065	Endoriftia persephone 'Hot96_1+Hot96_2' clone rif_0260_002 oxaloacetate decarboxylase alpha subunit gene, partial cds	1	75.95	158	114	0.722	114	120	0.0043702	0.00574746	4.00749e-05	394104	root	cellular organisms	Bacteria	Proteobacteria		Gammaproteobacteria		unclassified Gammaproteobacteria			sulfur-oxidizing symbionts	Endoriftia		Endoriftia persephone	Endoriftia persephone 'Hot96_1+Hot96_2'
336041425	Aplysina aerophoba bacterial symbiont clone AANRPS, partial sequence	1	77.78	153	109	0.712	109	119	0.00433378	0.00574746	3.83173e-05	1042317	root	cellular organisms	Bacteria	<Bacteria/environmental samples>		<Bacteria/environmental samples>		<Bacteria/environmental samples>				environmental samples			Aplysina aerophoba bacterial symbiont clone AANRPS
255292412	Uncultured bacterium DNA, fosmid clone, clone: 02B09	1	82.52	143	145	1.014	145	118	0.00429736	0.00574746	5.09725e-05	77133	root	cellular organisms	Bacteria	<Bacteria/environmental samples>		<Bacteria/environmental samples>		<Bacteria/environmental samples>				environmental samples			uncultured bacterium
363805176	Uncultured bacterium clone 1pcrA1_19 perchlorate reductase alpha subunit precursor (pcrA) gene, partial cds	1	77.12	153	111	0.725	111	118	0.00429736	0.00574746	3.90203e-05	77133	root	cellular organisms	Bacteria	<Bacteria/environmental samples>		<Bacteria/environmental samples>		<Bacteria/environmental samples>				environmental samples			uncultured bacterium
296019684	Cellulomonas flavigena DSM 20109, complete genome	1	86.67	135	156	1.156	156	117	0.00426094	0.00574746	5.48394e-05	446466	root	cellular organisms	Bacteria	Actinobacteria		Actinobacteria	Actinobacteridae	Actinomycetales	Micrococcineae	Cellulomonadaceae		Cellulomonas		Cellulomonas flavigena	Cellulomonas flavigena DSM 20109
219541215	Chloroflexus aggregans DSM 9485, complete genome	1	73.12	160	82	0.515	82.4	117	0.00426094	0.00574746	2.88258e-05	326427	root	cellular organisms	Bacteria	Chloroflexi		Chloroflexi		Chloroflexales		Chloroflexaceae		Chloroflexus		Chloroflexus aggregans	Chloroflexus aggregans DSM 9485
262263023	Thermochromatium tepidum orf1, orf2, fccA, fccB genes for tetraheme cytochrome c, ankyrin homologue, flavocytochrome c heme subunit precursor, flavocytochrome c flavin subunit precursor, partial and complete cds	1	70.91	165	82	0.499	82.4	117	0.00426094	0.00574746	2.88258e-05	1050	root	cellular organisms	Bacteria	Proteobacteria		Gammaproteobacteria		Chromatiales		Chromatiaceae		Thermochromatium		Thermochromatium tepidum
344174027	Ralstonia syzygii R24, genomic contig 00004-1628	1	82.27	141	141	1	141	116	0.00422452	0.00574746	4.95664e-05	907261	root	cellular organisms	Bacteria	Proteobacteria		Betaproteobacteria		Burkholderiales		Burkholderiaceae		Ralstonia		Ralstonia syzygii	Ralstonia syzygii R24
177826801	Burkholderiales bacterium RZ18-153 methanol/alcohol dehydrogenase gene, partial cds	1	86.57	134	161	1.201	161	116	0.00422452	0.00574746	5.65971e-05	515305	root	cellular organisms	Bacteria	Proteobacteria		Betaproteobacteria		Burkholderiales	unclassified Burkholderiales		unclassified Burkholderiales (miscellaneous)	<genus in Burkholderiales>			Burkholderiales bacterium RZ18-153
110589303	Endoriftia persephone 'Hot96_1+Hot96_2' clone rif_2081_003 3-phosphoserine aminotransferase gene, partial cds	1	82.86	140	145	1.036	145	116	0.00422452	0.00574746	5.09725e-05	394104	root	cellular organisms	Bacteria	Proteobacteria		Gammaproteobacteria		unclassified Gammaproteobacteria			sulfur-oxidizing symbionts	Endoriftia		Endoriftia persephone	Endoriftia persephone 'Hot96_1+Hot96_2'
379335236	Uncultured bacterium W4-39b genomic sequence	1	72.78	158	86	0.544	86	115	0.0041881	0.00574746	3.0232e-05	1130994	root	cellular organisms	Bacteria	<Bacteria/environmental samples>		<Bacteria/environmental samples>		<Bacteria/environmental samples>				environmental samples			uncultured bacterium W4-39b
319409534	Neisseria meningitidis WUE 2594 complete genome	1	73.72	156	95	0.61	95.1	115	0.0041881	0.00574746	3.33958e-05	942513	root	cellular organisms	Bacteria	Proteobacteria		Betaproteobacteria		Neisseriales		Neisseriaceae		Neisseria		Neisseria meningitidis	Neisseria meningitidis WUE 2594
256558041	Brachybacterium faecium DSM 4810 strain 6-10, complete genome	1	83.21	137	136	0.993	136	114	0.00415169	0.00574746	4.78087e-05	446465	root	cellular organisms	Bacteria	Actinobacteria		Actinobacteria	Actinobacteridae	Actinomycetales	Micrococcineae	Dermabacteraceae		Brachybacterium		Brachybacterium faecium	Brachybacterium faecium DSM 4810
442771917	Uncultured bacterium A1Q1_fos_1134 genomic sequence	1	72.61	157	77	0.49	77	114	0.00415169	0.00574746	2.70682e-05	1256543	root	cellular organisms	Bacteria	<Bacteria/environmental samples>		<Bacteria/environmental samples>		<Bacteria/environmental samples>				environmental samples			uncultured bacterium A1Q1_fos_1134
134134073	Burkholderia vietnamiensis G4 chromosome 3, complete sequence	1	92.68	123	181	1.472	181	114	0.00415169	0.00574746	6.36278e-05	269482	root	cellular organisms	Bacteria	Proteobacteria		Betaproteobacteria		Burkholderiales		Burkholderiaceae		Burkholderia		Burkholderia vietnamiensis	Burkholderia vietnamiensis G4
410519462	Shewanella oneidensis MR-1, complete genome	2	89.06	128	167	1.302	83.3	114	0.00415169	0.0114949	5.87063e-05	211586	root	cellular organisms	Bacteria	Proteobacteria		Gammaproteobacteria		Alteromonadales		Shewanellaceae		Shewanella		Shewanella oneidensis	Shewanella oneidensis MR-1
69609659	Pseudomonas anguilliseptica ggpS gene for putative glucosylglycerol-phosphate-synthase	1	79.72	143	127	0.888	127	114	0.00415169	0.00574746	4.46449e-05	53406	root	cellular organisms	Bacteria	Proteobacteria		Gammaproteobacteria		Pseudomonadales		Pseudomonadaceae		Pseudomonas	Pseudomonas aeruginosa group	Pseudomonas anguilliseptica
334857119	Frankia symbiont of Datisca glomerata, complete genome	1	88.98	127	167	1.315	167	113	0.00411527	0.00574746	5.87063e-05	656024	root	cellular organisms	Bacteria	Actinobacteria		Actinobacteria	Actinobacteridae	Actinomycetales	Frankineae	Frankiaceae		Frankia			Frankia symbiont of Datisca glomerata
239787428	uncultured bacterial clone mtbe218 complete sequence	1	76.35	148	102	0.689	102	113	0.00411527	0.00574746	3.58565e-05	77133	root	cellular organisms	Bacteria	<Bacteria/environmental samples>		<Bacteria/environmental samples>		<Bacteria/environmental samples>				environmental samples			uncultured bacterium
157804740	Thiocystis gelatinosa strain DSM 215 AprB (aprB) and AprA (aprA) genes, partial cds	1	85.61	132	152	1.152	152	113	0.00411527	0.00574746	5.34333e-05	46450	root	cellular organisms	Bacteria	Proteobacteria		Gammaproteobacteria		Chromatiales		Chromatiaceae		Thiocystis		Thiocystis gelatinosa
110589163	Endoriftia persephone 'Hot96_1+Hot96_2' clone rif_1178_003 fructose-bisphosphate aldolase gene, partial cds	1	84.33	134	147	1.097	147	113	0.00411527	0.00574746	5.16756e-05	394104	root	cellular organisms	Bacteria	Proteobacteria		Gammaproteobacteria		unclassified Gammaproteobacteria			sulfur-oxidizing symbionts	Endoriftia		Endoriftia persephone	Endoriftia persephone 'Hot96_1+Hot96_2'
110589393	Endoriftia persephone 'Hot96_1+Hot96_2' clone rif_2287_008 NADH:quinone oxidoreductase chain G gene, partial cds	1	80.14	141	129	0.915	129	113	0.00411527	0.00574746	4.5348e-05	394104	root	cellular organisms	Bacteria	Proteobacteria		Gammaproteobacteria		unclassified Gammaproteobacteria			sulfur-oxidizing symbionts	Endoriftia		Endoriftia persephone	Endoriftia persephone 'Hot96_1+Hot96_2'
133909243	Saccharopolyspora erythraea NRRL2338 complete genome	1	70.89	158	79	0.499	78.8	112	0.00407885	0.00574746	2.77712e-05	405948	root	cellular organisms	Bacteria	Actinobacteria		Actinobacteria	Actinobacteridae	Actinomycetales	Pseudonocardineae	Pseudonocardiaceae		Saccharopolyspora		Saccharopolyspora erythraea	Saccharopolyspora erythraea NRRL 2338
14517608	Azospirillum lipoferum ipdc gene for indole-3-pyruvic acid decarboxylase, complete cds	1	75.68	148	99	0.667	98.7	112	0.00407885	0.00574746	3.48019e-05	193	root	cellular organisms	Bacteria	Proteobacteria		Alphaproteobacteria		Rhodospirillales		Rhodospirillaceae		Azospirillum		Azospirillum lipoferum
407255600	Cycloclasticus sp. P1, complete genome	1	73.2	153	90	0.586	89.7	112	0.00407885	0.00574746	3.16381e-05	385025	root	cellular organisms	Bacteria	Proteobacteria		Gammaproteobacteria		Thiotrichales		Piscirickettsiaceae		Cycloclasticus			Cycloclasticus sp. P1
390410848	Terriglobus roseus DSM 18391, complete genome	1	76.03	146	105	0.719	105	111	0.00404243	0.00574746	3.69111e-05	926566	root	cellular organisms	Bacteria	Fibrobacteres/Acidobacteria group		Acidobacteria	Acidobacteriia	Acidobacteriales		Acidobacteriaceae		Terriglobus		Terriglobus roseus	Terriglobus roseus DSM 18391
315468987	Ethanoligenens harbinense YUAN-3, complete genome	1	74.5	149	99	0.662	98.7	111	0.00404243	0.00574746	3.48019e-05	663278	root	cellular organisms	Bacteria	Firmicutes		Clostridia		Clostridiales		Ruminococcaceae		Ethanoligenens		Ethanoligenens harbinense	Ethanoligenens harbinense YUAN-3
401669343	Arhodomonas sp. Seminole phenol hydroxylase component 1 gene, complete cds	1	73.03	152	90	0.59	89.7	111	0.00404243	0.00574746	3.16381e-05	1204713	root	cellular organisms	Bacteria	Proteobacteria		Gammaproteobacteria		Chromatiales		Ectothiorhodospiraceae		Arhodomonas			Arhodomonas sp. Seminole
94549081	Candidatus Koribacter versatilis Ellin345, complete genome	1	71.9	153	82	0.539	82.4	110	0.00400601	0.00574746	2.88258e-05	204669	root	cellular organisms	Bacteria	Fibrobacteres/Acidobacteria group		Acidobacteria	unclassified Acidobacteria	<order in Acidobacteria>				Candidatus Koribacter		Candidatus Koribacter versatilis	Candidatus Koribacter versatilis Ellin345
14861212	Comamonas testosteroni strain BR6020 protocatechuate meta dioxygenase locus, complete sequence	1	90.91	121	168	1.388	168	110	0.00400601	0.00574746	5.90578e-05	285	root	cellular organisms	Bacteria	Proteobacteria		Betaproteobacteria		Burkholderiales		Comamonadaceae		Comamonas		Comamonas testosteroni
110589291	Endoriftia persephone 'Hot96_1+Hot96_2' clone rif_2034_004 CTP synthase gene, complete cds	1	72.85	151	88	0.581	87.8	110	0.00400601	0.00574746	3.0935e-05	394104	root	cellular organisms	Bacteria	Proteobacteria		Gammaproteobacteria		unclassified Gammaproteobacteria			sulfur-oxidizing symbionts	Endoriftia		Endoriftia persephone	Endoriftia persephone 'Hot96_1+Hot96_2'
110589147	Endoriftia persephone 'Hot96_1+Hot96_2' clone rif_1045_002 short-chain dehydrogenase/reductase SDR oxidoreductase UcpA gene, partial cds	1	74.32	148	97	0.655	96.9	110	0.00400601	0.00574746	3.40989e-05	394104	root	cellular organisms	Bacteria	Proteobacteria		Gammaproteobacteria		unclassified Gammaproteobacteria			sulfur-oxidizing symbionts	Endoriftia		Endoriftia persephone	Endoriftia persephone 'Hot96_1+Hot96_2'
383105777	Spirochaeta africana DSM 8902, complete genome	1	74.83	147	99	0.671	98.7	110	0.00400601	0.00574746	3.48019e-05	889378	root	cellular organisms	Bacteria	Spirochaetes		Spirochaetia		Spirochaetales		Spirochaetaceae		Spirochaeta		Spirochaeta africana	Spirochaeta africana DSM 8902
24430032	Streptomyces coelicolor A3(2) complete genome; segment 20/29	1	77.3	141	107	0.759	107	109	0.0039696	0.00574746	3.76142e-05	100226	root	cellular organisms	Bacteria	Actinobacteria		Actinobacteria	Actinobacteridae	Actinomycetales	Streptomycineae	Streptomycetaceae		Streptomyces		Streptomyces coelicolor	Streptomyces coelicolor A3(2)
73697738	Uncultured bacterium clone FaeML-4 formaldehyde-activating enzyme (fae) gene, partial cds	1	79.56	137	122	0.891	122	109	0.0039696	0.00574746	4.28872e-05	77133	root	cellular organisms	Bacteria	<Bacteria/environmental samples>		<Bacteria/environmental samples>		<Bacteria/environmental samples>				environmental samples			uncultured bacterium
98975575	Sphingopyxis alaskensis RB2256, complete genome	1	78.99	138	118	0.855	118	109	0.0039696	0.00574746	4.14811e-05	317655	root	cellular organisms	Bacteria	Proteobacteria		Alphaproteobacteria		Sphingomonadales		Sphingomonadaceae		Sphingopyxis		Sphingopyxis alaskensis	Sphingopyxis alaskensis RB2256
334732565	Enterobacter aerogenes KCTC 2190, complete genome	1	85.83	127	149	1.173	149	109	0.0039696	0.00574746	5.23787e-05	1028307	root	cellular organisms	Bacteria	Proteobacteria		Gammaproteobacteria		Enterobacteriales		Enterobacteriaceae		Enterobacter		Enterobacter aerogenes	Enterobacter aerogenes KCTC 2190
452098521	Methanosarcina mazei Tuc01, complete genome	1	76.6	141	105	0.745	105	108	0.00393318	0.00574746	3.69111e-05	1236903	root	cellular organisms	Archaea	Euryarchaeota		Methanomicrobia		Methanosarcinales		Methanosarcinaceae		Methanosarcina		Methanosarcina mazei	Methanosarcina mazei Tuc01
37958836	Uncultured bacterium cosmid gbiox603r, complete sequence	1	87.8	123	154	1.252	154	108	0.00393318	0.00574746	5.41363e-05	77133	root	cellular organisms	Bacteria	<Bacteria/environmental samples>		<Bacteria/environmental samples>		<Bacteria/environmental samples>				environmental samples			uncultured bacterium
110589093	Endoriftia persephone 'Hot96_1+Hot96_2' clone rif_0545_001 carbamoyl-phosphate synthase pyrimidine-specific large chain; carbamoyl-phosphate synthetase ammonia chain gene, partial cds	1	86.4	125	149	1.192	149	108	0.00393318	0.00574746	5.23787e-05	394104	root	cellular organisms	Bacteria	Proteobacteria		Gammaproteobacteria		unclassified Gammaproteobacteria			sulfur-oxidizing symbionts	Endoriftia		Endoriftia persephone	Endoriftia persephone 'Hot96_1+Hot96_2'
328879215	Uncultured bacterium clone KNOM77 ribulose-1,5-bisphosphate carboxylase/oxygenase large subunit (rbcL) gene, partial cds	1	94.69	113	178	1.575	178	107	0.00389676	0.00574746	6.25732e-05	77133	root	cellular organisms	Bacteria	<Bacteria/environmental samples>		<Bacteria/environmental samples>		<Bacteria/environmental samples>				environmental samples			uncultured bacterium
83571788	Moorella thermoacetica ATCC 39073, complete genome	1	78.1	137	113	0.825	113	107	0.00389676	0.00574746	3.97234e-05	264732	root	cellular organisms	Bacteria	Firmicutes		Clostridia		Thermoanaerobacterales		Thermoanaerobacteraceae	Moorella group	Moorella		Moorella thermoacetica	Moorella thermoacetica ATCC 39073
72385389	Oceanimonas doudoroffii glycolate oxidase subunit D (glcD) gene, partial cds	1	77.54	138	109	0.79	109	107	0.00389676	0.00574746	3.83173e-05	84158	root	cellular organisms	Bacteria	Proteobacteria		Gammaproteobacteria		Aeromonadales		Aeromonadaceae		Oceanimonas		Oceanimonas doudoroffii
110589175	Endoriftia persephone 'Hot96_1+Hot96_2' clone rif_1269_001 DNA-directed RNA polymerase alpha subunit gene, partial cds	1	88.24	119	152	1.277	152	105	0.00382392	0.00574746	5.34333e-05	394104	root	cellular organisms	Bacteria	Proteobacteria		Gammaproteobacteria		unclassified Gammaproteobacteria			sulfur-oxidizing symbionts	Endoriftia		Endoriftia persephone	Endoriftia persephone 'Hot96_1+Hot96_2'
183173361	Mycobacterium marinum M, complete genome	1	74.29	140	82	0.589	82.4	104	0.0037875	0.00574746	2.88258e-05	216594	root	cellular organisms	Bacteria	Actinobacteria		Actinobacteria	Actinobacteridae	Actinomycetales	Corynebacterineae	Mycobacteriaceae		Mycobacterium		Mycobacterium marinum	Mycobacterium marinum M
147829108	Clavibacter michiganensis subsp. michiganensis NCPPB 382 complete genome	1	77.61	134	102	0.761	102	104	0.0037875	0.00574746	3.58565e-05	443906	root	cellular organisms	Bacteria	Actinobacteria		Actinobacteria	Actinobacteridae	Actinomycetales	Micrococcineae	Microbacteriaceae		Clavibacter		Clavibacter michiganensis	Clavibacter michiganensis subsp. michiganensis NCPPB 382
386784448	Zoogloea sp. AR30 nitric oxide reductase (cnorB) gene, partial cds	1	93.69	111	168	1.514	168	104	0.0037875	0.00574746	5.90578e-05	1119036	root	cellular organisms	Bacteria	Proteobacteria		Betaproteobacteria		Rhodocyclales		Rhodocyclaceae		Zoogloea			Zoogloea sp. AR30
247536273	Dickeya zeae Ech1591, complete genome	1	77.61	134	107	0.799	107	104	0.0037875	0.00574746	3.76142e-05	561229	root	cellular organisms	Bacteria	Proteobacteria		Gammaproteobacteria		Enterobacteriales		Enterobacteriaceae		Dickeya		Dickeya zeae	Dickeya zeae Ech1591
110589487	Endoriftia persephone 'Hot96_1+Hot96_2' clone rif_2415_009 adenylylsulfate reductase alpha subunit gene, partial cds	1	94.55	110	172	1.564	172	104	0.0037875	0.00574746	6.0464e-05	394104	root	cellular organisms	Bacteria	Proteobacteria		Gammaproteobacteria		unclassified Gammaproteobacteria			sulfur-oxidizing symbionts	Endoriftia		Endoriftia persephone	Endoriftia persephone 'Hot96_1+Hot96_2'
156523975	Vibrio harveyi ATCC BAA-1116 chromosome I, complete sequence	1	81.89	127	125	0.984	125	104	0.0037875	0.00574746	4.39418e-05	338187	root	cellular organisms	Bacteria	Proteobacteria		Gammaproteobacteria		Vibrionales		Vibrionaceae		Vibrio	Vibrio harveyi group	Vibrio harveyi	Vibrio harveyi ATCC BAA-1116
42627677	Hyphomicrobium zavarzinii aroB, faoA, cycU and idi genes	1	77.44	133	105	0.789	105	103	0.00375109	0.00574746	3.69111e-05	48292	root	cellular organisms	Bacteria	Proteobacteria		Alphaproteobacteria		Rhizobiales		Hyphomicrobiaceae		Hyphomicrobium		Hyphomicrobium zavarzinii
448970099	Rubrivivax gelatinosus S1	1	74.64	138	90	0.65	89.7	103	0.00375109	0.00574746	3.16381e-05	1138313	root	cellular organisms	Bacteria	Proteobacteria		Betaproteobacteria		Burkholderiales	unclassified Burkholderiales		Burkholderiales Genera incertae sedis	Rubrivivax		Rubrivivax gelatinosus	Rubrivivax gelatinosus S1
374852756	Uncultured gamma proteobacterium DNA, fosmid clone: JFF030_F01	1	81.75	126	123	0.976	123	103	0.00375109	0.00574746	4.32388e-05	86473	root	cellular organisms	Bacteria	Proteobacteria		Gammaproteobacteria		<Bacteria/Proteobacteria/Gammaproteobacteria/environmental samples>				environmental samples			uncultured gamma proteobacterium
395143785	Pseudomonas putida strain MT1 dhb gene cluster, complete sequence	1	73.05	141	84	0.597	84.2	103	0.00375109	0.00574746	2.95289e-05	303	root	cellular organisms	Bacteria	Proteobacteria		Gammaproteobacteria		Pseudomonadales		Pseudomonadaceae		Pseudomonas	Pseudomonas putida group	Pseudomonas putida
256355458	Catenulispora acidiphila DSM 44928, complete genome	1	72.34	141	77	0.546	77	102	0.00371467	0.00574746	2.70682e-05	479433	root	cellular organisms	Bacteria	Actinobacteria		Actinobacteria	Actinobacteridae	Actinomycetales	Catenulisporineae	Catenulisporaceae		Catenulispora		Catenulispora acidiphila	Catenulispora acidiphila DSM 44928
388483940	Modestobacter marinus str. BC501 chromosome, complete genome	1	77.27	132	97	0.734	96.9	102	0.00371467	0.00574746	3.40989e-05	477641	root	cellular organisms	Bacteria	Actinobacteria		Actinobacteria	Actinobacteridae	Actinomycetales	Frankineae	Geodermatophilaceae		Modestobacter		Modestobacter marinus
365184443	Pantoea ananatis LMG 5342 main chromosome complete genome	1	76.12	134	99	0.737	98.7	102	0.00371467	0.00574746	3.48019e-05	1123863	root	cellular organisms	Bacteria	Proteobacteria		Gammaproteobacteria		Enterobacteriales		Enterobacteriaceae		Pantoea		Pantoea ananatis	Pantoea ananatis LMG 5342
110589503	Endoriftia persephone 'Hot96_1+Hot96_2' clone rif_2453_002 translation elongation factor EF-G small GTP-binding protein domain gene, partial cds	1	87.93	116	147	1.267	147	102	0.00371467	0.00574746	5.16756e-05	394104	root	cellular organisms	Bacteria	Proteobacteria		Gammaproteobacteria		unclassified Gammaproteobacteria			sulfur-oxidizing symbionts	Endoriftia		Endoriftia persephone	Endoriftia persephone 'Hot96_1+Hot96_2'
295438061	Burkholderia sp. CCGE1002 chromosome 2, complete sequence	1	73.72	137	79	0.575	78.8	101	0.00367825	0.00574746	2.77712e-05	640511	root	cellular organisms	Bacteria	Proteobacteria		Betaproteobacteria		Burkholderiales		Burkholderiaceae		Burkholderia			Burkholderia sp. CCGE1002
388557647	Pseudomonas putida ND6, complete genome	1	74.26	136	88	0.646	87.8	101	0.00367825	0.00574746	3.0935e-05	231023	root	cellular organisms	Bacteria	Proteobacteria		Gammaproteobacteria		Pseudomonadales		Pseudomonadaceae		Pseudomonas	Pseudomonas putida group	Pseudomonas putida	Pseudomonas putida ND6
110589415	Endoriftia persephone 'Hot96_1+Hot96_2' clone rif_2316_009 triosephosphate isomerase gene, partial cds	1	76.52	132	99	0.748	98.7	101	0.00367825	0.00574746	3.48019e-05	394104	root	cellular organisms	Bacteria	Proteobacteria		Gammaproteobacteria		unclassified Gammaproteobacteria			sulfur-oxidizing symbionts	Endoriftia		Endoriftia persephone	Endoriftia persephone 'Hot96_1+Hot96_2'
333479900	Amycolicicoccus subflavus DQS3-9A1, complete genome	1	81.3	123	118	0.959	118	100	0.00364183	0.00574746	4.14811e-05	443218	root	cellular organisms	Bacteria	Actinobacteria		Actinobacteria	Actinobacteridae	Actinomycetales	Corynebacterineae	Mycobacteriaceae		Amycolicicoccus		Amycolicicoccus subflavus	Amycolicicoccus subflavus DQS3-9A1
148566298	Roseiflexus sp. RS-1, complete genome	1	75.76	132	81	0.611	80.6	100	0.00364183	0.00574746	2.84743e-05	357808	root	cellular organisms	Bacteria	Chloroflexi		Chloroflexi		Chloroflexales		Chloroflexaceae		Roseiflexus			Roseiflexus sp. RS-1
157804808	Halochromatium glycolicum strain DSM 11080 AprB (aprB) and AprA (aprA) genes, partial cds	1	87.72	114	143	1.254	143	100	0.00364183	0.00574746	5.02695e-05	85075	root	cellular organisms	Bacteria	Proteobacteria		Gammaproteobacteria		Chromatiales		Chromatiaceae		Halochromatium		Halochromatium glycolicum
150953431	Klebsiella pneumoniae subsp. pneumoniae MGH 78578, complete sequence	1	74.63	134	90	0.669	89.7	100	0.00364183	0.00574746	3.16381e-05	272620	root	cellular organisms	Bacteria	Proteobacteria		Gammaproteobacteria		Enterobacteriales		Enterobacteriaceae		Klebsiella		Klebsiella pneumoniae	Klebsiella pneumoniae subsp. pneumoniae MGH 78578
110589273	Endoriftia persephone 'Hot96_1+Hot96_2' clone rif_1944_003 sulfite reductase dissimilatory-type alpha subunit gene, partial cds	1	84.75	118	132	1.119	132	100	0.00364183	0.00574746	4.64026e-05	394104	root	cellular organisms	Bacteria	Proteobacteria		Gammaproteobacteria		unclassified Gammaproteobacteria			sulfur-oxidizing symbionts	Endoriftia		Endoriftia persephone	Endoriftia persephone 'Hot96_1+Hot96_2'
145204986	Chlorobium phaeovibrioides DSM 265, complete genome	1	83.9	118	127	1.076	127	99	0.00360541	0.00574746	4.46449e-05	290318	root	cellular organisms	Bacteria	Bacteroidetes/Chlorobi group		Chlorobi	Chlorobia	Chlorobiales		Chlorobiaceae	Chlorobium/Pelodictyon group	Chlorobium		Chlorobium phaeovibrioides	Chlorobium phaeovibrioides DSM 265
7381254	Azospirillum brasilense putative amino acid ABC transporter binding protein gene, partial cds; tryptophan synthase beta subunit (trpB) and tryptophan synthase alpha subunit (trpA) genes, complete cds; and acetyl-coenzyme A carboxylase carboxyl transferase (accD) gene, partial cds	1	83.9	118	125	1.059	125	99	0.00360541	0.00574746	4.39418e-05	192	root	cellular organisms	Bacteria	Proteobacteria		Alphaproteobacteria		Rhodospirillales		Rhodospirillaceae		Azospirillum		Azospirillum brasilense
74273839	Aeromonas hydrophila uridine diphosphate n-acetylgalactosamine 4-epimerase (gne) gene, complete cds	1	77.95	127	82	0.649	82.4	99	0.00360541	0.00574746	2.88258e-05	644	root	cellular organisms	Bacteria	Proteobacteria		Gammaproteobacteria		Aeromonadales		Aeromonadaceae		Aeromonas		Aeromonas hydrophila
392316915	Pseudomonas aeruginosa DK2, complete genome	1	81.82	121	113	0.934	113	99	0.00360541	0.00574746	3.97234e-05	1093787	root	cellular organisms	Bacteria	Proteobacteria		Gammaproteobacteria		Pseudomonadales		Pseudomonadaceae		Pseudomonas	Pseudomonas aeruginosa group	Pseudomonas aeruginosa	Pseudomonas aeruginosa DK2
9957180	Pseudomonas stutzeri sigma54-dependent transcriptional regulator AdhR (adhR), alcohol dehydrogenase (adh), coenzyme PQQ synthesis protein A (pqqA), and coenzyme PQQ synthesis protein B (pqqB) genes, complete cds	1	76.74	129	90	0.695	89.7	99	0.00360541	0.00574746	3.16381e-05	316	root	cellular organisms	Bacteria	Proteobacteria		Gammaproteobacteria		Pseudomonadales		Pseudomonadaceae		Pseudomonas	Pseudomonas stutzeri group	Pseudomonas stutzeri
410696020	Thermus oshimai JL-2, complete genome	1	76.56	128	97	0.757	96.9	98	0.00356899	0.00574746	3.40989e-05	751945	root	cellular organisms	Bacteria	Deinococcus-Thermus		Deinococci		Thermales		Thermaceae		Thermus		Thermus oshimai	Thermus oshimai JL-2
126362437	Uncultured bacterium clone NA25 copper resistance protein (copA) gene, partial cds	1	80.33	122	113	0.926	113	98	0.00356899	0.00574746	3.97234e-05	77133	root	cellular organisms	Bacteria	<Bacteria/environmental samples>		<Bacteria/environmental samples>		<Bacteria/environmental samples>				environmental samples			uncultured bacterium
295841275	Uncultured bacterium DNA, gene cassette TokyoGC17.1, complete sequence, clone: Tokyo 17	1	75.38	130	92	0.704	91.5	98	0.00356899	0.00574746	3.23412e-05	77133	root	cellular organisms	Bacteria	<Bacteria/environmental samples>		<Bacteria/environmental samples>		<Bacteria/environmental samples>				environmental samples			uncultured bacterium
169817759	Burkholderia cenocepacia MC0-3 chromosome 2, complete sequence	1	81.67	120	118	0.983	118	98	0.00356899	0.00574746	4.14811e-05	406425	root	cellular organisms	Bacteria	Proteobacteria		Betaproteobacteria		Burkholderiales		Burkholderiaceae		Burkholderia		Burkholderia cenocepacia	Burkholderia cenocepacia MC0-3
295440320	Burkholderia sp. CCGE1002 chromosome 3, complete sequence	1	79.67	123	109	0.886	109	98	0.00356899	0.00574746	3.83173e-05	640511	root	cellular organisms	Bacteria	Proteobacteria		Betaproteobacteria		Burkholderiales		Burkholderiaceae		Burkholderia			Burkholderia sp. CCGE1002
371586224	Rahnella aquatilis CIP 78.65 = ATCC 33071, complete genome	1	80.33	122	113	0.926	113	98	0.00356899	0.00574746	3.97234e-05	745277	root	cellular organisms	Bacteria	Proteobacteria		Gammaproteobacteria		Enterobacteriales		Enterobacteriaceae		Rahnella		Rahnella aquatilis	Rahnella aquatilis CIP 78.65 = ATCC 33071
295105686	Gordonibacter pamelaeae 7-10-1-b draft genome	1	73.48	132	79	0.597	78.8	97	0.00353258	0.00574746	2.77712e-05	657308	root	cellular organisms	Bacteria	Actinobacteria		Actinobacteria	Coriobacteridae	Coriobacteriales	Coriobacterineae	Coriobacteriaceae		Gordonibacter		Gordonibacter pamelaeae	Gordonibacter pamelaeae 7-10-1-b
121281848	Uncultured bacterium CBNPD1 BAC clone 67 genomic sequence	1	78.23	124	95	0.767	95.1	97	0.00353258	0.00574746	3.33958e-05	417306	root	cellular organisms	Bacteria	<Bacteria/environmental samples>		<Bacteria/environmental samples>		<Bacteria/environmental samples>				environmental samples			uncultured bacterium CBNPD1 BAC clone 67
405104673	Desulfobacula toluolica Tol2 complete genome	1	75.19	129	90	0.695	89.7	97	0.00353258	0.00574746	3.16381e-05	651182	root	cellular organisms	Bacteria	Proteobacteria	delta/epsilon subdivisions	Deltaproteobacteria		Desulfobacterales		Desulfobacteraceae		Desulfobacula		Desulfobacula toluolica	Desulfobacula toluolica Tol2
148570901	Psychrobacter sp. PRwf-1, complete genome	1	78.23	124	102	0.823	102	97	0.00353258	0.00574746	3.58565e-05	349106	root	cellular organisms	Bacteria	Proteobacteria		Gammaproteobacteria		Pseudomonadales		Moraxellaceae		Psychrobacter			Psychrobacter sp. PRwf-1
433294648	Mycobacterium smegmatis JS623, complete genome	1	78.05	123	100	0.813	100	96	0.00349616	0.00574746	3.51535e-05	710686	root	cellular organisms	Bacteria	Actinobacteria		Actinobacteria	Actinobacteridae	Actinomycetales	Corynebacterineae	Mycobacteriaceae		Mycobacterium		Mycobacterium smegmatis	Mycobacterium smegmatis JS623
119534933	Nocardioides sp. JS614, complete genome	1	78.05	123	100	0.813	100	96	0.00349616	0.00574746	3.51535e-05	196162	root	cellular organisms	Bacteria	Actinobacteria		Actinobacteria	Actinobacteridae	Actinomycetales	Propionibacterineae	Nocardioidaceae		Nocardioides			Nocardioides sp. JS614
410821238	Propionibacterium acidipropionici ATCC 4875, complete genome	1	79.34	121	92	0.756	91.5	96	0.00349616	0.00574746	3.23412e-05	1171373	root	cellular organisms	Bacteria	Actinobacteria		Actinobacteria	Actinobacteridae	Actinomycetales	Propionibacterineae	Propionibacteriaceae		Propionibacterium		Propionibacterium acidipropionici	Propionibacterium acidipropionici ATCC 4875
344034313	Streptomyces violaceusniger Tu 4113, complete genome	1	88.89	108	141	1.306	141	96	0.00349616	0.00574746	4.95664e-05	653045	root	cellular organisms	Bacteria	Actinobacteria		Actinobacteria	Actinobacteridae	Actinomycetales	Streptomycineae	Streptomycetaceae		Streptomyces		Streptomyces violaceusniger	Streptomyces violaceusniger Tu 4113
189494441	Chlorobium phaeobacteroides BS1, complete genome	1	80	120	109	0.908	109	96	0.00349616	0.00574746	3.83173e-05	331678	root	cellular organisms	Bacteria	Bacteroidetes/Chlorobi group		Chlorobi	Chlorobia	Chlorobiales		Chlorobiaceae	Chlorobium/Pelodictyon group	Chlorobium		Chlorobium phaeobacteroides	Chlorobium phaeobacteroides BS1
76058433	Uncultured bacterium partial nosZ gene for nitrous-oxide reductase, clone Ps-BB8	1	80	120	109	0.908	109	96	0.00349616	0.00574746	3.83173e-05	77133	root	cellular organisms	Bacteria	<Bacteria/environmental samples>		<Bacteria/environmental samples>		<Bacteria/environmental samples>				environmental samples			uncultured bacterium
452076618	Uncultured bacterium contig00049 genomic sequence	1	82.76	116	120	1.034	120	96	0.00349616	0.00574746	4.21842e-05	1181534	root	cellular organisms	Bacteria	<Bacteria/environmental samples>		<Bacteria/environmental samples>		<Bacteria/environmental samples>				environmental samples			uncultured bacterium contig00049
24496490	Rhodopseudomonas palustris form II ribulose-1,5-bisphosphate carboxylase/oxygenase (cbbM) gene, complete cds	1	90.57	106	147	1.387	147	96	0.00349616	0.00574746	5.16756e-05	1076	root	cellular organisms	Bacteria	Proteobacteria		Alphaproteobacteria		Rhizobiales		Bradyrhizobiaceae		Rhodopseudomonas		Rhodopseudomonas palustris
385151728	Erythromicrobium sp. CH71 arsenite transporter (acr3) gene, partial cds	1	80.67	119	111	0.933	111	96	0.00349616	0.00574746	3.90203e-05	1133629	root	cellular organisms	Bacteria	Proteobacteria		Alphaproteobacteria		Sphingomonadales		Erythrobacteraceae		Erythromicrobium			Erythromicrobium sp. CH71
374851426	Uncultured gamma proteobacterium DNA, fosmid clone: JFF015_A06	1	81.36	118	114	0.966	114	96	0.00349616	0.00574746	4.00749e-05	86473	root	cellular organisms	Bacteria	Proteobacteria		Gammaproteobacteria		<Bacteria/Proteobacteria/Gammaproteobacteria/environmental samples>				environmental samples			uncultured gamma proteobacterium
157804797	Sulfur-oxidizing bacterium str. manganese crust AprA (aprA) gene, partial cds	1	89.72	107	143	1.336	143	96	0.00349616	0.00574746	5.02695e-05	452330	root	cellular organisms	Bacteria	Proteobacteria		Gammaproteobacteria		unclassified Gammaproteobacteria				<genus in Gammaproteobacteria>			sulfur-oxidizing bacterium str. manganese crust
296090785	Thermobispora bispora DSM 43833, complete genome	1	77.87	122	99	0.809	98.7	95	0.00345974	0.00574746	3.48019e-05	469371	root	cellular organisms	Bacteria	Actinobacteria		Actinobacteria	Actinobacteridae	Actinomycetales	Pseudonocardineae	Pseudonocardiaceae		Thermobispora		Thermobispora bispora	Thermobispora bispora DSM 43833
71914138	Thermobifida fusca YX, complete genome	1	85.59	111	129	1.162	129	95	0.00345974	0.00574746	4.5348e-05	269800	root	cellular organisms	Bacteria	Actinobacteria		Actinobacteria	Actinobacteridae	Actinomycetales	Streptosporangineae	Nocardiopsaceae		Thermobifida		Thermobifida fusca	Thermobifida fusca YX
170293856	Hydrogenophaga sp. PL2G6 class I integron and flanking sequence	1	77.24	123	97	0.788	96.9	95	0.00345974	0.00574746	3.40989e-05	503997	root	cellular organisms	Bacteria	Proteobacteria		Betaproteobacteria		Burkholderiales		Comamonadaceae		Hydrogenophaga			Hydrogenophaga sp. PL2G6
217496351	Shewanella baltica OS223, complete genome	1	76	125	92	0.732	91.5	95	0.00345974	0.00574746	3.23412e-05	407976	root	cellular organisms	Bacteria	Proteobacteria		Gammaproteobacteria		Alteromonadales		Shewanellaceae		Shewanella		Shewanella baltica	Shewanella baltica OS223
146325996	Candidatus Vesicomyosocius okutanii HA DNA, complete genome	1	76	125	92	0.732	91.5	95	0.00345974	0.00574746	3.23412e-05	412965	root	cellular organisms	Bacteria	Proteobacteria		Gammaproteobacteria		unclassified Gammaproteobacteria			sulfur-oxidizing symbionts	<genus in Gammaproteobacteria/sulfur-oxodizing symbionts>		Calyptogena okutanii thioautotrophic gill symbiont	Candidatus Vesicomyosocius okutanii HA
110589427	Endoriftia persephone 'Hot96_1+Hot96_2' clone rif_2345_004 phosphofructokinase gene, partial cds	1	91.35	104	143	1.375	143	95	0.00345974	0.00574746	5.02695e-05	394104	root	cellular organisms	Bacteria	Proteobacteria		Gammaproteobacteria		unclassified Gammaproteobacteria			sulfur-oxidizing symbionts	Endoriftia		Endoriftia persephone	Endoriftia persephone 'Hot96_1+Hot96_2'
295110870	Synergistetes sp. SGP1 draft genome	1	74.8	127	79	0.62	78.8	95	0.00345974	0.00574746	2.77712e-05	651822	root	cellular organisms	Bacteria	Synergistetes		unclassified Synergistetes		<order in Synergistetes>				<genus in Synergistetes>			Synergistetes bacterium SGP1
254946573	Dyadobacter fermentans DSM 18053, complete genome	1	73.44	128	79	0.616	78.8	94	0.00342332	0.00574746	2.77712e-05	471854	root	cellular organisms	Bacteria	Bacteroidetes/Chlorobi group		Bacteroidetes	Cytophagia	Cytophagales		Cytophagaceae		Dyadobacter		Dyadobacter fermentans	Dyadobacter fermentans DSM 18053
379998737	Deinococcus gobiensis I-0, complete genome	1	82.46	114	116	1.018	116	94	0.00342332	0.00574746	4.0778e-05	745776	root	cellular organisms	Bacteria	Deinococcus-Thermus		Deinococci		Deinococcales		Deinococcaceae		Deinococcus		Deinococcus gobiensis	Deinococcus gobiensis I-0
229458234	Uncultured denitrifying bacterium clone V18DBT14 membrane bound nitrate reductase gene, partial cds	1	81.74	115	113	0.983	113	94	0.00342332	0.00574746	3.97234e-05	206937	root	cellular organisms	Bacteria	<Bacteria/environmental samples>		<Bacteria/environmental samples>		<Bacteria/environmental samples>				environmental samples			uncultured denitrifying bacterium
62468027	Thauera chlorobenzoica strain 4FB1 putative benzoyl-CoA reductase (bcrC) gene, partial cds	1	81.74	115	100	0.87	100	94	0.00342332	0.00574746	3.51535e-05	96773	root	cellular organisms	Bacteria	Proteobacteria		Betaproteobacteria		Rhodocyclales		Rhodocyclaceae		Thauera		Thauera chlorobenzoica
110589259	Endoriftia persephone 'Hot96_1+Hot96_2' clone rif_1881_002 phenylalanyl-tRNA synthetase beta subunit gene, partial cds	1	87.85	107	134	1.252	134	94	0.00342332	0.00574746	4.71056e-05	394104	root	cellular organisms	Bacteria	Proteobacteria		Gammaproteobacteria		unclassified Gammaproteobacteria			sulfur-oxidizing symbionts	Endoriftia		Endoriftia persephone	Endoriftia persephone 'Hot96_1+Hot96_2'
343175807	Uncultured bacterium clone UKU109 ribulose-1,5-bisphosphate carboxylase/oxygenase large subunit (rbcL) gene, partial cds	1	91.18	102	143	1.402	143	93	0.0033869	0.00574746	5.02695e-05	77133	root	cellular organisms	Bacteria	<Bacteria/environmental samples>		<Bacteria/environmental samples>		<Bacteria/environmental samples>				environmental samples			uncultured bacterium
317057970	Collimonas sp. MPS11E8 putative squalene/phytoene dehydrogenase and putative phytoene/squalene synthases genes, complete cds	1	81.58	114	111	0.974	111	93	0.0033869	0.00574746	3.90203e-05	716659	root	cellular organisms	Bacteria	Proteobacteria		Betaproteobacteria		Burkholderiales		Oxalobacteraceae		Collimonas			Collimonas sp. MPS11E8
291163269	Thauera selenatis cytochrome c4 (cytc4) gene, complete cds	1	78.81	118	97	0.821	96.9	93	0.0033869	0.00574746	3.40989e-05	33058	root	cellular organisms	Bacteria	Proteobacteria		Betaproteobacteria		Rhodocyclales		Rhodocyclaceae		Thauera		Thauera selenatis
85720936	Syntrophus aciditrophicus SB, complete genome	1	79.49	117	104	0.889	104	93	0.0033869	0.00574746	3.65596e-05	56780	root	cellular organisms	Bacteria	Proteobacteria	delta/epsilon subdivisions	Deltaproteobacteria		Syntrophobacterales		Syntrophaceae		Syntrophus		Syntrophus aciditrophicus	Syntrophus aciditrophicus SB
462512386	Pseudomonas fluorescens Pf29Arp contig089, whole genome shotgun sequence	1	78.15	119	99	0.829	98.7	93	0.0033869	0.00574746	3.48019e-05	1262454	root	cellular organisms	Bacteria	Proteobacteria		Gammaproteobacteria		Pseudomonadales		Pseudomonadaceae		Pseudomonas	Pseudomonas fluorescens group	Pseudomonas fluorescens	Pseudomonas fluorescens Pf29Arp
379047482	Thiotaurens thiomutagens RuBisCO Form II (cbbM) gene, partial cds	1	93	100	149	1.49	149	93	0.0033869	0.00574746	5.23787e-05	1154688	root	cellular organisms	Bacteria	Proteobacteria		Gammaproteobacteria		unclassified Gammaproteobacteria				Thiotaurens		Thiotaurens thiomutagens
193085153	Chlorobaculum parvum NCIB 8327, complete genome	1	76.03	121	88	0.726	87.8	92	0.00335048	0.00574746	3.0935e-05	517417	root	cellular organisms	Bacteria	Bacteroidetes/Chlorobi group		Chlorobi	Chlorobia	Chlorobiales		Chlorobiaceae		Chlorobaculum		Chlorobaculum parvum	Chlorobaculum parvum NCIB 8327
299766257	Uncultured bacterium clone 89II_24 ribulose-1,5-bisphosphate carboxylase/oxygenase large subunit form I (cbbL) gene, partial cds	1	86.79	106	129	1.217	129	92	0.00335048	0.00574746	4.5348e-05	77133	root	cellular organisms	Bacteria	<Bacteria/environmental samples>		<Bacteria/environmental samples>		<Bacteria/environmental samples>				environmental samples			uncultured bacterium
193084440	Uncultured bacterium ARCTIC2_F2 genomic sequence	1	76.67	120	92	0.763	91.5	92	0.00335048	0.00574746	3.23412e-05	542418	root	cellular organisms	Bacteria	<Bacteria/environmental samples>		<Bacteria/environmental samples>		<Bacteria/environmental samples>				environmental samples			uncultured bacterium ARCTIC2_F2
110589483	Endoriftia persephone 'Hot96_1+Hot96_2' clone rif_2414_012 fimbrial assembly membrane protein type IV pilus biogenesis protein gene, partial cds	1	75.41	122	86	0.705	86	92	0.00335048	0.00574746	3.0232e-05	394104	root	cellular organisms	Bacteria	Proteobacteria		Gammaproteobacteria		unclassified Gammaproteobacteria			sulfur-oxidizing symbionts	Endoriftia		Endoriftia persephone	Endoriftia persephone 'Hot96_1+Hot96_2'
145301903	Salinispora tropica CNB-440, complete genome	1	75.83	120	79	0.657	78.8	91	0.00331407	0.00574746	2.77712e-05	369723	root	cellular organisms	Bacteria	Actinobacteria		Actinobacteria	Actinobacteridae	Actinomycetales	Micromonosporineae	Micromonosporaceae		Salinispora		Salinispora tropica	Salinispora tropica CNB-440
83423383	Methylocapsa acidiphila B2, overlapping BAC clones, complete sequence	1	76.47	119	90	0.754	89.7	91	0.00331407	0.00574746	3.16381e-05	133552	root	cellular organisms	Bacteria	Proteobacteria		Alphaproteobacteria		Rhizobiales		Beijerinckiaceae		Methylocapsa		Methylocapsa acidiphila
397329500	Pseudomonas putida DOT-T1E, complete genome	1	77.78	117	88	0.75	87.8	91	0.00331407	0.00574746	3.0935e-05	1196325	root	cellular organisms	Bacteria	Proteobacteria		Gammaproteobacteria		Pseudomonadales		Pseudomonadaceae		Pseudomonas	Pseudomonas putida group	Pseudomonas putida	Pseudomonas putida DOT-T1E
256687298	Kytococcus sedentarius DSM 20547, complete genome	1	77.59	116	90	0.773	89.7	90	0.00327765	0.00574746	3.16381e-05	478801	root	cellular organisms	Bacteria	Actinobacteria		Actinobacteria	Actinobacteridae	Actinomycetales	Micrococcineae	Dermacoccaceae		Kytococcus		Kytococcus sedentarius	Kytococcus sedentarius DSM 20547
297180141	Uncultured bacterium HF130_12L15 genomic sequence	1	80.36	112	93	0.833	93.3	90	0.00327765	0.00574746	3.26927e-05	710815	root	cellular organisms	Bacteria	<Bacteria/environmental samples>		<Bacteria/environmental samples>		<Bacteria/environmental samples>				environmental samples			uncultured bacterium HF130_12L15
344167100	blood disease bacterium R229, genomic contig 00005-1626	1	77.59	116	93	0.804	93.3	90	0.00327765	0.00574746	3.26927e-05	741978	root	cellular organisms	Bacteria	Proteobacteria		Betaproteobacteria		Burkholderiales		Burkholderiaceae		Ralstonia		unclassified Ralstonia	blood disease bacterium R229
157804838	Thiococcus pfennigii strain DSM 228 AprB (aprB) and AprA (aprA) genes, partial cds	1	92.78	97	143	1.474	143	90	0.00327765	0.00574746	5.02695e-05	1057	root	cellular organisms	Bacteria	Proteobacteria		Gammaproteobacteria		Chromatiales		Chromatiaceae		Thiococcus		Thiococcus pfennigii
256794767	Kangiella koreensis DSM 16069, complete genome	1	80.36	112	104	0.929	104	90	0.00327765	0.00574746	3.65596e-05	523791	root	cellular organisms	Bacteria	Proteobacteria		Gammaproteobacteria		Oceanospirillales		Alcanivoracaceae		Kangiella		Kangiella koreensis	Kangiella koreensis DSM 16069
334105928	Isoptericola variabilis 225, complete genome	1	78.07	114	82	0.723	82.4	89	0.00324123	0.00574746	2.88258e-05	743718	root	cellular organisms	Bacteria	Actinobacteria		Actinobacteria	Actinobacteridae	Actinomycetales	Micrococcineae	Promicromonosporaceae		Isoptericola		Isoptericola variabilis	Isoptericola variabilis 225
402798256	Nocardiopsis alba ATCC BAA-2165, complete genome	1	74.79	119	81	0.677	80.6	89	0.00324123	0.00574746	2.84743e-05	1205910	root	cellular organisms	Bacteria	Actinobacteria		Actinobacteria	Actinobacteridae	Actinomycetales	Streptosporangineae	Nocardiopsaceae		Nocardiopsis		Nocardiopsis alba	Nocardiopsis alba ATCC BAA-2165
333799501	Uncultured bacterium genomic DNA containing ITS1, clone Ca07_ITS 23	1	82.41	108	95	0.881	95.1	89	0.00324123	0.00574746	3.33958e-05	77133	root	cellular organisms	Bacteria	<Bacteria/environmental samples>		<Bacteria/environmental samples>		<Bacteria/environmental samples>				environmental samples			uncultured bacterium
193084531	Uncultured bacterium ARCTIC39_F_11 genomic sequence	1	80.18	111	102	0.919	102	89	0.00324123	0.00574746	3.58565e-05	542432	root	cellular organisms	Bacteria	<Bacteria/environmental samples>		<Bacteria/environmental samples>		<Bacteria/environmental samples>				environmental samples			uncultured bacterium ARCTIC39_F_11
170293794	Thauera sp. E7 class I integron and flanking sequence	1	80.18	111	102	0.919	102	89	0.00324123	0.00574746	3.58565e-05	504000	root	cellular organisms	Bacteria	Proteobacteria		Betaproteobacteria		Rhodocyclales		Rhodocyclaceae		Thauera			Thauera sp. E7
54610236	Thiocapsa roseopersicina anaerobic regulator protein (fnrT) gene, complete cds	1	79.46	112	99	0.881	98.7	89	0.00324123	0.00574746	3.48019e-05	1058	root	cellular organisms	Bacteria	Proteobacteria		Gammaproteobacteria		Chromatiales		Chromatiaceae		Thiocapsa		Thiocapsa roseopersicina
462512479	Pseudomonas fluorescens Pf29Arp contig051, whole genome shotgun sequence	1	79.46	112	93	0.833	93.3	89	0.00324123	0.00574746	3.26927e-05	1262454	root	cellular organisms	Bacteria	Proteobacteria		Gammaproteobacteria		Pseudomonadales		Pseudomonadaceae		Pseudomonas	Pseudomonas fluorescens group	Pseudomonas fluorescens	Pseudomonas fluorescens Pf29Arp
110589251	Endoriftia persephone 'Hot96_1+Hot96_2' clone rif_1837_003 molecular chaperone Hsp90 family gene, partial cds	1	76.72	116	88	0.757	87.8	89	0.00324123	0.00574746	3.0935e-05	394104	root	cellular organisms	Bacteria	Proteobacteria		Gammaproteobacteria		unclassified Gammaproteobacteria			sulfur-oxidizing symbionts	Endoriftia		Endoriftia persephone	Endoriftia persephone 'Hot96_1+Hot96_2'
379652114	Solitalea canadensis DSM 3403, complete genome	1	77.88	113	92	0.81	91.5	88	0.00320481	0.00574746	3.23412e-05	929556	root	cellular organisms	Bacteria	Bacteroidetes/Chlorobi group		Bacteroidetes	Sphingobacteriia	Sphingobacteriales		Sphingobacteriaceae		Solitalea		Solitalea canadensis	Solitalea canadensis DSM 3403
357197225	Sphingomonas sp. Fr1 TetR family transcriptional regulator gene, partial cds; and ubiquinone biosynthesis monooxygenase (ubiB), sigma EcfG2 (ecfG2), short-chain dehydrogenase/reductase, and aldo/keto reductase genes, complete cds	1	76.52	115	79	0.685	78.8	88	0.00320481	0.00574746	2.77712e-05	907061	root	cellular organisms	Bacteria	Proteobacteria		Alphaproteobacteria		Sphingomonadales		Sphingomonadaceae		Sphingomonas			Sphingomonas sp. Fr1
110589423	Endoriftia persephone 'Hot96_1+Hot96_2' clone rif_2336_002 glycyl-tRNA synthetase beta subunit gene, partial cds	1	83.81	105	113	1.076	113	88	0.00320481	0.00574746	3.97234e-05	394104	root	cellular organisms	Bacteria	Proteobacteria		Gammaproteobacteria		unclassified Gammaproteobacteria			sulfur-oxidizing symbionts	Endoriftia		Endoriftia persephone	Endoriftia persephone 'Hot96_1+Hot96_2'
319993263	Anaerolinea thermophila UNI-1 DNA, complete genome	1	80.56	108	100	0.926	100	87	0.00316839	0.00574746	3.51535e-05	926569	root	cellular organisms	Bacteria	Chloroflexi		<subgroup in Chloroflexi>	Anaerolineae	Anaerolineales		Anaerolineaceae		Anaerolinea		Anaerolinea thermophila	Anaerolinea thermophila UNI-1
400173048	Enterobacter cloacae subsp. cloacae ENHKU01, complete genome	1	83.65	104	111	1.067	111	87	0.00316839	0.00574746	3.90203e-05	1211025	root	cellular organisms	Bacteria	Proteobacteria		Gammaproteobacteria		Enterobacteriales		Enterobacteriaceae		Enterobacter	Enterobacter cloacae complex	Enterobacter cloacae	Enterobacter cloacae subsp. cloacae ENHKU01
61105805	Pseudomonas putida strain GJ31 nahINLOMKJX gene cluster, complete sequence	1	89.69	97	131	1.351	131	87	0.00316839	0.00574746	4.6051e-05	303	root	cellular organisms	Bacteria	Proteobacteria		Gammaproteobacteria		Pseudomonadales		Pseudomonadaceae		Pseudomonas	Pseudomonas putida group	Pseudomonas putida
27802537	Paracoccus pantotrophus strain DSM 11072 insertion sequence ISPpa2, complete sequence	1	86	100	118	1.18	118	86	0.00313197	0.00574746	4.14811e-05	82367	root	cellular organisms	Bacteria	Proteobacteria		Alphaproteobacteria		Rhodobacterales		Rhodobacteraceae		Paracoccus		Paracoccus pantotrophus
310941920	Pseudomonas putida gene for 30S ribosomal protein S14, complete cds, strain: NBRC 3738	1	88.66	97	125	1.289	125	86	0.00313197	0.00574746	4.39418e-05	303	root	cellular organisms	Bacteria	Proteobacteria		Gammaproteobacteria		Pseudomonadales		Pseudomonadaceae		Pseudomonas	Pseudomonas putida group	Pseudomonas putida
257168392	Halomicrobium mukohataei DSM 12286, complete genome	1	76.58	111	77	0.694	77	85	0.00309556	0.00574746	2.70682e-05	485914	root	cellular organisms	Archaea	Euryarchaeota		Halobacteria		Halobacteriales		Halobacteriaceae		Halomicrobium		Halomicrobium mukohataei	Halomicrobium mukohataei DSM 12286
239787649	uncultured bacterial clone mtbt25 complete sequence	1	80.77	104	99	0.949	98.7	84	0.00305914	0.00574746	3.48019e-05	77133	root	cellular organisms	Bacteria	<Bacteria/environmental samples>		<Bacteria/environmental samples>		<Bacteria/environmental samples>				environmental samples			uncultured bacterium
390621545	Desulfomonile tiedjei DSM 6799, complete genome	1	98.82	85	149	1.753	149	84	0.00305914	0.00574746	5.23787e-05	706587	root	cellular organisms	Bacteria	Proteobacteria	delta/epsilon subdivisions	Deltaproteobacteria		Syntrophobacterales		Syntrophaceae		Desulfomonile		Desulfomonile tiedjei	Desulfomonile tiedjei DSM 6799
282947233	Citrobacter rodentium ICC168, complete genome	1	83.17	101	105	1.04	105	84	0.00305914	0.00574746	3.69111e-05	637910	root	cellular organisms	Bacteria	Proteobacteria		Gammaproteobacteria		Enterobacteriales		Enterobacteriaceae		Citrobacter		Citrobacter rodentium	Citrobacter rodentium ICC168
167964044	Xylella fastidiosa M12, complete genome	1	79.81	104	93	0.897	93.3	83	0.00302272	0.00574746	3.26927e-05	405440	root	cellular organisms	Bacteria	Proteobacteria		Gammaproteobacteria		Xanthomonadales		Xanthomonadaceae		Xylella		Xylella fastidiosa	Xylella fastidiosa M12
323575285	Cronobacter turicensis z3032 complete genome	1	89.13	92	122	1.326	122	82	0.0029863	0.00574746	4.28872e-05	693216	root	cellular organisms	Bacteria	Proteobacteria		Gammaproteobacteria		Enterobacteriales		Enterobacteriaceae		Cronobacter		Cronobacter turicensis	Cronobacter turicensis z3032
78192227	Methylomicrobium kenyense strain AMO1 ectoine biosynthesis gene cluster, complete sequence	1	78.1	105	86	0.819	86	82	0.0029863	0.00574746	3.0232e-05	269709	root	cellular organisms	Bacteria	Proteobacteria		Gammaproteobacteria		Methylococcales		Methylococcaceae		Methylomicrobium		Methylomicrobium kenyense
315587265	Intrasporangium calvum DSM 43043, complete genome	1	81.82	99	99	0.997	98.7	81	0.00294988	0.00574746	3.48019e-05	710696	root	cellular organisms	Bacteria	Actinobacteria		Actinobacteria	Actinobacteridae	Actinomycetales	Micrococcineae	Intrasporangiaceae		Intrasporangium		Intrasporangium calvum	Intrasporangium calvum DSM 43043
328807854	Verrucosispora maris AB-18-032, complete genome	1	80.2	101	93	0.924	93.3	81	0.00294988	0.00574746	3.26927e-05	263358	root	cellular organisms	Bacteria	Actinobacteria		Actinobacteria	Actinobacteridae	Actinomycetales	Micromonosporineae	Micromonosporaceae		Verrucosispora		Verrucosispora maris	Verrucosispora maris AB-18-032
409104133	Thermacetogenium phaeum DSM 12270, complete genome	1	77.14	105	82	0.785	82.4	81	0.00294988	0.00574746	2.88258e-05	1089553	root	cellular organisms	Bacteria	Firmicutes		Clostridia		Thermoanaerobacterales		Thermoanaerobacteraceae		Thermacetogenium		Thermacetogenium phaeum	Thermacetogenium phaeum DSM 12270
300432244	Thiocapsa roseopersicina strain BBS heat shock protein 20 (hsp20), hypothetical protein, Hox2 diaphorase large subunit (hox2F), Hox2 diaphorase small subunit (hox2U), NiFe hydrogenase small subunit (hox2Y), NiFe hydrogenase large subunit (hox2H), putative mobilization protein (mobD), and DNA translocase (ftsK) genes, complete cds	1	77.88	104	84	0.81	84.2	81	0.00294988	0.00574746	2.95289e-05	1058	root	cellular organisms	Bacteria	Proteobacteria		Gammaproteobacteria		Chromatiales		Chromatiaceae		Thiocapsa		Thiocapsa roseopersicina
144225716	Pseudomonas putida lon gene for Lon ATP-dependent protease, strain WCS358	1	81	100	95	0.951	95.1	81	0.00294988	0.00574746	3.33958e-05	303	root	cellular organisms	Bacteria	Proteobacteria		Gammaproteobacteria		Pseudomonadales		Pseudomonadaceae		Pseudomonas	Pseudomonas putida group	Pseudomonas putida
333734099	Treponema azotonutricium ZAS-9, complete genome	1	85.26	95	109	1.147	109	81	0.00294988	0.00574746	3.83173e-05	545695	root	cellular organisms	Bacteria	Spirochaetes		Spirochaetia		Spirochaetales		Spirochaetaceae		Treponema		Treponema azotonutricium	Treponema azotonutricium ZAS-9
47118314	Corynebacterium efficiens YS-314 DNA, complete genome	1	84.21	95	99	1.039	98.7	80	0.00291346	0.00574746	3.48019e-05	196164	root	cellular organisms	Bacteria	Actinobacteria		Actinobacteria	Actinobacteridae	Actinomycetales	Corynebacterineae	Corynebacteriaceae		Corynebacterium		Corynebacterium efficiens	Corynebacterium efficiens YS-314
469662288	Uncultured bacterium partial fae gene for formaldehyde-activting enzyme, clone OTU_1210	1	80.81	99	93	0.942	93.3	80	0.00291346	0.00574746	3.26927e-05	77133	root	cellular organisms	Bacteria	<Bacteria/environmental samples>		<Bacteria/environmental samples>		<Bacteria/environmental samples>				environmental samples			uncultured bacterium
349806847	Azospira oryzae strain OGA 24 chlorite dismutase (cld) gene, partial cds	1	81.63	98	97	0.989	96.9	80	0.00291346	0.00574746	3.40989e-05	146939	root	cellular organisms	Bacteria	Proteobacteria		Betaproteobacteria		Rhodocyclales		Rhodocyclaceae		Azospira		Azospira oryzae
47496794	Pseudomonas putida butylphenol degradation gene cluster (bupR, bupB, bupA1, bupA2, bupA3, bupA4, bupA5, bupA6, bupC, bupE, bupH, bupI, bupF, bupG), partial and complete cds	1	78.43	102	86	0.843	86	80	0.00291346	0.00574746	3.0232e-05	303	root	cellular organisms	Bacteria	Proteobacteria		Gammaproteobacteria		Pseudomonadales		Pseudomonadaceae		Pseudomonas	Pseudomonas putida group	Pseudomonas putida
357208773	Methanosaeta harundinacea 6Ac, complete genome	1	79	100	81	0.806	80.6	79	0.00287705	0.00574746	2.84743e-05	1110509	root	cellular organisms	Archaea	Euryarchaeota		Methanomicrobia		Methanosarcinales		Methanosaetaceae		Methanosaeta		Methanosaeta harundinacea	Methanosaeta harundinacea 6Ac
44885799	Pseudomonas sp. PAMU-1.9 paaF gene for Phenylacetyl CoA ligase, partial cds	1	84.04	94	102	1.085	102	79	0.00287705	0.00574746	3.58565e-05	243829	root	cellular organisms	Bacteria	Proteobacteria		Gammaproteobacteria		Pseudomonadales		Pseudomonadaceae		Pseudomonas			Pseudomonas sp. PAMU-1.9
229465006	Candidatus Hamiltonella defensa 5AT (Acyrthosiphon pisum), complete genome	1	76.47	102	77	0.755	77	78	0.00284063	0.00574746	2.70682e-05	572265	root	cellular organisms	Bacteria	Proteobacteria		Gammaproteobacteria		Enterobacteriales		Enterobacteriaceae	unclassified Enterobacteriaceae (aphid secondary symbionts)	Candidatus Hamiltonella		Candidatus Hamiltonella defensa	Candidatus Hamiltonella defensa 5AT (Acyrthosiphon pisum)
374854355	Uncultured gamma proteobacterium DNA, fosmid clone: JFF049_B11	1	78	100	82	0.824	82.4	78	0.00284063	0.00574746	2.88258e-05	86473	root	cellular organisms	Bacteria	Proteobacteria		Gammaproteobacteria		<Bacteria/Proteobacteria/Gammaproteobacteria/environmental samples>				environmental samples			uncultured gamma proteobacterium
4239908	Pseudomonas putida gene for phenol hydroxylase alpha subunit, partial cds, strain P-8	1	81.25	96	93	0.972	93.3	78	0.00284063	0.00574746	3.26927e-05	303	root	cellular organisms	Bacteria	Proteobacteria		Gammaproteobacteria		Pseudomonadales		Pseudomonadaceae		Pseudomonas	Pseudomonas putida group	Pseudomonas putida
9957178	Pseudomonas stutzeri long chain fatty acid-CoA ligase (fadD) gene, complete cds	1	84.78	92	104	1.13	104	78	0.00284063	0.00574746	3.65596e-05	316	root	cellular organisms	Bacteria	Proteobacteria		Gammaproteobacteria		Pseudomonadales		Pseudomonadaceae		Pseudomonas	Pseudomonas stutzeri group	Pseudomonas stutzeri
110589441	Endoriftia persephone 'Hot96_1+Hot96_2' clone rif_2368_005 heme d1 biosynthesis protein NirF gene, partial cds	1	81.25	96	93	0.972	93.3	78	0.00284063	0.00574746	3.26927e-05	394104	root	cellular organisms	Bacteria	Proteobacteria		Gammaproteobacteria		unclassified Gammaproteobacteria			sulfur-oxidizing symbionts	Endoriftia		Endoriftia persephone	Endoriftia persephone 'Hot96_1+Hot96_2'
157914509	Salinispora arenicola CNS-205, complete genome	1	81.05	95	92	0.963	91.5	77	0.00280421	0.00574746	3.23412e-05	391037	root	cellular organisms	Bacteria	Actinobacteria		Actinobacteria	Actinobacteridae	Actinomycetales	Micromonosporineae	Micromonosporaceae		Salinispora		Salinispora arenicola	Salinispora arenicola CNS-205
24413714	Streptomyces coelicolor A3(2) complete genome; segment 1/29	1	79.38	97	86	0.887	86	77	0.00280421	0.00574746	3.0232e-05	100226	root	cellular organisms	Bacteria	Actinobacteria		Actinobacteria	Actinobacteridae	Actinomycetales	Streptomycineae	Streptomycetaceae		Streptomyces		Streptomyces coelicolor	Streptomyces coelicolor A3(2)
345500446	Roseburia hominis A2-183, complete genome	1	83.7	92	99	1.073	98.7	77	0.00280421	0.00574746	3.48019e-05	585394	root	cellular organisms	Bacteria	Firmicutes		Clostridia		Clostridiales		Lachnospiraceae		Roseburia		Roseburia hominis	Roseburia hominis A2-183
13507529	Aeromonas hydrophila flavodoxin and ferric uptake regulator genes, complete cds	1	80.21	96	88	0.915	87.8	77	0.00280421	0.00574746	3.0935e-05	644	root	cellular organisms	Bacteria	Proteobacteria		Gammaproteobacteria		Aeromonadales		Aeromonadaceae		Aeromonas		Aeromonas hydrophila
462512235	Pseudomonas fluorescens Pf29Arp contig137, whole genome shotgun sequence	1	83.7	92	99	1.073	98.7	77	0.00280421	0.00574746	3.48019e-05	1262454	root	cellular organisms	Bacteria	Proteobacteria		Gammaproteobacteria		Pseudomonadales		Pseudomonadaceae		Pseudomonas	Pseudomonas fluorescens group	Pseudomonas fluorescens	Pseudomonas fluorescens Pf29Arp
462512116	Pseudomonas fluorescens Pf29Arp contig175, whole genome shotgun sequence	1	79.38	97	81	0.831	80.6	77	0.00280421	0.00574746	2.84743e-05	1262454	root	cellular organisms	Bacteria	Proteobacteria		Gammaproteobacteria		Pseudomonadales		Pseudomonadaceae		Pseudomonas	Pseudomonas fluorescens group	Pseudomonas fluorescens	Pseudomonas fluorescens Pf29Arp
187424568	Akkermansia muciniphila ATCC BAA-835, complete genome	1	82.61	92	95	1.034	95.1	76	0.00276779	0.00574746	3.33958e-05	349741	root	cellular organisms	Bacteria	Chlamydiae/Verrucomicrobia group		Verrucomicrobia	Verrucomicrobiae	Verrucomicrobiales		Verrucomicrobiaceae		Akkermansia		Akkermansia muciniphila	Akkermansia muciniphila ATCC BAA-835
226092535	Brevibacillus brevis NBRC 100599 DNA, complete genome	1	79.17	96	84	0.877	84.2	76	0.00276779	0.00574746	2.95289e-05	358681	root	cellular organisms	Bacteria	Firmicutes		Bacilli		Bacillales		Paenibacillaceae		Brevibacillus		Brevibacillus brevis	Brevibacillus brevis NBRC 100599
399107616	Geobacter sulfurreducens PCA, complete genome	1	84.44	90	100	1.111	100	76	0.00276779	0.00574746	3.51535e-05	243231	root	cellular organisms	Bacteria	Proteobacteria	delta/epsilon subdivisions	Deltaproteobacteria		Desulfuromonadales		Geobacteraceae		Geobacter		Geobacter sulfurreducens	Geobacter sulfurreducens PCA
169787151	Brenneria alni strain pvfi20 GyrA (gyrA) gene, partial cds	1	80.85	94	90	0.954	89.7	76	0.00276779	0.00574746	3.16381e-05	71656	root	cellular organisms	Bacteria	Proteobacteria		Gammaproteobacteria		Enterobacteriales		Enterobacteriaceae		Brenneria		Brenneria alni
110589305	Endoriftia persephone 'Hot96_1+Hot96_2' clone rif_2081_005 D-isomer specific 2-hydroxyacid dehydrogenase gene, partial cds	1	84.44	90	100	1.111	100	76	0.00276779	0.00574746	3.51535e-05	394104	root	cellular organisms	Bacteria	Proteobacteria		Gammaproteobacteria		unclassified Gammaproteobacteria			sulfur-oxidizing symbionts	Endoriftia		Endoriftia persephone	Endoriftia persephone 'Hot96_1+Hot96_2'
432510557	Vibrio parahaemolyticus BB22OP chromosome 2, complete sequence	1	80.85	94	86	0.915	86	76	0.00276779	0.00574746	3.0232e-05	1211705	root	cellular organisms	Bacteria	Proteobacteria		Gammaproteobacteria		Vibrionales		Vibrionaceae		Vibrio	Vibrio harveyi group	Vibrio parahaemolyticus	Vibrio parahaemolyticus BB22OP
193084599	Uncultured bacterium JM8_D9 genomic sequence	1	78.95	95	82	0.867	82.4	75	0.00273137	0.00574746	2.88258e-05	542541	root	cellular organisms	Bacteria	<Bacteria/environmental samples>		<Bacteria/environmental samples>		<Bacteria/environmental samples>				environmental samples			uncultured bacterium JM8_D9
257476746	Alicyclobacillus acidocaldarius subsp. acidocaldarius DSM 446, complete genome	1	78.12	96	79	0.821	78.8	75	0.00273137	0.00574746	2.77712e-05	521098	root	cellular organisms	Bacteria	Firmicutes		Bacilli		Bacillales		Alicyclobacillaceae		Alicyclobacillus		Alicyclobacillus acidocaldarius	Alicyclobacillus acidocaldarius subsp. acidocaldarius DSM 446
195541837	Uncultured bacterium 888 genomic sequence	1	86.05	86	102	1.186	102	74	0.00269495	0.00574746	3.58565e-05	548896	root	cellular organisms	Bacteria	<Bacteria/environmental samples>		<Bacteria/environmental samples>		<Bacteria/environmental samples>				environmental samples			uncultured bacterium 888
381341560	Ensifer adhaerens DNA, cobalamin biosynthesis region, Region3	1	84.09	88	97	1.101	96.9	74	0.00269495	0.00574746	3.40989e-05	106592	root	cellular organisms	Bacteria	Proteobacteria		Alphaproteobacteria		Rhizobiales		Rhizobiaceae	Sinorhizobium/Ensifer group	Ensifer		Ensifer adhaerens
119094166	Uncultured marine bacterium HF10_25F10 genomic sequence	1	80.22	91	84	0.925	84.2	73	0.00265854	0.00574746	2.95289e-05	413068	root	cellular organisms	Bacteria	<Bacteria/environmental samples>		<Bacteria/environmental samples>		<Bacteria/environmental samples>				environmental samples			uncultured marine bacterium HF10_25F10
359346209	Pseudovibrio sp. FO-BEG1, complete sequence	1	82.02	89	90	1.008	89.7	73	0.00265854	0.00574746	3.16381e-05	911045	root	cellular organisms	Bacteria	Proteobacteria		Alphaproteobacteria		Rhodobacterales		Rhodobacteraceae		Pseudovibrio			Pseudovibrio sp. FO-BEG1
33573894	Bordetella parapertussis strain 12822, complete genome; segment 10/14	1	82.95	88	81	0.916	80.6	73	0.00265854	0.00574746	2.84743e-05	519	root	cellular organisms	Bacteria	Proteobacteria		Betaproteobacteria		Burkholderiales		Alcaligenaceae		Bordetella		Bordetella parapertussis
462512416	Pseudomonas fluorescens Pf29Arp contig079, whole genome shotgun sequence	1	82.02	89	90	1.008	89.7	73	0.00265854	0.00574746	3.16381e-05	1262454	root	cellular organisms	Bacteria	Proteobacteria		Gammaproteobacteria		Pseudomonadales		Pseudomonadaceae		Pseudomonas	Pseudomonas fluorescens group	Pseudomonas fluorescens	Pseudomonas fluorescens Pf29Arp
319930158	Vibrio vulnificus MO6-24/O chromosome I, complete sequence	1	81.11	90	86	0.956	86	73	0.00265854	0.00574746	3.0232e-05	914127	root	cellular organisms	Bacteria	Proteobacteria		Gammaproteobacteria		Vibrionales		Vibrionaceae		Vibrio		Vibrio vulnificus	Vibrio vulnificus MO6-24/O
269785296	Sphaerobacter thermophilus DSM 20745 chromosome 1, complete sequence	1	82.56	86	88	1.021	87.8	71	0.0025857	0.00574746	3.0935e-05	479434	root	cellular organisms	Bacteria	Chloroflexi		Thermomicrobia	Sphaerobacteridae	Sphaerobacterales	Sphaerobacterineae	Sphaerobacteraceae		Sphaerobacter		Sphaerobacter thermophilus	Sphaerobacter thermophilus DSM 20745	Vibrio anguillarum 775
452076607	Uncultured bacterium contig00026 genomic sequence	1	89.87	79	107	1.354	107	71	0.0025857	0.00574746	3.76142e-05	1181515	root	cellular organisms	Bacteria	<Bacteria/environmental samples>		<Bacteria/environmental samples>		<Bacteria/environmental samples>				environmental samples			uncultured bacterium contig00026
221237819	Bacillus cereus Q1, complete genome	1	84.52	84	93	1.111	93.3	71	0.0025857	0.00574746	3.26927e-05	361100	root	cellular organisms	Bacteria	Firmicutes		Bacilli		Bacillales		Bacillaceae		Bacillus	Bacillus cereus group	Bacillus cereus	Bacillus cereus Q1
257473675	Eggerthella lenta DSM 2243, complete genome	1	81.4	86	84	0.979	84.2	70	0.00254928	0.00574746	2.95289e-05	479437	root	cellular organisms	Bacteria	Actinobacteria		Actinobacteria	Coriobacteridae	Coriobacteriales	Coriobacterineae	Coriobacteriaceae		Eggerthella		Eggerthella lenta	Eggerthella lenta DSM 2243
304420054	Maribacter sp. HTCC2170, complete genome	1	78.65	89	75	0.845	75.2	70	0.00254928	0.00574746	2.63651e-05	313603	root	cellular organisms	Bacteria	Bacteroidetes/Chlorobi group		Bacteroidetes	Flavobacteriia	Flavobacteriales		Flavobacteriaceae		Maribacter			Maribacter sp. HTCC2170
351066212	Oceanimonas doudoroffii strain DSM 7028 clone pBIO1930 genomic sequence	1	80.46	87	81	0.926	80.6	70	0.00254928	0.00574746	2.84743e-05	84158	root	cellular organisms	Bacteria	Proteobacteria		Gammaproteobacteria		Aeromonadales		Aeromonadaceae		Oceanimonas		Oceanimonas doudoroffii
462512332	Pseudomonas fluorescens Pf29Arp contig107, whole genome shotgun sequence	1	82.14	84	84	1.002	84.2	69	0.00251286	0.00574746	2.95289e-05	1262454	root	cellular organisms	Bacteria	Proteobacteria		Gammaproteobacteria		Pseudomonadales		Pseudomonadaceae		Pseudomonas	Pseudomonas fluorescens group	Pseudomonas fluorescens	Pseudomonas fluorescens Pf29Arp
78167878	Synechococcus sp. CC9902, complete genome	1	80	85	77	0.906	77	68	0.00247644	0.00574746	2.70682e-05	316279	root	cellular organisms	Bacteria	Cyanobacteria		Oscillatoriophycideae		Chroococcales				Synechococcus			Synechococcus sp. CC9902
294653349	Paracoccus koreensis insertion sequence ISPkr1 putative transposase genes, complete cds	1	83.95	81	88	1.084	87.8	68	0.00247644	0.00574746	3.0935e-05	290306	root	cellular organisms	Bacteria	Proteobacteria		Alphaproteobacteria		Rhodobacterales		Rhodobacteraceae		Paracoccus		Paracoccus koreensis
110589203	Endoriftia persephone 'Hot96_1+Hot96_2' clone rif_1480_001 bacterial Atp sulfurylase chain A gene, partial cds	1	88.31	77	99	1.282	98.7	68	0.00247644	0.00574746	3.48019e-05	394104	root	cellular organisms	Bacteria	Proteobacteria		Gammaproteobacteria		unclassified Gammaproteobacteria			sulfur-oxidizing symbionts	Endoriftia		Endoriftia persephone	Endoriftia persephone 'Hot96_1+Hot96_2'
188027207	Erwinia tasmaniensis strain ET1/99 complete chromosome	1	84.81	79	90	1.135	89.7	67	0.00244003	0.00574746	3.16381e-05	465817	root	cellular organisms	Bacteria	Proteobacteria		Gammaproteobacteria		Enterobacteriales		Enterobacteriaceae		Erwinia		Erwinia tasmaniensis	Erwinia tasmaniensis Et1/99
38906701	Rhodococcus sp. TK6 succinic semialdehyde dehydrogenase (ssd), putative regulator (chnR), 6-hydroxyhexanoate dehydrogenase (chnD), caprolactone hydrolase (chnC), cyclohexanone monooxygenase (chnB), and 6-oxohexanoate dehydrogenase (chnE) genes, complete cds; and protocatechuate dioxygenase (pcd) gene, partial cds	1	80.49	82	77	0.939	77	66	0.00240361	0.00574746	2.70682e-05	249095	root	cellular organisms	Bacteria	Actinobacteria		Actinobacteria	Actinobacteridae	Actinomycetales	Corynebacterineae	Nocardiaceae		Rhodococcus			Rhodococcus sp. TK6
395810495	Melioribacter roseus P3M, complete genome	1	81.25	80	77	0.963	77	65	0.00236719	0.00574746	2.70682e-05	1191523	root	cellular organisms	Bacteria	Bacteroidetes/Chlorobi group		Ignavibacteria	Ignavibacteria	Ignavibacteriales		Ignavibacteriaceae		Melioribacter		Melioribacter roseus	Melioribacter roseus P3M
320149275	Thermus scotoductus SA-01, complete genome	1	86.67	75	84	1.123	84.2	65	0.00236719	0.00574746	2.95289e-05	743525	root	cellular organisms	Bacteria	Deinococcus-Thermus		Deinococci		Thermales		Thermaceae		Thermus		Thermus scotoductus	Thermus scotoductus SA-01
385763610	Uncultured bacterium ws138B4 genomic sequence	1	84.42	77	79	1.023	78.8	65	0.00236719	0.00574746	2.77712e-05	1131827	root	cellular organisms	Bacteria	<Bacteria/environmental samples>		<Bacteria/environmental samples>		<Bacteria/environmental samples>				environmental samples			uncultured bacterium ws138B4
332337569	Cellulomonas fimi ATCC 484, complete genome	1	83.12	77	81	1.047	80.6	64	0.00233077	0.00574746	2.84743e-05	590998	root	cellular organisms	Bacteria	Actinobacteria		Actinobacteria	Actinobacteridae	Actinomycetales	Micrococcineae	Cellulomonadaceae		Cellulomonas		Cellulomonas fimi	Cellulomonas fimi ATCC 484
329745630	Selenomonas sputigena ATCC 35185, complete genome	1	83.12	77	81	1.047	80.6	64	0.00233077	0.00574746	2.84743e-05	546271	root	cellular organisms	Bacteria	Firmicutes		Negativicutes		Selenomonadales		Veillonellaceae		Selenomonas		Selenomonas sputigena	Selenomonas sputigena ATCC 35185
298160883	Comamonas testosteroni O genes for hypothetical proteins, 3-beta-hydroxysteroid dehydrogenase, hypothetical protein, partial and complete cds, strain: TA441	1	85.33	75	86	1.147	86	64	0.00233077	0.00574746	3.0232e-05	285	root	cellular organisms	Bacteria	Proteobacteria		Betaproteobacteria		Burkholderiales		Comamonadaceae		Comamonas		Comamonas testosteroni
315590829	Thermaerobacter marianensis DSM 12885, complete genome	1	93.94	66	102	1.545	102	62	0.00225793	0.00574746	3.58565e-05	644966	root	cellular organisms	Bacteria	Firmicutes		Clostridia		Clostridiales	Clostridiales incertae sedis	Clostridiales Family XVII. Incertae Sedis		Thermaerobacter		Thermaerobacter marianensis	Thermaerobacter marianensis DSM 12885
455439634	Beta proteobacterium CB, complete genome	1	89.86	69	93	1.352	93.3	62	0.00225793	0.00574746	3.26927e-05	543913	root	cellular organisms	Bacteria	Proteobacteria		Betaproteobacteria		unclassified Betaproteobacteria				<genus in Betaproteobacteria>			beta proteobacterium CB
339759707	Klebsiella pneumoniae KCTC 2242, complete genome	1	87.14	70	86	1.229	86	61	0.00222152	0.00574746	3.0232e-05	1049565	root	cellular organisms	Bacteria	Proteobacteria		Gammaproteobacteria		Enterobacteriales		Enterobacteriaceae		Klebsiella		Klebsiella pneumoniae	Klebsiella pneumoniae KCTC 2242	Xanthomonas axonopodis pv. citrumelo F1
311225233	Frankia sp. EuI1c, complete genome	1	89.55	67	90	1.339	89.7	60	0.0021851	0.00574746	3.16381e-05	298654	root	cellular organisms	Bacteria	Actinobacteria		Actinobacteria	Actinobacteridae	Actinomycetales	Frankineae	Frankiaceae		Frankia			Frankia sp. EuI1c
336105880	Flexistipes sinusarabici DSM 4947, complete genome	1	85.71	70	79	1.126	78.8	60	0.0021851	0.00574746	2.77712e-05	717231	root	cellular organisms	Bacteria	Deferribacteres		Deferribacteres		Deferribacterales		Deferribacteraceae		Flexistipes		Flexistipes sinusarabici	Flexistipes sinusarabici DSM 4947
462512098	Pseudomonas fluorescens Pf29Arp contig181, whole genome shotgun sequence	1	84.29	70	77	1.1	77	59	0.00214868	0.00574746	2.70682e-05	1262454	root	cellular organisms	Bacteria	Proteobacteria		Gammaproteobacteria		Pseudomonadales		Pseudomonadaceae		Pseudomonas	Pseudomonas fluorescens group	Pseudomonas fluorescens	Pseudomonas fluorescens Pf29Arp
30351176	Rhizobium arachis cytochrome oxidase subunit II (cyoxB) gene, partial cds; cytochrome oxidase subunit I (cyoxA), cytochrome oxidase subunit III (cyoxC), cytochrome oxidase subunit IV (cyoxD), and hypothetical protein 1 (rhc1) genes, complete cds; and hypothetical protein 2 (rhc2) gene, partial cds	1	85.29	68	79	1.159	78.8	58	0.00211226	0.00574746	2.77712e-05	228925	root	cellular organisms	Bacteria	Proteobacteria		Alphaproteobacteria		Rhizobiales		Rhizobiaceae	Rhizobium/Agrobacterium group	Rhizobium		Rhizobium arachis
385763677	Uncultured bacterium ws172H5 genomic sequence	1	87.3	63	79	1.251	78.8	55	0.00200301	0.00574746	2.77712e-05	1131829	root	cellular organisms	Bacteria	<Bacteria/environmental samples>		<Bacteria/environmental samples>		<Bacteria/environmental samples>				environmental samples			uncultured bacterium ws172H5
239837778	Micrococcus luteus NCTC 2665, complete genome	1	90	60	82	1.373	82.4	54	0.00196659	0.00574746	2.88258e-05	465515	root	cellular organisms	Bacteria	Actinobacteria		Actinobacteria	Actinobacteridae	Actinomycetales	Micrococcineae	Micrococcaceae		Micrococcus		Micrococcus luteus	Micrococcus luteus NCTC 2665
371560595	Sphingomonas sp. 429 glyceraldehyde-3-phosphate dehydrogenase (GAPDH) gene, partial cds	1	94.64	56	88	1.568	87.8	53	0.00193017	0.00574746	3.0935e-05	1130946	root	cellular organisms	Bacteria	Proteobacteria		Alphaproteobacteria		Sphingomonadales		Sphingomonadaceae		Sphingomonas			Sphingomonas sp. 429
112434020	Enterobacter pyrinus endonuclease IV (nfo) gene, complete cds	1	88.33	60	77	1.283	77	53	0.00193017	0.00574746	2.70682e-05	81476	root	cellular organisms	Bacteria	Proteobacteria		Gammaproteobacteria		Enterobacteriales		Enterobacteriaceae		Enterobacter		Enterobacter pyrinus
260644157	Streptomyces scabiei 87.22 complete genome	1	89.47	57	77	1.351	77	51	0.00185733	0.00574746	2.70682e-05	680198	root	cellular organisms	Bacteria	Actinobacteria		Actinobacteria	Actinobacteridae	Actinomycetales	Streptomycineae	Streptomycetaceae		Streptomyces		Streptomyces scabiei	Streptomyces scabiei 87.22
255291909	Uncultured bacterium DNA, fosmid clone, partial sequence, clone: 03A02, contig: 3	1	94.23	52	81	1.55	80.6	49	0.0017845	0.00574746	2.84743e-05	77133	root	cellular organisms	Bacteria	<Bacteria/environmental samples>		<Bacteria/environmental samples>		<Bacteria/environmental samples>				environmental samples			uncultured bacterium
171696369	Heliobacterium modesticaldum Ice1, complete genome	1	94.23	52	81	1.55	80.6	49	0.0017845	0.00574746	2.84743e-05	498761	root	cellular organisms	Bacteria	Firmicutes		Clostridia		Clostridiales		Heliobacteriaceae		Heliobacterium		Heliobacterium modesticaldum	Heliobacterium modesticaldum Ice1
462512338	Pseudomonas fluorescens Pf29Arp contig105, whole genome shotgun sequence	1	92.45	53	79	1.487	78.8	49	0.0017845	0.00574746	2.77712e-05	1262454	root	cellular organisms	Bacteria	Proteobacteria		Gammaproteobacteria		Pseudomonadales		Pseudomonadaceae		Pseudomonas	Pseudomonas fluorescens group	Pseudomonas fluorescens	Pseudomonas fluorescens Pf29Arp
110227186	Aeromonas hydrophila strain AH-1 RpoN (rpoN) gene, complete cds	1	94.12	51	79	1.545	78.8	48	0.00174808	0.00574746	2.77712e-05	644	root	cellular organisms	Bacteria	Proteobacteria		Gammaproteobacteria		Aeromonadales		Aeromonadaceae		Aeromonas		Aeromonas hydrophila
255292458	Uncultured bacterium DNA, fosmid clone, clone: 02C05	1	97.78	45	77	1.711	77	44	0.00160241	0.00574746	2.70682e-05	77133	root	cellular organisms	Bacteria	<Bacteria/environmental samples>		<Bacteria/environmental samples>		<Bacteria/environmental samples>				environmental samples			uncultured bacterium
	Total assigned:	17399	78.2973	3506980	2844670			2745872	100	100	1

## Sheet: NP30_metavelvet_prokaryotes
Sequence_ID (gi)	Sequence_title	Total_number_of_contigs	Average_percent_identity	Total_alignment_length	Total_bitscore	Average_bitscore_per_basepair	Average_bitscore_per_contig	Total_number_of_matching_bases	Percent_of_matching_bases	Percent_of_contigs	Relative_bitscore	taxid	taxonomic ranks:	I	II	III	IV	V	VI	VII	VIII	IX	X	XI	XII	XIII	XIV
119668705	Azoarcus sp. BH72, complete genome	1373	79.52	271319	235866	0.869	171.8	215749	16.8188	14.4071	0.167169	62928	root	cellular organisms	Bacteria	Proteobacteria		Betaproteobacteria		Rhodocyclales		Rhodocyclaceae		Azoarcus			Azoarcus sp. BH72
237624339	Thauera sp. MZ1T, complete genome	1202	79.83	236448	208809	0.883	173.7	188764	14.7152	12.6128	0.147993	85643	root	cellular organisms	Bacteria	Proteobacteria		Betaproteobacteria		Rhodocyclales		Rhodocyclaceae		Thauera			Thauera sp. MZ1T
358635055	Azoarcus sp. KH32C DNA, complete genome	780	78.84	146966	123130	0.838	157.9	115862	9.0321	8.18468	0.087268	748247	root	cellular organisms	Bacteria	Proteobacteria		Betaproteobacteria		Rhodocyclales		Rhodocyclaceae		Azoarcus			Azoarcus sp. KH32C
56311475	Azoarcus aromaticum EbN1 complete genome	481	77.9	90990	72245	0.794	150.2	70878	5.52534	5.04722	0.0512034	76114	root	cellular organisms	Bacteria	Proteobacteria		Betaproteobacteria		Rhodocyclales		Rhodocyclaceae		Aromatoleum		Aromatoleum aromaticum	Aromatoleum aromaticum EbN1
359353254	Dechlorosoma suillum PS, complete genome	347	79.79	62037	54833	0.884	158	49497	3.85857	3.64113	0.0388627	640081	root	cellular organisms	Bacteria	Proteobacteria		Betaproteobacteria		Rhodocyclales		Rhodocyclaceae		Azospira		Azospira oryzae	Dechlorosoma suillum PS
71845263	Dechloromonas aromatica RCB, complete genome	269	78.95	49474	41837	0.846	155.5	39059	3.04487	2.82267	0.0296518	159087	root	cellular organisms	Bacteria	Proteobacteria		Betaproteobacteria		Rhodocyclales		Rhodocyclaceae		Dechloromonas		Dechloromonas aromatica	Dechloromonas aromatica RCB
120322793	Marinobacter aquaeolei VT8, complete genome	245	89.11	30998	40647	1.311	165.9	27622	2.15329	2.57083	0.0288084	351348	root	cellular organisms	Bacteria	Proteobacteria		Gammaproteobacteria		Alteromonadales		Alteromonadaceae		Marinobacter		Marinobacter hydrocarbonoclasticus	Marinobacter aquaeolei VT8
219994503	Thioalkalivibrio sulfidophilus HL-EbGr7, complete genome	188	81.08	28047	26476	0.944	140.8	22741	1.77279	1.97272	0.0187648	396588	root	cellular organisms	Bacteria	Proteobacteria		Gammaproteobacteria		Chromatiales		Ectothiorhodospiraceae		Thioalkalivibrio		Thioalkalivibrio sulfidophilus	Thioalkalivibrio sulfidophilus HL-EbGr7
311692891	Marinobacter adhaerens HP15, complete genome	193	86.13	23323	27407	1.175	142	20087	1.56589	2.02518	0.0194246	225937	root	cellular organisms	Bacteria	Proteobacteria		Gammaproteobacteria		Alteromonadales		Alteromonadaceae		Marinobacter		Marinobacter adhaerens	Marinobacter adhaerens HP15
431827765	Thioflavicoccus mobilis 8321, complete genome	164	79.81	22770	20209	0.888	123.2	18172	1.41661	1.72088	0.0143231	765912	root	cellular organisms	Bacteria	Proteobacteria		Gammaproteobacteria		Chromatiales		Chromatiaceae		Thioflavicoccus		Thioflavicoccus mobilis	Thioflavicoccus mobilis 8321
288895136	Allochromatium vinosum DSM 180, complete genome	159	79.57	22632	19832	0.876	124.7	18008	1.40382	1.66842	0.0140559	572477	root	cellular organisms	Bacteria	Proteobacteria		Gammaproteobacteria		Chromatiales		Chromatiaceae		Allochromatium		Allochromatium vinosum	Allochromatium vinosum DSM 180
381337457	Marinobacter hydrocarbonoclasticus str. ATCC 49840 chromosome, complete genome	163	86.19	20231	23861	1.179	146.4	17438	1.35939	1.71039	0.0169114	1163748	root	cellular organisms	Bacteria	Proteobacteria		Gammaproteobacteria		Alteromonadales		Alteromonadaceae		Marinobacter		Marinobacter hydrocarbonoclasticus	Marinobacter hydrocarbonoclasticus ATCC 49840
257044187	Candidatus Accumulibacter phosphatis clade IIA str. UW-1, complete genome	107	77.75	19597	15418	0.787	144.1	15236	1.18773	1.12277	0.0109275	522306	root	cellular organisms	Bacteria	Proteobacteria		Betaproteobacteria		unclassified Betaproteobacteria				Candidatus Accumulibacter		Candidatus Accumulibacter phosphatis	Candidatus Accumulibacter phosphatis clade IIA str. UW-1
390425027	Thiocystis violascens DSM 198, complete genome	137	79.16	19055	16302	0.856	119	15084	1.17588	1.43757	0.011554	765911	root	cellular organisms	Bacteria	Proteobacteria		Gammaproteobacteria		Chromatiales		Chromatiaceae		Thiocystis		Thiocystis violascens	Thiocystis violascens DSM 198
307215613	Halomonas elongata DSM 2581, complete genome	138	85.69	14761	16976	1.15	123	12648	0.985983	1.44806	0.0120317	768066	root	cellular organisms	Bacteria	Proteobacteria		Gammaproteobacteria		Oceanospirillales		Halomonadaceae		Halomonas		Halomonas elongata	Halomonas elongata DSM 2581
124257968	Methylibium petroleiphilum PM1, complete genome	89	78.52	15963	13138	0.823	147.6	12534	0.977096	0.933893	0.00931152	420662	root	cellular organisms	Bacteria	Proteobacteria		Betaproteobacteria		Burkholderiales		unclassified Burkholderiales	Burkholderiales Genera incertae sedis	Methylibium		Methylibium petroleiphilum	Methylibium petroleiphilum PM1
170774137	Leptothrix cholodnii SP-6, complete genome	73	79.16	11792	9979	0.846	136.7	9334	0.727638	0.766002	0.00707258	395495	root	cellular organisms	Bacteria	Proteobacteria		Betaproteobacteria		Burkholderiales		unclassified Burkholderiales	Burkholderiales Genera incertae sedis	Leptothrix		Leptothrix cholodnii	Leptothrix cholodnii SP-6
34105712	Chromobacterium violaceum ATCC 12472, complete genome	68	78.99	10571	8953	0.847	131.7	8350	0.65093	0.713536	0.00634541	243365	root	cellular organisms	Bacteria	Proteobacteria		Betaproteobacteria		Neisseriales		Neisseriaceae	Chromobacterium group	Chromobacterium		Chromobacterium violaceum	Chromobacterium violaceum ATCC 12472
226717097	Azotobacter vinelandii DJ, complete genome	65	80.78	9867	9188	0.931	141.4	7971	0.621384	0.682057	0.00651197	322710	root	cellular organisms	Bacteria	Proteobacteria		Gammaproteobacteria		Pseudomonadales		Pseudomonadaceae	Azotobacter group	Azotobacter		Azotobacter vinelandii	Azotobacter vinelandii DJ
345641016	Pseudogulbenkiania sp. NH8B DNA, complete genome	66	79.91	9409	8286	0.881	125.5	7519	0.586148	0.69255	0.00587268	748280	root	cellular organisms	Bacteria	Proteobacteria		Betaproteobacteria		Neisseriales		Neisseriaceae		Pseudogulbenkiania			Pseudogulbenkiania sp. NH8B
386270271	Methylophaga sp. JAM7, complete genome	20	72.63	10281	5645	0.549	282.2	7467	0.582095	0.209864	0.00400088	754477	root	cellular organisms	Bacteria	Proteobacteria		Gammaproteobacteria		Thiotrichales		Piscirickettsiaceae		Methylophaga			Methylophaga sp. JAM7
74055513	Thiobacillus denitrificans ATCC 25259, complete genome	59	77.85	9547	7561	0.792	128.1	7432	0.579366	0.619098	0.00535883	292415	root	cellular organisms	Bacteria	Proteobacteria		Betaproteobacteria		Hydrogenophilales		Hydrogenophilaceae		Thiobacillus		Thiobacillus denitrificans	Thiobacillus denitrificans ATCC 25259
291582584	Sideroxydans lithotrophicus ES-1, complete genome	48	78.53	8267	6802	0.823	141.7	6492	0.506088	0.503673	0.0048209	580332	root	cellular organisms	Bacteria	Proteobacteria		Betaproteobacteria		Gallionellales		Gallionellaceae		Sideroxydans		Sideroxydans lithotrophicus	Sideroxydans lithotrophicus ES-1
300072131	Herbaspirillum seropedicae SmR1, complete genome	52	77.3	8332	6342	0.761	122	6441	0.502112	0.545645	0.00449487	757424	root	cellular organisms	Bacteria	Proteobacteria		Betaproteobacteria		Burkholderiales		Oxalobacteraceae		Herbaspirillum		Herbaspirillum seropedicae	Herbaspirillum seropedicae SmR1
315593157	Variovorax paradoxus EPS, complete genome	37	77.27	8021	6125	0.764	165.5	6198	0.483169	0.388248	0.00434107	595537	root	cellular organisms	Bacteria	Proteobacteria		Betaproteobacteria		Burkholderiales		Comamonadaceae		Variovorax		Variovorax paradoxus	Variovorax paradoxus EPS
114225560	Alkalilimnicola ehrlichii MLHE-1, complete genome	57	80.04	7601	6779	0.892	118.9	6084	0.474282	0.598111	0.00480459	187272	root	cellular organisms	Bacteria	Proteobacteria		Gammaproteobacteria		Chromatiales		Ectothiorhodospiraceae		Alkalilimnicola		Alkalilimnicola ehrlichii	Alkalilimnicola ehrlichii MLHE-1
381376528	Rubrivivax gelatinosus IL144 DNA, complete genome	47	79.75	7529	6592	0.876	140.3	6004	0.468046	0.493179	0.00467206	983917	root	cellular organisms	Bacteria	Proteobacteria		Betaproteobacteria		Burkholderiales		unclassified Burkholderiales	Burkholderiales Genera incertae sedis	Rubrivivax		Rubrivivax gelatinosus	Rubrivivax gelatinosus IL144
91795226	Chromohalobacter salexigens DSM 3043, complete genome	56	81.47	7152	6865	0.96	122.6	5827	0.454247	0.587618	0.00486555	290398	root	cellular organisms	Bacteria	Proteobacteria		Gammaproteobacteria		Oceanospirillales		Halomonadaceae		Chromohalobacter		Chromohalobacter salexigens	Chromohalobacter salexigens DSM 3043
288942818	Thioalkalivibrio sp. K90mix, complete genome	41	78.65	6065	5044	0.832	123	4770	0.371848	0.43022	0.00357492	396595	root	cellular organisms	Bacteria	Proteobacteria		Gammaproteobacteria		Chromatiales		Ectothiorhodospiraceae		Thioalkalivibrio			Thioalkalivibrio sp. K90mix
145573243	Pseudomonas mendocina ymp, complete genome	40	79.61	5959	5232	0.878	130.8	4744	0.369822	0.419727	0.00370816	399739	root	cellular organisms	Bacteria	Proteobacteria		Gammaproteobacteria		Pseudomonadales		Pseudomonadaceae		Pseudomonas	Pseudomonas aeruginosa group	Pseudomonas mendocina	Pseudomonas mendocina ymp
121551644	Verminephrobacter eiseniae EF01-2, complete genome	13	80.56	5279	4877	0.924	375.2	4253	0.331545	0.136411	0.00345656	391735	root	cellular organisms	Bacteria	Proteobacteria		Betaproteobacteria		Burkholderiales		Comamonadaceae		Verminephrobacter		Verminephrobacter eiseniae	Verminephrobacter eiseniae EF01-2
240863652	Ralstonia pickettii 12D chromosome 1, complete sequence	29	78.2	5437	4431	0.815	152.8	4252	0.331467	0.304302	0.00314046	428406	root	cellular organisms	Bacteria	Proteobacteria		Betaproteobacteria		Burkholderiales		Burkholderiaceae		Ralstonia		Ralstonia pickettii	Ralstonia pickettii 12D
407251182	Alcanivorax dieselolei B5, complete genome	38	80.72	5176	4821	0.931	126.9	4178	0.325699	0.398741	0.00341687	930169	root	cellular organisms	Bacteria	Proteobacteria		Gammaproteobacteria		Oceanospirillales		Alcanivoracaceae		Alcanivorax		Alcanivorax dieselolei	Alcanivorax dieselolei B5
430008963	Thioalkalivibrio nitratireducens DSM 14787, complete genome	38	79.2	5140	4428	0.861	116.5	4071	0.317357	0.398741	0.00313833	1255043	root	cellular organisms	Bacteria	Proteobacteria		Gammaproteobacteria		Chromatiales		Ectothiorhodospiraceae		Thioalkalivibrio		Thioalkalivibrio nitratireducens	Thioalkalivibrio nitratireducens DSM 14787
82943940	Magnetospirillum magneticum AMB-1 DNA, complete genome	39	79.57	4845	4196	0.866	107.6	3855	0.300519	0.409234	0.0029739	342108	root	cellular organisms	Bacteria	Proteobacteria		Alphaproteobacteria		Rhodospirillales		Rhodospirillaceae		Magnetospirillum		Magnetospirillum magneticum	Magnetospirillum magneticum AMB-1
89343559	Rhodoferax ferrireducens T118, complete genome	25	77.13	4907	3702	0.754	148.1	3785	0.295062	0.262329	0.00262378	338969	root	cellular organisms	Bacteria	Proteobacteria		Betaproteobacteria		Burkholderiales		Comamonadaceae		Albidiferax		Albidiferax ferrireducens	Rhodoferax ferrireducens T118
334728683	Ramlibacter tataouinensis TTB310, complete genome	30	80.54	4630	4236	0.915	141.2	3729	0.290697	0.314795	0.00300225	365046	root	cellular organisms	Bacteria	Proteobacteria		Betaproteobacteria		Burkholderiales		Comamonadaceae		Ramlibacter		Ramlibacter tataouinensis	Ramlibacter tataouinensis TTB310
66270661	Methylococcus capsulatus str. Bath, complete genome	35	78.72	4695	3912	0.833	111.8	3696	0.288124	0.367261	0.00277262	243233	root	cellular organisms	Bacteria	Proteobacteria		Gammaproteobacteria		Methylococcales		Methylococcaceae		Methylococcus		Methylococcus capsulatus	Methylococcus capsulatus str. Bath
472247168	Pseudomonas denitrificans ATCC 13867, complete genome	31	78.81	4682	3910	0.835	126.1	3690	0.287656	0.325289	0.0027712	1294143	root	cellular organisms	Bacteria	Proteobacteria		Gammaproteobacteria		Pseudomonadales		Pseudomonadaceae		Pseudomonas	Pseudomonas pertucinogena group	Pseudomonas denitrificans	Pseudomonas denitrificans ATCC 13867
76881875	Nitrosococcus oceani ATCC 19707, complete genome	14	72.95	5036	2845	0.565	203.2	3674	0.286409	0.146905	0.00201638	323261	root	cellular organisms	Bacteria	Proteobacteria		Gammaproteobacteria		Chromatiales		Chromatiaceae		Nitrosococcus		Nitrosococcus oceani	Nitrosococcus oceani ATCC 19707
338164315	Cupriavidus necator N-1 chromosome 1, complete sequence	26	80.54	4106	3771	0.918	145	3307	0.257799	0.272823	0.00267268	1042878	root	cellular organisms	Bacteria	Proteobacteria		Betaproteobacteria		Burkholderiales		Burkholderiaceae		Cupriavidus		Cupriavidus necator	Cupriavidus necator N-1
399158375	Marinobacter sp. BSs20148, complete genome	28	78.79	4125	3485	0.845	124.5	3250	0.253356	0.293809	0.00246998	490759	root	cellular organisms	Bacteria	Proteobacteria		Gammaproteobacteria		Alteromonadales		Alteromonadaceae		Marinobacter			Marinobacter sp. BSs20148
333805788	Methylomonas methanica MC09, complete genome	22	73.48	4420	2645	0.598	120.2	3248	0.2532	0.23085	0.00187464	857087	root	cellular organisms	Bacteria	Proteobacteria		Gammaproteobacteria		Methylococcales		Methylococcaceae		Methylomonas		Methylomonas methanica	Methylomonas methanica MC09
91695138	Polaromonas sp. JS666, complete genome	25	79.97	3829	3441	0.899	137.6	3062	0.2387	0.262329	0.0024388	296591	root	cellular organisms	Bacteria	Proteobacteria		Betaproteobacteria		Burkholderiales		Comamonadaceae		Polaromonas			Polaromonas sp. JS666
120591888	Polaromonas naphthalenivorans CJ2, complete genome	26	79.73	3793	3346	0.882	128.7	3024	0.235738	0.272823	0.00237147	365044	root	cellular organisms	Bacteria	Proteobacteria		Betaproteobacteria		Burkholderiales		Comamonadaceae		Polaromonas		Polaromonas naphthalenivorans	Polaromonas naphthalenivorans CJ2
170937689	Cupriavidus taiwanensis str. LMG19424 chromosome 1, complete genome	24	80.93	3498	3256	0.931	135.7	2831	0.220692	0.251836	0.00230768	977880	root	cellular organisms	Bacteria	Proteobacteria		Betaproteobacteria		Burkholderiales		Burkholderiaceae		Cupriavidus		Cupriavidus taiwanensis	Cupriavidus taiwanensis LMG 19424
239799596	Variovorax paradoxus S110 chromosome 1, complete sequence	26	79.88	3543	3110	0.878	119.6	2830	0.220614	0.272823	0.0022042	543728	root	cellular organisms	Bacteria	Proteobacteria		Betaproteobacteria		Burkholderiales		Comamonadaceae		Variovorax		Variovorax paradoxus	Variovorax paradoxus S110
407894523	Acidovorax sp. KKS102, complete genome	20	78.68	3555	2938	0.826	146.9	2797	0.218042	0.209864	0.0020823	358220	root	cellular organisms	Bacteria	Proteobacteria		Betaproteobacteria		Burkholderiales		Comamonadaceae		Acidovorax			Acidovorax sp. KKS102
310757913	Achromobacter xylosoxidans A8, complete genome	24	81.48	3370	3240	0.961	135	2746	0.214066	0.251836	0.00229634	762376	root	cellular organisms	Bacteria	Proteobacteria		Betaproteobacteria		Burkholderiales		Alcaligenaceae		Achromobacter		Achromobacter xylosoxidans	Achromobacter xylosoxidans A8
113524807	Ralstonia eutropha H16 chromosome 1	21	81.97	3290	3229	0.981	153.8	2697	0.210246	0.220357	0.00228854	381666	root	cellular organisms	Bacteria	Proteobacteria		Betaproteobacteria		Burkholderiales		Burkholderiaceae		Cupriavidus		Cupriavidus necator	Ralstonia eutropha H16
83630956	Hahella chejuensis KCTC 2396, complete genome	24	78.03	3446	2787	0.809	116.1	2689	0.209623	0.251836	0.00197528	349521	root	cellular organisms	Bacteria	Proteobacteria		Gammaproteobacteria		Oceanospirillales		Hahellaceae		Hahella		Hahella chejuensis	Hahella chejuensis KCTC 2396
328915200	Pseudomonas mendocina NK-01, complete genome	23	79.76	3325	2905	0.874	126.3	2652	0.206738	0.241343	0.00205891	1001585	root	cellular organisms	Bacteria	Proteobacteria		Gammaproteobacteria		Pseudomonadales		Pseudomonadaceae		Pseudomonas	Pseudomonas aeruginosa group	Pseudomonas mendocina	Pseudomonas mendocina NK-01
372983507	Oceanimonas sp. GK1, complete genome	22	79.43	3315	2892	0.872	131.4	2633	0.205257	0.23085	0.0020497	511062	root	cellular organisms	Bacteria	Proteobacteria		Gammaproteobacteria		Aeromonadales		Aeromonadaceae		Oceanimonas			Oceanimonas sp. GK1
117558854	Aeromonas hydrophila subsp. hydrophila ATCC 7966, complete genome	25	80.39	3202	2909	0.908	116.4	2574	0.200658	0.262329	0.00206174	380703	root	cellular organisms	Bacteria	Proteobacteria		Gammaproteobacteria		Aeromonadales		Aeromonadaceae		Aeromonas		Aeromonas hydrophila	Aeromonas hydrophila subsp. hydrophila ATCC 7966
150958624	Pseudomonas aeruginosa PA7, complete genome	25	80.57	3171	2898	0.914	115.9	2555	0.199177	0.262329	0.00205395	381754	root	cellular organisms	Bacteria	Proteobacteria		Gammaproteobacteria		Pseudomonadales		Pseudomonadaceae		Pseudomonas	Pseudomonas aeruginosa group	Pseudomonas aeruginosa	Pseudomonas aeruginosa PA7
327367349	Burkholderia gladioli BSR3 chromosome 1, complete sequence	21	81.04	3064	2868	0.936	136.6	2483	0.193564	0.220357	0.00203269	999541	root	cellular organisms	Bacteria	Proteobacteria		Betaproteobacteria		Burkholderiales		Burkholderiaceae		Burkholderia		Burkholderia gladioli	Burkholderia gladioli BSR3
68342549	Pseudomonas protegens Pf-5, complete genome	19	79.3	2985	2583	0.865	136	2367	0.184521	0.19937	0.00183069	220664	root	cellular organisms	Bacteria	Proteobacteria		Gammaproteobacteria		Pseudomonadales		Pseudomonadaceae		Pseudomonas	Pseudomonas fluorescens group	Pseudomonas protegens	Pseudomonas protegens Pf-5
333113473	Pseudomonas fulva 12-X, complete genome	22	78.75	2979	2483	0.834	112.9	2346	0.182884	0.23085	0.00175982	743720	root	cellular organisms	Bacteria	Proteobacteria		Gammaproteobacteria		Pseudomonadales		Pseudomonadaceae		Pseudomonas	Pseudomonas putida group	Pseudomonas fulva	Pseudomonas fulva 12-X
431823496	Pseudomonas stutzeri RCH2, complete genome	19	79.71	2879	2530	0.879	133.2	2295	0.178908	0.19937	0.00179313	644801	root	cellular organisms	Bacteria	Proteobacteria		Gammaproteobacteria		Pseudomonadales		Pseudomonadaceae		Pseudomonas	Pseudomonas stutzeri group	Pseudomonas stutzeri	Pseudomonas stutzeri RCH2
163258032	Bordetella petrii strain DSM 12804, complete genome	18	81.58	2752	2623	0.953	145.7	2245	0.17501	0.188877	0.00185904	94624	root	cellular organisms	Bacteria	Proteobacteria		Betaproteobacteria		Burkholderiales		Alcaligenaceae		Bordetella		Bordetella petrii
395806679	Pseudomonas stutzeri DSM 10701, complete genome	21	79.96	2789	2481	0.89	118.1	2230	0.173841	0.220357	0.0017584	1123519	root	cellular organisms	Bacteria	Proteobacteria		Gammaproteobacteria		Pseudomonadales		Pseudomonadaceae		Pseudomonas	Pseudomonas stutzeri group	Pseudomonas stutzeri	Pseudomonas stutzeri DSM 10701
226713858	Laribacter hongkongensis HLHK9, complete genome	20	81.59	2711	2634	0.972	131.7	2212	0.172438	0.209864	0.00186684	557598	root	cellular organisms	Bacteria	Proteobacteria		Betaproteobacteria		Neisseriales		Neisseriaceae		Laribacter		Laribacter hongkongensis	Laribacter hongkongensis HLHK9
93352797	Cupriavidus metallidurans CH34, complete genome	15	81.49	2572	2434	0.946	162.3	2096	0.163395	0.157398	0.00172509	266264	root	cellular organisms	Bacteria	Proteobacteria		Betaproteobacteria		Burkholderiales		Burkholderiaceae		Cupriavidus		Cupriavidus metallidurans	Cupriavidus metallidurans CH34
121588215	Halorhodospira halophila SL1, complete genome	21	79.58	2620	2292	0.875	109.2	2085	0.162537	0.220357	0.00162445	349124	root	cellular organisms	Bacteria	Proteobacteria		Gammaproteobacteria		Chromatiales		Ectothiorhodospiraceae		Halorhodospira		Halorhodospira halophila	Halorhodospira halophila SL1
409024957	Simiduia agarivorans SA1 = DSM 21679, complete genome	18	78	2636	2128	0.807	118.2	2056	0.160277	0.188877	0.00150821	1117647	root	cellular organisms	Bacteria	Proteobacteria		Gammaproteobacteria		unclassified Gammaproteobacteria				Simiduia		Simiduia agarivorans	Simiduia agarivorans SA1 = DSM 21679
154158043	Xanthobacter autotrophicus Py2, complete genome	15	78.79	2494	2084	0.835	138.9	1965	0.153183	0.157398	0.00147703	78245	root	cellular organisms	Bacteria	Proteobacteria		Alphaproteobacteria		Rhizobiales		Xanthobacteraceae		Xanthobacter		Xanthobacter autotrophicus	Xanthobacter autotrophicus Py2
323371659	Acidovorax avenae subsp. avenae ATCC 19860, complete genome	16	78.33	2501	2020	0.807	126.2	1959	0.152715	0.167891	0.00143167	643561	root	cellular organisms	Bacteria	Proteobacteria		Betaproteobacteria		Burkholderiales		Comamonadaceae		Acidovorax		Acidovorax avenae	Acidovorax avenae subsp. avenae ATCC 19860
390981275	Pseudomonas stutzeri CCUG 29243, complete genome	16	83.33	2303	2400	1.042	150	1919	0.149597	0.167891	0.00170099	1196835	root	cellular organisms	Bacteria	Proteobacteria		Gammaproteobacteria		Pseudomonadales		Pseudomonadaceae		Pseudomonas	Pseudomonas stutzeri group	Pseudomonas stutzeri	Pseudomonas stutzeri CCUG 29243
299065054	Ralstonia solanacearum str. CMR15 chromosome, complete genome	13	78.91	2361	1965	0.832	151.1	1863	0.145231	0.136411	0.00139269	859655	root	cellular organisms	Bacteria	Proteobacteria		Betaproteobacteria		Burkholderiales		Burkholderiaceae		Ralstonia		Ralstonia solanacearum	Ralstonia solanacearum CMR15
91708343	Methylobacillus flagellatus KT, complete genome	14	76.27	2356	1709	0.726	122.1	1797	0.140086	0.146905	0.00121125	265072	root	cellular organisms	Bacteria	Proteobacteria		Betaproteobacteria		Methylophilales		Methylophilaceae		Methylobacillus		Methylobacillus flagellatus	Methylobacillus flagellatus KT
459938263	Rhodanobacter sp. 2APBS1, complete genome	16	79.64	2112	1854	0.878	115.9	1682	0.131121	0.167891	0.00131402	666685	root	cellular organisms	Bacteria	Proteobacteria		Gammaproteobacteria		Xanthomonadales		Xanthomonadaceae		Rhodanobacter			Rhodanobacter sp. 2APBS1
120587178	Acidovorax citrulli AAC00-1, complete genome	12	77.07	2159	1615	0.748	134.6	1664	0.129718	0.125918	0.00114463	397945	root	cellular organisms	Bacteria	Proteobacteria		Betaproteobacteria		Burkholderiales		Comamonadaceae		Acidovorax		Acidovorax citrulli	Acidovorax citrulli AAC00-1
56676665	Ruegeria pomeroyi DSS-3, complete genome	13	83.02	1973	2053	1.04	157.9	1638	0.127691	0.136411	0.00145506	246200	root	cellular organisms	Bacteria	Proteobacteria		Alphaproteobacteria		Rhodobacterales		Rhodobacteraceae		Ruegeria		Ruegeria pomeroyi	Ruegeria pomeroyi DSS-3
92112090	Azoarcus communis strain MUL2G9 hypothetical proteins, phosphoribosylglycinamide formyltransferase, hypothetical protein, sigma-54 dependent transcriptional activator, acyl-CoA synthetase, acetone carboxylase gamma subunit, acetone carboxylase alpha subunit, acetone carboxylase beta subunit, catalase/peroxidase, putative SAM-dependent methyltransferase, putative Fe-S oxidoreductase, putative acyl…	11	84.63	1926	2129	1.106	193.6	1630	0.127068	0.115425	0.00150892	41977	root	cellular organisms	Bacteria	Proteobacteria		Betaproteobacteria		Rhodocyclales		Rhodocyclaceae		Azoarcus		Azoarcus communis
253984392	Methylovorus glucosetrophus SIP3-4, complete genome	8	75.15	2161	1471	0.681	183.8	1624	0.1266	0.0839454	0.00104257	582744	root	cellular organisms	Bacteria	Proteobacteria		Betaproteobacteria		Methylophilales		Methylophilaceae		Methylovorus		Methylovorus glucosotrophus	Methylovorus glucosetrophus SIP3-4
295794626	Thiomonas intermedia K12, complete genome	10	76.26	2102	1525	0.725	152.5	1603	0.124963	0.104932	0.00108084	75379	root	cellular organisms	Bacteria	Proteobacteria		Betaproteobacteria		Burkholderiales		unclassified Burkholderiales	Burkholderiales Genera incertae sedis	Thiomonas		Thiomonas intermedia	Thiomonas intermedia K12
302580034	Gallionella capsiferriformans ES-2, complete genome	12	77.09	2056	1550	0.754	129.2	1585	0.12356	0.125918	0.00109856	395494	root	cellular organisms	Bacteria	Proteobacteria		Betaproteobacteria		Gallionellales		Gallionellaceae		Gallionella		Gallionella capsiferriformans	Gallionella capsiferriformans ES-2
388526642	Tistrella mobilis KA081020-065, complete genome	13	78.1	2009	1619	0.806	124.6	1569	0.122312	0.136411	0.00114746	1110502	root	cellular organisms	Bacteria	Proteobacteria		Alphaproteobacteria		Rhodospirillales		Rhodospirillaceae		Tistrella		Tistrella mobilis	Tistrella mobilis KA081020-065
317464132	Pseudoxanthomonas suwonensis 11-1, complete genome	17	82.33	1885	1872	0.993	110.1	1552	0.120987	0.178384	0.00132677	743721	root	cellular organisms	Bacteria	Proteobacteria		Gammaproteobacteria		Xanthomonadales		Xanthomonadaceae		Pseudoxanthomonas		Pseudoxanthomonas suwonensis	Pseudoxanthomonas suwonensis 11-1
113886955	Shewanella sp. MR-7, complete genome	9	95.43	1598	2556	1.599	284	1525	0.118882	0.0944386	0.00181156	60481	root	cellular organisms	Bacteria	Proteobacteria		Gammaproteobacteria		Alteromonadales		Shewanellaceae		Shewanella			Shewanella sp. MR-7
340550464	Collimonas fungivorans Ter331, complete genome	12	78.09	1944	1562	0.803	130.1	1518	0.118337	0.125918	0.00110706	1005048	root	cellular organisms	Bacteria	Proteobacteria		Betaproteobacteria		Burkholderiales		Oxalobacteraceae		Collimonas		Collimonas fungivorans	Collimonas fungivorans Ter331
184191232	Burkholderia phymatum STM815 chromosome 1, complete sequence	10	74.33	2026	1274	0.629	127.4	1506	0.117401	0.104932	0.000902943	391038	root	cellular organisms	Bacteria	Proteobacteria		Betaproteobacteria		Burkholderiales		Burkholderiaceae		Burkholderia		Burkholderia phymatum	Burkholderia phymatum STM815
333741867	Delftia sp. Cs1-4, complete genome	12	78.34	1911	1551	0.812	129.2	1497	0.1167	0.125918	0.00109927	742013	root	cellular organisms	Bacteria	Proteobacteria		Betaproteobacteria		Burkholderiales		Comamonadaceae		Delftia			Delftia sp. Cs1-4
229359445	Pseudomonas fluorescens SBW25 complete genome	12	79.68	1875	1622	0.865	135.2	1494	0.116466	0.125918	0.00114959	216595	root	cellular organisms	Bacteria	Proteobacteria		Gammaproteobacteria		Pseudomonadales		Pseudomonadaceae		Pseudomonas	Pseudomonas fluorescens group	Pseudomonas fluorescens	Pseudomonas fluorescens SBW25
206593202	Ralstonia solanacearum strain IPO1609 Genome Draft	9	79.35	1874	1611	0.86	179	1487	0.11592	0.0944386	0.00114179	564066	root	cellular organisms	Bacteria	Proteobacteria		Betaproteobacteria		Burkholderiales		Burkholderiaceae		Ralstonia		Ralstonia solanacearum	Ralstonia solanacearum IPO1609
157910316	Dinoroseobacter shibae DFL 12, complete genome	13	76.69	1926	1450	0.753	111.5	1477	0.11514	0.136411	0.00102768	398580	root	cellular organisms	Bacteria	Proteobacteria		Alphaproteobacteria		Rhodobacterales		Rhodobacteraceae		Dinoroseobacter		Dinoroseobacter shibae	Dinoroseobacter shibae DFL 12
262206648	Comamonas testosteroni CNB-2, complete genome	14	79.9	1841	1613	0.876	115.2	1471	0.114673	0.146905	0.00114321	688245	root	cellular organisms	Bacteria	Proteobacteria		Betaproteobacteria		Burkholderiales		Comamonadaceae		Comamonas		Comamonas testosteroni	Comamonas testosteroni CNB-2
126636230	Shewanella loihica PV-4, complete genome	11	75.7	1934	1340	0.693	121.8	1464	0.114127	0.115425	0.000949721	323850	root	cellular organisms	Bacteria	Proteobacteria		Gammaproteobacteria		Alteromonadales		Shewanellaceae		Shewanella		Shewanella loihica	Shewanella loihica PV-4
95101722	Pseudomonas entomophila str. L48 chromosome,complete sequence	12	83.3	1701	1760	1.034	146.6	1417	0.110463	0.125918	0.00124739	384676	root	cellular organisms	Bacteria	Proteobacteria		Gammaproteobacteria		Pseudomonadales		Pseudomonadaceae		Pseudomonas		Pseudomonas entomophila	Pseudomonas entomophila L48
339305108	Burkholderia glumae BGR1 chromosome 1, complete sequence	11	76.29	1847	1307	0.708	118.8	1409	0.109839	0.115425	0.000926332	626418	root	cellular organisms	Bacteria	Proteobacteria		Betaproteobacteria		Burkholderiales		Burkholderiaceae		Burkholderia		Burkholderia glumae	Burkholderia glumae BGR1
294338440	Thiomonas sp. str. 3As chromosome, complete genome	9	78	1805	1441	0.798	160.1	1408	0.109762	0.0944386	0.0010213	426114	root	cellular organisms	Bacteria	Proteobacteria		Betaproteobacteria		Burkholderiales		unclassified Burkholderiales	Burkholderiales Genera incertae sedis	Thiomonas		Thiomonas sp. 3As
262076673	Haliangium ochraceum DSM 14365, complete genome	14	78.08	1797	1462	0.813	104.4	1403	0.109372	0.146905	0.00103619	502025	root	cellular organisms	Bacteria	Proteobacteria	delta/epsilon subdivisions	Deltaproteobacteria		Myxococcales	Nannocystineae	Kofleriaceae		Haliangium		Haliangium ochraceum	Haliangium ochraceum DSM 14365
320120648	Desulfobulbus propionicus DSM 2032, complete genome	12	76.29	1818	1319	0.725	109.9	1387	0.108124	0.125918	0.000934837	577650	root	cellular organisms	Bacteria	Proteobacteria	delta/epsilon subdivisions	Deltaproteobacteria		Desulfobacterales		Desulfobulbaceae		Desulfobulbus		Desulfobulbus propionicus	Desulfobulbus propionicus DSM 2032
170938221	Cupriavidus taiwanensis str. LMG19424 chromosome 2, complete genome	9	76.04	1820	1248	0.686	138.7	1384	0.107891	0.0944386	0.000884516	977880	root	cellular organisms	Bacteria	Proteobacteria		Betaproteobacteria		Burkholderiales		Burkholderiaceae		Cupriavidus		Cupriavidus taiwanensis	Cupriavidus taiwanensis LMG 19424
83652219	Burkholderia thailandensis E264 chromosome I, complete sequence	11	79.01	1701	1433	0.842	130.3	1344	0.104772	0.115425	0.00101563	271848	root	cellular organisms	Bacteria	Proteobacteria		Betaproteobacteria		Burkholderiales		Burkholderiaceae		Burkholderia	pseudomallei group	Burkholderia thailandensis	Burkholderia thailandensis E264
301633733	Spirochaeta smaragdinae DSM 11293, complete genome	14	81.3	1652	1567	0.949	112	1343	0.104694	0.146905	0.00111061	573413	root	cellular organisms	Bacteria	Spirochaetes		Spirochaetia		Spirochaetales		Spirochaetaceae		Spirochaeta		Spirochaeta smaragdinae	Spirochaeta smaragdinae DSM 11293
307629912	Ferrimonas balearica DSM 9799, complete genome	12	75.98	1765	1232	0.698	102.7	1341	0.104538	0.125918	0.000873176	550540	root	cellular organisms	Bacteria	Proteobacteria		Gammaproteobacteria		Alteromonadales		Ferrimonadaceae		Ferrimonas		Ferrimonas balearica	Ferrimonas balearica DSM 9799
386272964	Methylophaga sp. JAM1, complete genome	13	79.24	1691	1449	0.857	111.4	1340	0.104461	0.136411	0.00102697	754476	root	cellular organisms	Bacteria	Proteobacteria		Gammaproteobacteria		Thiotrichales		Piscirickettsiaceae		Methylophaga			Methylophaga sp. JAM1
160361034	Delftia acidovorans SPH-1, complete genome	12	83.06	1576	1618	1.026	134.8	1309	0.102044	0.125918	0.00114675	398578	root	cellular organisms	Bacteria	Proteobacteria		Betaproteobacteria		Burkholderiales		Comamonadaceae		Delftia		Delftia acidovorans	Delftia acidovorans SPH-1
296926528	Starkeya novella DSM 506, complete genome	8	81.8	1599	1568	0.981	196	1308	0.101966	0.0839454	0.00111132	639283	root	cellular organisms	Bacteria	Proteobacteria		Alphaproteobacteria		Rhizobiales		Xanthobacteraceae		Starkeya		Starkeya novella	Starkeya novella DSM 506
320123932	Geobacter sp. M18, complete genome	5	81.84	1558	1505	0.966	301	1275	0.0993934	0.0524659	0.00106666	443143	root	cellular organisms	Bacteria	Proteobacteria	delta/epsilon subdivisions	Deltaproteobacteria		Desulfuromonadales		Geobacteraceae		Geobacter			Geobacter sp. M18
469772332	Ralstonia solanacearum FQY_4, complete genome	5	77.58	1530	1195	0.781	239.1	1187	0.0925333	0.0524659	0.000846952	1262456	root	cellular organisms	Bacteria	Proteobacteria		Betaproteobacteria		Burkholderiales		Burkholderiaceae		Ralstonia		Ralstonia solanacearum	Ralstonia solanacearum FQY_4
253992019	Pseudomonas fluorescens Pf0-1, complete genome	10	78.83	1474	1238	0.84	123.8	1162	0.0905844	0.104932	0.000877429	205922	root	cellular organisms	Bacteria	Proteobacteria		Gammaproteobacteria		Pseudomonadales		Pseudomonadaceae		Pseudomonas	Pseudomonas fluorescens group	Pseudomonas fluorescens	Pseudomonas fluorescens Pf0-1
72117119	Ralstonia eutropha JMP134 chromosome 1, complete sequence	9	79.29	1424	1233	0.866	137	1129	0.0880119	0.0944386	0.000873885	264198	root	cellular organisms	Bacteria	Proteobacteria		Betaproteobacteria		Burkholderiales		Burkholderiaceae		Cupriavidus		Cupriavidus pinatubonensis	Ralstonia eutropha JMP134
82409200	Nitrosospira multiformis ATCC 25196, complete genome	9	79.4	1403	1221	0.87	135.6	1114	0.0868426	0.0944386	0.00086538	323848	root	cellular organisms	Bacteria	Proteobacteria		Betaproteobacteria		Nitrosomonadales		Nitrosomonadaceae		Nitrosospira		Nitrosospira multiformis	Nitrosospira multiformis ATCC 25196
357934279	Burkholderia sp. YI23 chromosome 1, complete sequence	9	78.67	1411	1168	0.827	129.7	1110	0.0865307	0.0944386	0.000827816	1097668	root	cellular organisms	Bacteria	Proteobacteria		Betaproteobacteria		Burkholderiales		Burkholderiaceae		Burkholderia			Burkholderia sp. YI23
327478612	Pseudomonas stutzeri DSM 4166, complete genome	9	76.79	1409	1040	0.738	115.6	1082	0.084348	0.0944386	0.000737097	996285	root	cellular organisms	Bacteria	Proteobacteria		Gammaproteobacteria		Pseudomonadales		Pseudomonadaceae		Pseudomonas	Pseudomonas stutzeri group	Pseudomonas stutzeri	Pseudomonas stutzeri DSM 4166
168192641	Methylobacterium sp. 4-46, complete genome	11	79.08	1343	1147	0.854	104.3	1062	0.0827889	0.115425	0.000812933	426117	root	cellular organisms	Bacteria	Proteobacteria		Alphaproteobacteria		Rhizobiales		Methylobacteriaceae		Methylobacterium			Methylobacterium sp. 4-46
448970144	Rubrivivax gelatinosus S1	7	75.63	1383	939	0.679	134.1	1046	0.0815416	0.0734523	0.000665513	1138313	root	cellular organisms	Bacteria	Proteobacteria		Betaproteobacteria		Burkholderiales		unclassified Burkholderiales	Burkholderiales Genera incertae sedis	Rubrivivax		Rubrivivax gelatinosus	Rubrivivax gelatinosus S1
317115299	Alicycliphilus denitrificans BC, complete genome	8	80.34	1297	1178	0.908	147.2	1042	0.0812298	0.0839454	0.000834904	596153	root	cellular organisms	Bacteria	Proteobacteria		Betaproteobacteria		Burkholderiales		Comamonadaceae		Alicycliphilus		Alicycliphilus denitrificans	Alicycliphilus denitrificans BC
329308025	Alicycliphilus denitrificans K601, complete genome	8	80.47	1280	1150	0.898	143.8	1030	0.0802943	0.0839454	0.000815059	596154	root	cellular organisms	Bacteria	Proteobacteria		Betaproteobacteria		Burkholderiales		Comamonadaceae		Alicycliphilus		Alicycliphilus denitrificans	Alicycliphilus denitrificans K601
356875477	Azospirillum brasilense Sp245 main chromosome complete genome	9	78.47	1310	1079	0.824	119.9	1028	0.0801384	0.0944386	0.000764738	1064539	root	cellular organisms	Bacteria	Proteobacteria		Alphaproteobacteria		Rhodospirillales		Rhodospirillaceae		Azospirillum		Azospirillum brasilense	Azospirillum brasilense Sp245
334194119	Ralstonia solanacearum Po82, complete genome	8	81.1	1217	1153	0.947	144.1	987	0.0769422	0.0839454	0.000817185	1031711	root	cellular organisms	Bacteria	Proteobacteria		Betaproteobacteria		Burkholderiales		Burkholderiaceae		Ralstonia		Ralstonia solanacearum	Ralstonia solanacearum Po82
326411376	Polymorphum gilvum SL003B-26A1, complete genome	9	77.91	1263	993	0.786	110.4	984	0.0767083	0.0944386	0.000703786	991905	root	cellular organisms	Bacteria	Proteobacteria		Alphaproteobacteria		unclassified Alphaproteobacteria				Polymorphum		Polymorphum gilvum	Polymorphum gilvum SL003B-26A1
327374765	Pseudomonas brassicacearum subsp. brassicacearum NFM421, complete genome	8	80.15	1214	1097	0.903	137.1	973	0.0758508	0.0839454	0.000777495	994484	root	cellular organisms	Bacteria	Proteobacteria		Gammaproteobacteria		Pseudomonadales		Pseudomonadaceae		Pseudomonas		Pseudomonas brassicacearum	Pseudomonas brassicacearum subsp. brassicacearum NFM421
311217923	Rhodomicrobium vannielii ATCC 17100, complete genome	8	76.92	1239	935	0.754	116.8	953	0.0742917	0.0839454	0.000662678	648757	root	cellular organisms	Bacteria	Proteobacteria		Alphaproteobacteria		Rhizobiales		Hyphomicrobiaceae		Rhodomicrobium		Rhodomicrobium vannielii	Rhodomicrobium vannielii ATCC 17100
239918938	Teredinibacter turnerae T7901, complete genome	8	76.37	1219	903	0.741	112.9	931	0.0725767	0.0839454	0.000639998	377629	root	cellular organisms	Bacteria	Proteobacteria		Gammaproteobacteria		Alteromonadales		Alteromonadales genera incertae sedis		Teredinibacter		Teredinibacter turnerae	Teredinibacter turnerae T7901
187713229	Burkholderia phytofirmans PsJN chromosome 1, complete sequence	6	76.9	1199	906	0.755	151	922	0.0718751	0.0629591	0.000642125	398527	root	cellular organisms	Bacteria	Proteobacteria		Betaproteobacteria		Burkholderiales		Burkholderiaceae		Burkholderia		Burkholderia phytofirmans	Burkholderia phytofirmans PsJN
357433120	Pseudoxanthomonas spadix BD-a59, complete genome	8	80.07	1139	1007	0.884	125.9	912	0.0710955	0.0839454	0.000713708	1045855	root	cellular organisms	Bacteria	Proteobacteria		Gammaproteobacteria		Xanthomonadales		Xanthomonadaceae		Pseudoxanthomonas		Pseudoxanthomonas spadix	Pseudoxanthomonas spadix BD-a59
357422594	Azospirillum lipoferum 4B main chromosome, complete genome	8	81.35	1110	1073	0.967	134.1	903	0.0703939	0.0839454	0.000760485	862719	root	cellular organisms	Bacteria	Proteobacteria		Alphaproteobacteria		Rhodospirillales		Rhodospirillaceae		Azospirillum		Azospirillum lipoferum	Azospirillum lipoferum 4B
365177649	Sinorhizobium fredii HH103 main chromosome, complete sequence	6	75.36	1185	785	0.662	130.8	893	0.0696144	0.0629591	0.000556366	1117943	root	cellular organisms	Bacteria	Proteobacteria		Alphaproteobacteria		Rhizobiales		Rhizobiaceae	Sinorhizobium/Ensifer group	Sinorhizobium	Sinorhizobium fredii group	Sinorhizobium fredii	Sinorhizobium fredii HH103
166857509	Pseudomonas putida GB-1, complete genome	8	79.54	1119	956	0.854	119.5	890	0.0693805	0.0839454	0.000677562	76869	root	cellular organisms	Bacteria	Proteobacteria		Gammaproteobacteria		Pseudomonadales		Pseudomonadaceae		Pseudomonas	Pseudomonas putida group	Pseudomonas putida	Pseudomonas putida GB-1
86570155	Rhodopseudomonas palustris HaA2, complete genome	5	73.95	1186	727	0.613	145.3	877	0.0683671	0.0524659	0.000515259	316058	root	cellular organisms	Bacteria	Proteobacteria		Alphaproteobacteria		Rhizobiales		Bradyrhizobiaceae		Rhodopseudomonas		Rhodopseudomonas palustris	Rhodopseudomonas palustris HaA2
194346582	Stenotrophomonas maltophilia R551-3, complete genome	8	84.46	1036	1130	1.091	141.3	875	0.0682112	0.0839454	0.000800884	391008	root	cellular organisms	Bacteria	Proteobacteria		Gammaproteobacteria		Xanthomonadales		Xanthomonadaceae		Stenotrophomonas	Stenotrophomonas maltophilia group	Stenotrophomonas maltophilia	Stenotrophomonas maltophilia R551-3
296923907	Desulfurivibrio alkaliphilus AHT2, complete genome	7	81.69	1065	1038	0.975	148.3	870	0.0678214	0.0734523	0.000735679	589865	root	cellular organisms	Bacteria	Proteobacteria	delta/epsilon subdivisions	Deltaproteobacteria		Desulfobacterales		Desulfobulbaceae		Desulfurivibrio		Desulfurivibrio alkaliphilus	Desulfurivibrio alkaliphilus AHT2
332330813	Haliscomenobacter hydrossis DSM 1100, complete genome	9	79.72	1080	958	0.887	106.5	861	0.0671198	0.0944386	0.000678979	760192	root	cellular organisms	Bacteria	Bacteroidetes/Chlorobi group		Bacteroidetes	Sphingobacteriia	Sphingobacteriales		Saprospiraceae		Haliscomenobacter		Haliscomenobacter hydrossis	Haliscomenobacter hydrossis DSM 1100
333937619	Novosphingobium sp. PP1Y main chromosome, complete replicon	6	77.92	1105	859	0.778	143.2	861	0.0671198	0.0629591	0.000608814	702113	root	cellular organisms	Bacteria	Proteobacteria		Alphaproteobacteria		Sphingomonadales		Sphingomonadaceae		Novosphingobium			Novosphingobium sp. PP1Y
190684944	Cellvibrio japonicus Ueda107, complete genome	9	79.04	1083	921	0.85	102.3	856	0.06673	0.0944386	0.000652756	498211	root	cellular organisms	Bacteria	Proteobacteria		Gammaproteobacteria		Pseudomonadales		Pseudomonadaceae		Cellvibrio		Cellvibrio japonicus	Cellvibrio japonicus Ueda107
324316725	Bacteroides salanitronis DSM 18170, complete genome	5	75.27	1128	748	0.663	149.7	849	0.0661843	0.0524659	0.000530143	667015	root	cellular organisms	Bacteria	Bacteroidetes/Chlorobi group		Bacteroidetes	Bacteroidia	Bacteroidales		Bacteroidaceae		Bacteroides		Bacteroides salanitronis	Bacteroides salanitronis DSM 18170
77968738	Burkholderia sp. 383, complete sequence	7	79.32	1049	873	0.832	124.7	832	0.0648591	0.0734523	0.000618736	269483	root	cellular organisms	Bacteria	Proteobacteria		Betaproteobacteria		Burkholderiales		Burkholderiaceae		Burkholderia	Burkholderia cepacia complex		Burkholderia sp. 383
187717152	Burkholderia phytofirmans PsJN chromosome 2, complete sequence	5	74.75	1109	721	0.65	144.1	829	0.0646252	0.0524659	0.000511006	398527	root	cellular organisms	Bacteria	Proteobacteria		Betaproteobacteria		Burkholderiales		Burkholderiaceae		Burkholderia		Burkholderia phytofirmans	Burkholderia phytofirmans PsJN
52208053	Burkholderia pseudomallei strain K96243, chromosome 1, complete sequence	4	71.4	1161	582	0.501	145.5	829	0.0646252	0.0419727	0.000412491	272560	root	cellular organisms	Bacteria	Proteobacteria		Betaproteobacteria		Burkholderiales		Burkholderiaceae		Burkholderia	pseudomallei group	Burkholderia pseudomallei	Burkholderia pseudomallei K96243
365906293	Desulfovibrio desulfuricans ND132, complete genome	8	78.3	1055	869	0.824	108.6	826	0.0643913	0.0839454	0.000615901	641491	root	cellular organisms	Bacteria	Proteobacteria	delta/epsilon subdivisions	Deltaproteobacteria		Desulfovibrionales		Desulfovibrionaceae		Desulfovibrio		Desulfovibrio desulfuricans	Desulfovibrio desulfuricans ND132
445210138	Serratia marcescens WW4, complete genome	7	81.38	1015	969	0.954	138.4	826	0.0643913	0.0734523	0.000686776	435998	root	cellular organisms	Bacteria	Proteobacteria		Gammaproteobacteria		Enterobacteriales		Enterobacteriaceae		Serratia		Serratia marcescens	Serratia marcescens WW4
151279845	Janthinobacterium sp. Marseille, complete genome	8	81.15	992	918	0.925	114.7	805	0.0627543	0.0839454	0.00065063	375286	root	cellular organisms	Bacteria	Proteobacteria		Betaproteobacteria		Burkholderiales		Oxalobacteraceae		Janthinobacterium			Janthinobacterium sp. Marseille
169757190	Pseudomonas putida W619, complete genome	7	80.3	990	905	0.914	129.3	795	0.0619747	0.0734523	0.000641416	390235	root	cellular organisms	Bacteria	Proteobacteria		Gammaproteobacteria		Pseudomonadales		Pseudomonadaceae		Pseudomonas	Pseudomonas putida group	Pseudomonas putida	Pseudomonas putida W619
407233956	Burkholderia phenoliruptrix BR3459a chromosome 1, complete sequence	5	80.89	963	909	0.944	181.8	779	0.0607274	0.0524659	0.000644251	1229205	root	cellular organisms	Bacteria	Proteobacteria		Betaproteobacteria		Burkholderiales		Burkholderiaceae		Burkholderia		Burkholderia phenoliruptrix	Burkholderia phenoliruptrix BR3459a
91685338	Burkholderia xenovorans LB400 chromosome 1, complete sequence	6	78.85	988	821	0.831	136.8	779	0.0607274	0.0629591	0.000581881	266265	root	cellular organisms	Bacteria	Proteobacteria		Betaproteobacteria		Burkholderiales		Burkholderiaceae		Burkholderia		Burkholderia xenovorans	Burkholderia xenovorans LB400
115421100	Bordetella avium 197N complete genome	6	73.73	1043	631	0.605	105.1	769	0.0599479	0.0629591	0.000447219	360910	root	cellular organisms	Bacteria	Proteobacteria		Betaproteobacteria		Burkholderiales		Alcaligenaceae		Bordetella		Bordetella avium	Bordetella avium 197N
299070035	Ralstonia solanacearum CFBP2957 chromosome complete genome	6	82.63	921	926	1.005	154.3	761	0.0593242	0.0629591	0.0006563	859656	root	cellular organisms	Bacteria	Proteobacteria		Betaproteobacteria		Burkholderiales		Burkholderiaceae		Ralstonia		Ralstonia solanacearum	Ralstonia solanacearum CFBP2957
343776783	Stenotrophomonas maltophilia JV3, complete genome	7	81.22	937	878	0.936	125.4	761	0.0593242	0.0734523	0.00062228	868597	root	cellular organisms	Bacteria	Proteobacteria		Gammaproteobacteria		Xanthomonadales		Xanthomonadaceae		Stenotrophomonas	Stenotrophomonas maltophilia group	Stenotrophomonas maltophilia	Stenotrophomonas maltophilia JV3
217501576	Methylocella silvestris BL2, complete genome	4	77.41	974	754	0.774	188.4	754	0.0587785	0.0419727	0.000534395	395965	root	cellular organisms	Bacteria	Proteobacteria		Alphaproteobacteria		Rhizobiales		Beijerinckiaceae		Methylocella		Methylocella silvestris	Methylocella silvestris BL2
324310566	Odoribacter splanchnicus DSM 20712, complete genome	7	76.37	969	720	0.743	102.9	740	0.0576872	0.0734523	0.000510298	709991	root	cellular organisms	Bacteria	Bacteroidetes/Chlorobi group		Bacteroidetes	Bacteroidia	Bacteroidales		Porphyromonadaceae		Odoribacter		Odoribacter splanchnicus	Odoribacter splanchnicus DSM 20712
295438061	Burkholderia sp. CCGE1002 chromosome 2, complete sequence	5	75.25	974	647	0.664	129.3	733	0.0571415	0.0524659	0.000458559	640511	root	cellular organisms	Bacteria	Proteobacteria		Betaproteobacteria		Burkholderiales		Burkholderiaceae		Burkholderia			Burkholderia sp. CCGE1002
221728669	Acidovorax ebreus TPSY, complete genome	6	79.12	905	777	0.859	129.5	716	0.0558162	0.0629591	0.000550696	535289	root	cellular organisms	Bacteria	Proteobacteria		Betaproteobacteria		Burkholderiales		Comamonadaceae		Acidovorax		Acidovorax ebreus	Acidovorax ebreus TPSY
388483940	Modestobacter marinus str. BC501 chromosome, complete genome	5	74.55	955	600	0.629	120.1	712	0.0555044	0.0524659	0.000425248	477641	root	cellular organisms	Bacteria	Actinobacteria		Actinobacteria	Actinobacteridae	Actinomycetales	Frankineae	Geodermatophilaceae		Modestobacter		Modestobacter marinus
187724002	Ralstonia pickettii 12J chromosome 1, complete sequence	5	85.26	821	938	1.142	187.5	700	0.0545689	0.0524659	0.000664805	402626	root	cellular organisms	Bacteria	Proteobacteria		Betaproteobacteria		Burkholderiales		Burkholderiaceae		Ralstonia		Ralstonia pickettii	Ralstonia pickettii 12J
359346608	Owenweeksia hongkongensis DSM 17368, complete genome	6	73.86	945	592	0.627	98.7	698	0.054413	0.0629591	0.000419578	926562	root	cellular organisms	Bacteria	Bacteroidetes/Chlorobi group		Bacteroidetes	Flavobacteriia	Flavobacteriales		Cryomorphaceae		Owenweeksia		Owenweeksia hongkongensis	Owenweeksia hongkongensis DSM 17368
24987239	Pseudomonas putida KT2440 complete genome	5	75.84	919	641	0.697	128.1	697	0.0543351	0.0524659	0.000454307	160488	root	cellular organisms	Bacteria	Proteobacteria		Gammaproteobacteria		Pseudomonadales		Pseudomonadaceae		Pseudomonas	Pseudomonas putida group	Pseudomonas putida	Pseudomonas putida KT2440
344171439	Ralstonia syzygii R24, genomic contig 00001-1628	4	76.57	909	638	0.702	159.6	696	0.0542571	0.0419727	0.00045218	907261	root	cellular organisms	Bacteria	Proteobacteria		Betaproteobacteria		Burkholderiales		Burkholderiaceae		Ralstonia		Ralstonia syzygii	Ralstonia syzygii R24
88862040	Jannaschia sp. CCS1, complete genome	7	79.31	870	725	0.833	103.5	690	0.0537894	0.0734523	0.000513841	290400	root	cellular organisms	Bacteria	Proteobacteria		Alphaproteobacteria		Rhodobacterales		Rhodobacteraceae		Jannaschia			Jannaschia sp. CCS1
390125223	Sinorhizobium fredii USDA 257, complete genome	6	78.61	874	737	0.843	122.9	687	0.0535555	0.0629591	0.000522346	1185652	root	cellular organisms	Bacteria	Proteobacteria		Alphaproteobacteria		Rhizobiales		Rhizobiaceae	Sinorhizobium/Ensifer group	Sinorhizobium	Sinorhizobium fredii group	Sinorhizobium fredii	Sinorhizobium fredii USDA 257
456351576	Agromonas oligotrophica S58 DNA, complete genome	6	82.03	835	821	0.983	136.8	685	0.0533996	0.0629591	0.000581881	1245469	root	cellular organisms	Bacteria	Proteobacteria		Alphaproteobacteria		Rhizobiales		Bradyrhizobiaceae		Bradyrhizobium		Bradyrhizobium oligotrophicum	Bradyrhizobium oligotrophicum S58
384076029	Stenotrophomonas maltophilia D457 complete genome	6	80.09	854	765	0.896	127.6	684	0.0533217	0.0629591	0.000542191	1163399	root	cellular organisms	Bacteria	Proteobacteria		Gammaproteobacteria		Xanthomonadales		Xanthomonadaceae		Stenotrophomonas	Stenotrophomonas maltophilia group	Stenotrophomonas maltophilia	Stenotrophomonas maltophilia D457
190010013	Stenotrophomonas maltophilia K279a complete genome, strain K279a	6	77.94	875	696	0.796	116.1	682	0.0531657	0.0629591	0.000493288	522373	root	cellular organisms	Bacteria	Proteobacteria		Gammaproteobacteria		Xanthomonadales		Xanthomonadaceae		Stenotrophomonas	Stenotrophomonas maltophilia group	Stenotrophomonas maltophilia	Stenotrophomonas maltophilia K279a
327371128	Burkholderia gladioli BSR3 chromosome 2, complete sequence	5	75.67	900	621	0.69	124.1	681	0.0530878	0.0524659	0.000440132	999541	root	cellular organisms	Bacteria	Proteobacteria		Betaproteobacteria		Burkholderiales		Burkholderiaceae		Burkholderia		Burkholderia gladioli	Burkholderia gladioli BSR3
338167938	Cupriavidus necator N-1 chromosome 2, complete sequence	5	73.67	923	564	0.611	112.9	680	0.0530098	0.0524659	0.000399733	1042878	root	cellular organisms	Bacteria	Proteobacteria		Betaproteobacteria		Burkholderiales		Burkholderiaceae		Cupriavidus		Cupriavidus necator	Cupriavidus necator N-1
179342784	Methylobacterium populi BJ001, complete genome	6	80.64	837	752	0.898	125.3	675	0.05262	0.0629591	0.000532978	441620	root	cellular organisms	Bacteria	Proteobacteria		Alphaproteobacteria		Rhizobiales		Methylobacteriaceae		Methylobacterium		Methylobacterium populi	Methylobacterium populi BJ001
354952622	Bradyrhizobium japonicum USDA 6 DNA, complete genome	7	78.41	843	697	0.827	99.6	661	0.0515287	0.0734523	0.000493997	1037409	root	cellular organisms	Bacteria	Proteobacteria		Alphaproteobacteria		Rhizobiales		Bradyrhizobiaceae		Bradyrhizobium		Bradyrhizobium japonicum	Bradyrhizobium japonicum USDA 6
288909149	Azospirillum sp. B510 DNA, complete genome	5	78.37	837	682	0.815	136.4	656	0.0511389	0.0524659	0.000483365	137722	root	cellular organisms	Bacteria	Proteobacteria		Alphaproteobacteria		Rhodospirillales		Rhodospirillaceae		Azospirillum		Azospirillum lipoferum	Azospirillum sp. B510
333476408	Marinomonas posidonica IVIA-Po-181, complete genome	5	76.79	853	649	0.761	129.8	655	0.0510609	0.0524659	0.000459977	491952	root	cellular organisms	Bacteria	Proteobacteria		Gammaproteobacteria		Oceanospirillales		Oceanospirillaceae		Marinomonas		Marinomonas posidonica	Marinomonas posidonica IVIA-Po-181
284061874	Geodermatophilus obscurus DSM 43160, complete genome	5	75.58	864	601	0.695	120.1	653	0.050905	0.0524659	0.000425957	526225	root	cellular organisms	Bacteria	Actinobacteria		Actinobacteria	Actinobacteridae	Actinomycetales	Frankineae	Geodermatophilaceae		Geodermatophilus		Geodermatophilus obscurus	Geodermatophilus obscurus DSM 43160
402246008	Burkholderia cepacia GG4 chromosome 1, complete sequence	4	75	868	561	0.646	140.2	651	0.0507491	0.0419727	0.000397607	1009846	root	cellular organisms	Bacteria	Proteobacteria		Betaproteobacteria		Burkholderiales		Burkholderiaceae		Burkholderia	Burkholderia cepacia complex	Burkholderia cepacia	Burkholderia cepacia GG4
288926859	Rhodospirillum centenum SW, complete genome	5	77.94	834	680	0.816	136.1	650	0.0506712	0.0524659	0.000481948	414684	root	cellular organisms	Bacteria	Proteobacteria		Alphaproteobacteria		Rhodospirillales		Rhodospirillaceae		Rhodospirillum		Rhodospirillum centenum	Rhodospirillum centenum SW
158328513	Azorhizobium caulinodans ORS 571 DNA, complete genome	6	80.52	806	751	0.931	125.1	649	0.0505932	0.0629591	0.000532269	438753	root	cellular organisms	Bacteria	Proteobacteria		Alphaproteobacteria		Rhizobiales		Xanthobacteraceae		Azorhizobium		Azorhizobium caulinodans	Azorhizobium caulinodans ORS 571
328802836	Aeromonas veronii B565, complete genome	7	82.86	782	811	1.037	115.8	648	0.0505152	0.0734523	0.000574794	998088	root	cellular organisms	Bacteria	Proteobacteria		Gammaproteobacteria		Aeromonadales		Aeromonadaceae		Aeromonas		Aeromonas veronii	Aeromonas veronii B565
330427206	Pusillimonas sp. T7-7, complete genome	5	82.95	774	801	1.035	160.2	642	0.0500475	0.0524659	0.000567706	1007105	root	cellular organisms	Bacteria	Proteobacteria		Betaproteobacteria		Burkholderiales		Alcaligenaceae		Pusillimonas			Pusillimonas sp. T7-7
379652114	Solitalea canadensis DSM 3403, complete genome	7	80.2	793	718	0.905	102.5	636	0.0495798	0.0734523	0.00050888	929556	root	cellular organisms	Bacteria	Bacteroidetes/Chlorobi group		Bacteroidetes	Sphingobacteriia	Sphingobacteriales		Sphingobacteriaceae		Solitalea		Solitalea canadensis	Solitalea canadensis DSM 3403
326544086	Marinomonas mediterranea MMB-1, complete genome	4	79.33	798	691	0.866	172.7	633	0.0493459	0.0419727	0.000489744	717774	root	cellular organisms	Bacteria	Proteobacteria		Gammaproteobacteria		Oceanospirillales		Oceanospirillaceae		Marinomonas		Marinomonas mediterranea	Marinomonas mediterranea MMB-1
390415094	Belliella baltica DSM 15883, complete genome	6	77.52	814	633	0.778	105.5	631	0.04919	0.0629591	0.000448637	866536	root	cellular organisms	Bacteria	Bacteroidetes/Chlorobi group		Bacteroidetes	Cytophagia	Cytophagales		Cyclobacteriaceae		Belliella		Belliella baltica	Belliella baltica DSM 15883
430790723	Pseudomonas putida HB3267, complete genome	5	75.64	825	552	0.669	110.4	624	0.0486443	0.0524659	0.000391228	1215088	root	cellular organisms	Bacteria	Proteobacteria		Gammaproteobacteria		Pseudomonadales		Pseudomonadaceae		Pseudomonas	Pseudomonas putida group	Pseudomonas putida	Pseudomonas putida HB3267
359341138	Pseudovibrio sp. FO-BEG1, complete genome	5	81.22	756	727	0.961	145.3	614	0.0478648	0.0524659	0.000515259	911045	root	cellular organisms	Bacteria	Proteobacteria		Alphaproteobacteria		Rhodobacterales		Rhodobacteraceae		Pseudovibrio			Pseudovibrio sp. FO-BEG1
110283346	Chelativorans sp. BNC1, complete genome	5	77.96	785	623	0.793	124.5	612	0.0477088	0.0524659	0.000441549	266779	root	cellular organisms	Bacteria	Proteobacteria		Alphaproteobacteria		Rhizobiales		Phyllobacteriaceae		Chelativorans			Chelativorans sp. BNC1
91680938	Rhodopseudomonas palustris BisB5, complete genome	5	77.61	786	620	0.789	124	610	0.0475529	0.0524659	0.000439423	316057	root	cellular organisms	Bacteria	Proteobacteria		Alphaproteobacteria		Rhizobiales		Bradyrhizobiaceae		Rhodopseudomonas		Rhodopseudomonas palustris	Rhodopseudomonas palustris BisB5
118501159	Pelobacter propionicus DSM 2379, complete genome	5	76.25	800	575	0.719	115	610	0.0475529	0.0524659	0.000407529	338966	root	cellular organisms	Bacteria	Proteobacteria	delta/epsilon subdivisions	Deltaproteobacteria		Desulfuromonadales		Pelobacteraceae		Pelobacter		Pelobacter propionicus	Pelobacter propionicus DSM 2379
291578765	Nitrosococcus halophilus Nc4, complete genome	5	81.22	751	707	0.941	141.3	610	0.0475529	0.0524659	0.000501084	472759	root	cellular organisms	Bacteria	Proteobacteria		Gammaproteobacteria		Chromatiales		Chromatiaceae		Nitrosococcus		Nitrosococcus halophilus	Nitrosococcus halophilus Nc 4
351716053	Methylomicrobium alcaliphilum str. 20Z chromosome, complete genome	5	78.41	778	641	0.824	128.2	610	0.0475529	0.0524659	0.000454307	1091494	root	cellular organisms	Bacteria	Proteobacteria		Gammaproteobacteria		Methylococcales		Methylococcaceae		Methylomicrobium		Methylomicrobium alcaliphilum	Methylomicrobium alcaliphilum 20Z
378401447	Rhodospirillum photometricum DSM 122 draft genome sequence	5	79.76	756	669	0.884	133.7	603	0.0470072	0.0524659	0.000474152	1150469	root	cellular organisms	Bacteria	Proteobacteria		Alphaproteobacteria		Rhodospirillales		Rhodospirillaceae		Rhodospirillum		Rhodospirillum photometricum	Rhodospirillum photometricum DSM 122
411030649	Halomonas sp. ZM3 insertion sequence ISHsp2, complete sequence	4	84.81	711	796	1.12	199	603	0.0470072	0.0419727	0.000564162	1250400	root	cellular organisms	Bacteria	Proteobacteria		Gammaproteobacteria		Oceanospirillales		Halomonadaceae		Halomonas			Halomonas sp. ZM3
219944660	Methylobacterium nodulans ORS 2060, complete genome	6	81.35	740	704	0.951	117.3	602	0.0469293	0.0629591	0.000498958	460265	root	cellular organisms	Bacteria	Proteobacteria		Alphaproteobacteria		Rhizobiales		Methylobacteriaceae		Methylobacterium		Methylobacterium nodulans	Methylobacterium nodulans ORS 2060
237499037	Tolumonas auensis DSM 9187, complete genome	3	72.12	832	443	0.532	147.7	600	0.0467734	0.0314795	0.000313975	595494	root	cellular organisms	Bacteria	Proteobacteria		Gammaproteobacteria		Aeromonadales		Aeromonadaceae		Tolumonas		Tolumonas auensis	Tolumonas auensis DSM 9187
239794502	Desulfovibrio magneticus RS-1 DNA, complete genome	4	75.7	786	518	0.659	129.5	595	0.0463836	0.0419727	0.000367131	573370	root	cellular organisms	Bacteria	Proteobacteria	delta/epsilon subdivisions	Deltaproteobacteria		Desulfovibrionales		Desulfovibrionaceae		Desulfovibrio		Desulfovibrio magneticus	Desulfovibrio magneticus RS-1
260219941	Curvibacter putative symbiont of Hydra magnipapillata genomic scaffold HmaUn_WGA69518_1	4	73.19	802	468	0.584	117	587	0.04576	0.0419727	0.000331694	667019	root	cellular organisms	Bacteria	Proteobacteria		Betaproteobacteria		Burkholderiales		Comamonadaceae		Curvibacter			Curvibacter putative symbiont of Hydra magnipapillata
461490773	Thalassolituus oleivorans MIL-1 complete genome	2	74.84	759	509	0.67	254.4	568	0.0442788	0.0209864	0.000360752	1298593	root	cellular organisms	Bacteria	Proteobacteria		Gammaproteobacteria		Oceanospirillales		Oceanospirillaceae		Thalassolituus		Thalassolituus oleivorans	Thalassolituus oleivorans MIL-1
326548208	Sphingobacterium sp. 21, complete genome	4	76.21	744	522	0.701	130.4	567	0.0442008	0.0419727	0.000369966	743722	root	cellular organisms	Bacteria	Bacteroidetes/Chlorobi group		Bacteroidetes	Sphingobacteriia	Sphingobacteriales		Sphingobacteriaceae		Sphingobacterium			Sphingobacterium sp. 21
19571177	Thauera aromatica korB, korA, had, oah, dch, bcrC, bcrB, bcrA and bcrD genes and ORFs	4	75.24	747	506	0.677	126.5	562	0.0438111	0.0419727	0.000358626	59405	root	cellular organisms	Bacteria	Proteobacteria		Betaproteobacteria		Rhodocyclales		Rhodocyclaceae		Thauera		Thauera aromatica
290760123	Uncultured bacterium clone DBT13GW17 nitrite reductase (nirS) gene, partial cds	4	99.28	555	985	1.775	246.3	551	0.0429536	0.0419727	0.000698116	77133	root	cellular organisms	Bacteria	<Bacteria/environmental samples>		<Bacteria/environmental samples>		<Bacteria/environmental samples>				environmental samples			uncultured bacterium
315599110	Rhodopseudomonas palustris DX-1, complete genome	4	78.69	685	547	0.798	136.7	539	0.0420181	0.0419727	0.000387685	652103	root	cellular organisms	Bacteria	Proteobacteria		Alphaproteobacteria		Rhizobiales		Bradyrhizobiaceae		Rhodopseudomonas		Rhodopseudomonas palustris	Rhodopseudomonas palustris DX-1
306526293	Dickeya dadantii 3937, complete genome	5	77.38	694	542	0.781	108.5	537	0.0418622	0.0524659	0.000384141	198628	root	cellular organisms	Bacteria	Proteobacteria		Gammaproteobacteria		Enterobacteriales		Enterobacteriaceae		Dickeya		Dickeya dadantii	Dickeya dadantii 3937
109453537	Roseobacter denitrificans OCh 114, complete genome	5	82.28	649	646	0.996	129.3	534	0.0416283	0.0524659	0.00045785	375451	root	cellular organisms	Bacteria	Proteobacteria		Alphaproteobacteria		Rhodobacterales		Rhodobacteraceae		Roseobacter		Roseobacter denitrificans	Roseobacter denitrificans OCh 114
206591779	Ralstonia solanacearum strain IPO1609 Genome Draft	4	80.03	666	596	0.895	149	533	0.0415504	0.0419727	0.000422413	564066	root	cellular organisms	Bacteria	Proteobacteria		Betaproteobacteria		Burkholderiales		Burkholderiaceae		Ralstonia		Ralstonia solanacearum	Ralstonia solanacearum IPO1609
381356398	Bradyrhizobium sp. S23321 DNA, complete genome	4	76.9	684	509	0.744	127.3	526	0.0410047	0.0419727	0.000360752	335659	root	cellular organisms	Bacteria	Proteobacteria		Alphaproteobacteria		Rhizobiales		Bradyrhizobiaceae		Bradyrhizobium		Bradyrhizobium sp. S23321
261835099	Halothiobacillus neapolitanus c2, complete genome	6	79.48	658	575	0.874	95.8	523	0.0407708	0.0629591	0.000407529	555778	root	cellular organisms	Bacteria	Proteobacteria		Gammaproteobacteria		Chromatiales		Halothiobacillaceae		Halothiobacillus		Halothiobacillus neapolitanus	Halothiobacillus neapolitanus c2
407255600	Cycloclasticus sp. P1, complete genome	4	75.59	676	476	0.705	119.1	511	0.0398353	0.0419727	0.000337364	385025	root	cellular organisms	Bacteria	Proteobacteria		Gammaproteobacteria		Thiotrichales		Piscirickettsiaceae		Cycloclasticus			Cycloclasticus sp. P1
445198867	Pseudomonas poae RE*1-1-14, complete genome	4	83.99	606	648	1.069	162	509	0.0396794	0.0419727	0.000459268	1282356	root	cellular organisms	Bacteria	Proteobacteria		Gammaproteobacteria		Pseudomonadales		Pseudomonadaceae		Pseudomonas	Pseudomonas fluorescens group	Pseudomonas poae	Pseudomonas poae RE*1-1-14
30407130	Nitrosomonas europaea ATCC 19718, complete genome	5	75.67	670	460	0.686	92	507	0.0395235	0.0524659	0.000326024	228410	root	cellular organisms	Bacteria	Proteobacteria		Betaproteobacteria		Nitrosomonadales		Nitrosomonadaceae		Nitrosomonas		Nitrosomonas europaea	Nitrosomonas europaea ATCC 19718
133737197	Herminiimonas arsenicoxydans chromosome, complete sequence	5	75.45	668	463	0.693	92.5	504	0.0392896	0.0524659	0.00032815	204773	root	cellular organisms	Bacteria	Proteobacteria		Betaproteobacteria		Burkholderiales		Oxalobacteraceae		Herminiimonas		Herminiimonas arsenicoxydans
251773506	Geobacter sp. M21, complete genome	4	78.58	635	523	0.823	130.7	499	0.0388999	0.0419727	0.000370675	443144	root	cellular organisms	Bacteria	Proteobacteria	delta/epsilon subdivisions	Deltaproteobacteria		Desulfuromonadales		Geobacteraceae		Geobacter			Geobacter sp. M21
71553748	Pseudomonas syringae pv. phaseolicola 1448A, complete genome	6	81.62	604	592	0.98	98.7	493	0.0384321	0.0629591	0.000419578	264730	root	cellular organisms	Bacteria	Proteobacteria		Gammaproteobacteria		Pseudomonadales		Pseudomonadaceae		Pseudomonas	Pseudomonas syringae group	Pseudomonas savastanoi	Pseudomonas syringae pv. phaseolicola 1448A
113528459	Ralstonia eutropha H16 chromosome 2	5	80.92	608	565	0.929	112.9	492	0.0383542	0.0524659	0.000400442	381666	root	cellular organisms	Bacteria	Proteobacteria		Betaproteobacteria		Burkholderiales		Burkholderiaceae		Cupriavidus		Cupriavidus necator	Ralstonia eutropha H16
115283258	Burkholderia ambifaria AMMD chromosome 2, complete sequence	4	75.24	638	433	0.678	108.2	480	0.0374187	0.0419727	0.000306887	339670	root	cellular organisms	Bacteria	Proteobacteria		Betaproteobacteria		Burkholderiales		Burkholderiaceae		Burkholderia	Burkholderia cepacia complex	Burkholderia ambifaria	Burkholderia ambifaria AMMD
197085762	Geobacter bemidjiensis Bem, complete genome	5	78.78	608	510	0.839	102.1	479	0.0373407	0.0524659	0.000361461	404380	root	cellular organisms	Bacteria	Proteobacteria	delta/epsilon subdivisions	Deltaproteobacteria		Desulfuromonadales		Geobacteraceae		Geobacter		Geobacter bemidjiensis	Geobacter bemidjiensis Bem
336303358	Runella slithyformis DSM 19594, complete genome	5	79.97	594	543	0.914	108.5	475	0.0370289	0.0524659	0.00038485	761193	root	cellular organisms	Bacteria	Bacteroidetes/Chlorobi group		Bacteroidetes	Cytophagia	Cytophagales		Cytophagaceae		Runella		Runella slithyformis	Runella slithyformis DSM 19594
344173134	Ralstonia syzygii R24, genomic contig 00003-1628	4	84.67	561	618	1.102	154.5	475	0.0370289	0.0419727	0.000438006	907261	root	cellular organisms	Bacteria	Proteobacteria		Betaproteobacteria		Burkholderiales		Burkholderiaceae		Ralstonia		Ralstonia syzygii	Ralstonia syzygii R24
196170270	Anaeromyxobacter sp. K, complete genome	4	73.95	641	384	0.598	95.9	474	0.036951	0.0419727	0.000272159	447217	root	cellular organisms	Bacteria	Proteobacteria	delta/epsilon subdivisions	Deltaproteobacteria		Myxococcales	Cystobacterineae	Myxococcaceae		Anaeromyxobacter			Anaeromyxobacter sp. K
390421916	Alistipes finegoldii DSM 17242, complete genome	5	77.5	609	484	0.795	96.8	472	0.0367951	0.0524659	0.000343033	679935	root	cellular organisms	Bacteria	Bacteroidetes/Chlorobi group		Bacteroidetes	Bacteroidia	Bacteroidales		Rikenellaceae		Alistipes		Alistipes finegoldii	Alistipes finegoldii DSM 17242
339305140	Burkholderia glumae BGR1 chromosome 2, complete sequence	4	83.96	561	608	1.084	152.1	471	0.0367171	0.0419727	0.000430918	626418	root	cellular organisms	Bacteria	Proteobacteria		Betaproteobacteria		Burkholderiales		Burkholderiaceae		Burkholderia		Burkholderia glumae	Burkholderia glumae BGR1
146403799	Bradyrhizobium sp. BTAi1, complete genome	5	83.01	565	580	1.027	116	469	0.0365612	0.0524659	0.000411073	288000	root	cellular organisms	Bacteria	Proteobacteria		Alphaproteobacteria		Rhizobiales		Bradyrhizobiaceae		Bradyrhizobium		Bradyrhizobium sp. BTAi1
283472039	Xanthomonas albilineans GPE PC73 complete genome	5	79.9	587	516	0.879	103.2	469	0.0365612	0.0524659	0.000365713	380358	root	cellular organisms	Bacteria	Proteobacteria		Gammaproteobacteria		Xanthomonadales		Xanthomonadaceae		Xanthomonas		Xanthomonas albilineans	Xanthomonas albilineans GPE PC73
351591711	Pelagibacterium halotolerans B2, complete genome	4	75.53	617	428	0.693	107	466	0.0363273	0.0419727	0.000303344	1082931	root	cellular organisms	Bacteria	Proteobacteria		Alphaproteobacteria		Rhizobiales		Hyphomicrobiaceae		Pelagibacterium		Pelagibacterium halotolerans	Pelagibacterium halotolerans B2
171997042	Burkholderia ambifaria MC40-6 chromosome 3, complete sequence	3	72.88	638	350	0.549	116.7	465	0.0362494	0.0314795	0.000248061	398577	root	cellular organisms	Bacteria	Proteobacteria		Betaproteobacteria		Burkholderiales		Burkholderiaceae		Burkholderia	Burkholderia cepacia complex	Burkholderia ambifaria	Burkholderia ambifaria MC40-6
312439093	Methylovorus sp. MP688, complete genome	5	81.72	569	557	0.979	111.4	465	0.0362494	0.0524659	0.000394772	887061	root	cellular organisms	Bacteria	Proteobacteria		Betaproteobacteria		Methylophilales		Methylophilaceae		Methylovorus			Methylovorus sp. MP688
336024847	Mesorhizobium opportunistum WSM2075, complete genome	4	78.78	589	498	0.846	124.5	464	0.0361714	0.0419727	0.000352956	536019	root	cellular organisms	Bacteria	Proteobacteria		Alphaproteobacteria		Rhizobiales		Phyllobacteriaceae		Mesorhizobium		Mesorhizobium opportunistum	Mesorhizobium opportunistum WSM2075
359757955	Pseudomonas fluorescens F113, complete genome	4	80.41	577	516	0.894	129	464	0.0361714	0.0419727	0.000365713	1114970	root	cellular organisms	Bacteria	Proteobacteria		Gammaproteobacteria		Pseudomonadales		Pseudomonadaceae		Pseudomonas	Pseudomonas fluorescens group	Pseudomonas fluorescens	Pseudomonas fluorescens F113
117607074	Magnetococcus marinus MC-1, complete genome	5	78.14	581	471	0.811	94.2	454	0.0353919	0.0524659	0.00033382	156889	root	cellular organisms	Bacteria	Proteobacteria		Alphaproteobacteria		Magnetococcales		Magnetococcaceae		Magnetococcus		Magnetococcus marinus	Magnetococcus marinus MC-1
307582611	Burkholderia sp. CCGE1003 chromosome 1, complete sequence	4	79.79	569	504	0.885	126	454	0.0353919	0.0419727	0.000357208	640512	root	cellular organisms	Bacteria	Proteobacteria		Betaproteobacteria		Burkholderiales		Burkholderiaceae		Burkholderia			Burkholderia sp. CCGE1003
324971605	Pedobacter saltans DSM 12145, complete genome	5	77.62	581	464	0.799	92.8	451	0.035158	0.0524659	0.000328859	762903	root	cellular organisms	Bacteria	Bacteroidetes/Chlorobi group		Bacteroidetes	Sphingobacteriia	Sphingobacteriales		Sphingobacteriaceae		Pedobacter		Pedobacter saltans	Pedobacter saltans DSM 12145
348031532	Pseudomonas aeruginosa NCGM2.S1 DNA, complete genome	4	86.9	519	629	1.212	157.2	451	0.035158	0.0419727	0.000445802	1089456	root	cellular organisms	Bacteria	Proteobacteria		Gammaproteobacteria		Pseudomonadales		Pseudomonadaceae		Pseudomonas	Pseudomonas aeruginosa group	Pseudomonas aeruginosa	Pseudomonas aeruginosa NCGM2.S1
299538682	Nitrosococcus watsoni C-113, complete genome	4	78.98	566	478	0.844	119.4	447	0.0348462	0.0419727	0.000338781	105559	root	cellular organisms	Bacteria	Proteobacteria		Gammaproteobacteria		Chromatiales		Chromatiaceae		Nitrosococcus		Nitrosococcus watsonii	Nitrosococcus watsonii C-113
338799449	Pseudomonas stutzeri ATCC 17588 = LMG 11199, complete genome	5	84.6	526	588	1.117	117.5	445	0.0346903	0.0524659	0.000416743	96563	root	cellular organisms	Bacteria	Proteobacteria		Gammaproteobacteria		Pseudomonadales		Pseudomonadaceae		Pseudomonas	Pseudomonas stutzeri group	Pseudomonas stutzeri	Pseudomonas stutzeri ATCC 17588 = LMG 11199
87133707	Novosphingobium aromaticivorans DSM 12444, complete genome	3	77.15	569	434	0.763	144.7	439	0.0342225	0.0314795	0.000307596	279238	root	cellular organisms	Bacteria	Proteobacteria		Alphaproteobacteria		Sphingomonadales		Sphingomonadaceae		Novosphingobium		Novosphingobium aromaticivorans	Novosphingobium aromaticivorans DSM 12444
99036121	Silicibacter sp. TM1040, complete genome	4	79.12	546	473	0.866	118.2	432	0.0336768	0.0419727	0.000335237	292414	root	cellular organisms	Bacteria	Proteobacteria		Alphaproteobacteria		Rhodobacterales		Rhodobacteraceae		Ruegeria			Ruegeria sp. TM1040
72120635	Ralstonia eutropha JMP134 chromosome 2, complete sequence	3	75.61	570	404	0.708	134.6	431	0.0335989	0.0314795	0.000286334	264198	root	cellular organisms	Bacteria	Proteobacteria		Betaproteobacteria		Burkholderiales		Burkholderiaceae		Cupriavidus		Cupriavidus pinatubonensis	Ralstonia eutropha JMP134
110645972	Alcanivorax borkumensis SK2, complete genome	5	85.01	507	574	1.133	114.8	431	0.0335989	0.0524659	0.000406821	393595	root	cellular organisms	Bacteria	Proteobacteria		Gammaproteobacteria		Oceanospirillales		Alcanivoracaceae		Alcanivorax		Alcanivorax borkumensis	Alcanivorax borkumensis SK2
426265132	Pseudomonas sp. UW4, complete genome	4	80.79	531	500	0.942	125	429	0.033443	0.0419727	0.000354373	1207075	root	cellular organisms	Bacteria	Proteobacteria		Gammaproteobacteria		Pseudomonadales		Pseudomonadaceae		Pseudomonas			Pseudomonas sp. UW4
196476886	Phenylobacterium zucineum HLK1, complete genome	4	80.6	531	494	0.931	123.6	428	0.033365	0.0419727	0.000350121	450851	root	cellular organisms	Bacteria	Proteobacteria		Alphaproteobacteria		Caulobacterales		Caulobacteraceae		Phenylobacterium		Phenylobacterium zucineum	Phenylobacterium zucineum HLK1
32895223	Uncultured bacterium clone V483-11A putative dissimilatory nitrite reductase (nirS) gene, partial cds	2	84.22	507	555	1.095	277.5	427	0.0332871	0.0209864	0.000393355	77133	root	cellular organisms	Bacteria	<Bacteria/environmental samples>		<Bacteria/environmental samples>		<Bacteria/environmental samples>				environmental samples			uncultured bacterium
242129517	Dickeya dadantii Ech703, complete genome	4	74.78	571	363	0.636	90.8	427	0.0332871	0.0419727	0.000257275	579405	root	cellular organisms	Bacteria	Proteobacteria		Gammaproteobacteria		Enterobacteriales		Enterobacteriaceae		Dickeya		Dickeya dadantii	Dickeya dadantii Ech703
63253978	Pseudomonas syringae pv. syringae B728a, complete genome	3	80.08	532	482	0.905	160.6	426	0.0332091	0.0314795	0.000341616	205918	root	cellular organisms	Bacteria	Proteobacteria		Gammaproteobacteria		Pseudomonadales		Pseudomonadaceae		Pseudomonas	Pseudomonas syringae group	Pseudomonas syringae	Pseudomonas syringae pv. syringae B728a
148498119	Sphingomonas wittichii RW1, complete genome	4	75.22	561	384	0.684	96	422	0.0328973	0.0419727	0.000272159	392499	root	cellular organisms	Bacteria	Proteobacteria		Alphaproteobacteria		Sphingomonadales		Sphingomonadaceae		Sphingomonas		Sphingomonas wittichii	Sphingomonas wittichii RW1
309390350	Stigmatella aurantiaca DW4/3-1, complete genome	4	75.36	560	362	0.647	90.5	422	0.0328973	0.0419727	0.000256566	378806	root	cellular organisms	Bacteria	Proteobacteria	delta/epsilon subdivisions	Deltaproteobacteria		Myxococcales	Cystobacterineae	Cystobacteraceae		Stigmatella		Stigmatella aurantiaca	Stigmatella aurantiaca DW4/3-1
387159426	Pseudomonas fluorescens A506, complete genome	4	81.24	517	489	0.945	122.2	420	0.0327414	0.0419727	0.000346577	1037911	root	cellular organisms	Bacteria	Proteobacteria		Gammaproteobacteria		Pseudomonadales		Pseudomonadaceae		Pseudomonas	Pseudomonas fluorescens group	Pseudomonas fluorescens	Pseudomonas fluorescens A506
325530400	Nitrosomonas sp. AL212, complete genome	4	74.91	558	372	0.667	93.1	418	0.0325855	0.0419727	0.000263654	153948	root	cellular organisms	Bacteria	Proteobacteria		Betaproteobacteria		Nitrosomonadales		Nitrosomonadaceae		Nitrosomonas			Nitrosomonas sp. AL212
430001947	Rhizobium sp. str. NT-26 chromosome, complete genome	4	78.83	529	451	0.853	112.8	417	0.0325075	0.0419727	0.000319645	391	root	cellular organisms	Bacteria	Proteobacteria		Alphaproteobacteria		Rhizobiales		Rhizobiaceae	Rhizobium/Agrobacterium group	Rhizobium			Rhizobium sp.
469477505	Sphingomonas sp. MM-1, complete genome	3	79.39	524	451	0.861	150.3	416	0.0324295	0.0314795	0.000319645	745310	root	cellular organisms	Bacteria	Proteobacteria		Alphaproteobacteria		Sphingomonadales		Sphingomonadaceae		Sphingomonas			Sphingomonas sp. MM-1
317165637	Mesorhizobium ciceri biovar biserrulae WSM1271, complete genome	4	79.15	518	443	0.855	110.7	410	0.0319618	0.0419727	0.000313975	765698	root	cellular organisms	Bacteria	Proteobacteria		Alphaproteobacteria		Rhizobiales		Phyllobacteriaceae		Mesorhizobium		Mesorhizobium ciceri	Mesorhizobium ciceri biovar biserrulae WSM1271
343953259	Muricauda ruestringensis DSM 13258, complete genome	4	76.42	530	390	0.736	97.5	405	0.031572	0.0419727	0.000276411	886377	root	cellular organisms	Bacteria	Bacteroidetes/Chlorobi group		Bacteroidetes	Flavobacteriia	Flavobacteriales		Flavobacteriaceae		Muricauda		Muricauda ruestringensis	Muricauda ruestringensis DSM 13258
308746527	Enterobacter cloacae SCF1, complete genome	5	80.24	501	434	0.865	86.7	402	0.0313382	0.0524659	0.000307596	701347	root	cellular organisms	Bacteria	Proteobacteria		Gammaproteobacteria		Enterobacteriales		Enterobacteriaceae		Enterobacter	Enterobacter cloacae complex	Enterobacter cloacae	Enterobacter cloacae SCF1
78192483	Geobacter metallireducens GS-15, complete genome	4	77.82	514	408	0.794	102.1	400	0.0311823	0.0419727	0.000289169	269799	root	cellular organisms	Bacteria	Proteobacteria	delta/epsilon subdivisions	Deltaproteobacteria		Desulfuromonadales		Geobacteraceae		Geobacter		Geobacter metallireducens	Geobacter metallireducens GS-15
171991584	Burkholderia ambifaria MC40-6 chromosome 1, complete sequence	3	77.54	512	398	0.777	132.7	397	0.0309484	0.0314795	0.000282081	398577	root	cellular organisms	Bacteria	Proteobacteria		Betaproteobacteria		Burkholderiales		Burkholderiaceae		Burkholderia	Burkholderia cepacia complex	Burkholderia ambifaria	Burkholderia ambifaria MC40-6
110082624	Halomonas halodenitrificans nitrate reductase gene cluster, complete cds	4	90.85	437	609	1.394	152.3	397	0.0309484	0.0419727	0.000431627	28252	root	cellular organisms	Bacteria	Proteobacteria		Gammaproteobacteria		Oceanospirillales		Halomonadaceae		Halomonas		Halomonas halodenitrificans
427344508	Cyanobium gracile PCC 6307, complete genome	4	80.33	493	446	0.905	111.5	396	0.0308704	0.0419727	0.000316101	292564	root	cellular organisms	Bacteria	Cyanobacteria		Oscillatoriophycideae		Chroococcales				Cyanobium		Cyanobium gracile	Cyanobium gracile PCC 6307
319424417	Shewanella putrefaciens 200, complete genome	1	99.75	397	711	1.791	711	396	0.0308704	0.0104932	0.000503919	399804	root	cellular organisms	Bacteria	Proteobacteria		Gammaproteobacteria		Alteromonadales		Shewanellaceae		Shewanella		Shewanella putrefaciens	Shewanella putrefaciens 200
90103542	Rhodopseudomonas palustris BisB18, complete genome	3	73.28	539	305	0.565	101.6	395	0.0307925	0.0314795	0.000216168	316056	root	cellular organisms	Bacteria	Proteobacteria		Alphaproteobacteria		Rhizobiales		Bradyrhizobiaceae		Rhodopseudomonas		Rhodopseudomonas palustris	Rhodopseudomonas palustris BisB18
377549950	Magnetospirillum sp. pMbN1, partial genome sequence (c375)	4	80.9	487	463	0.951	115.8	394	0.0307145	0.0419727	0.00032815	1007128	root	cellular organisms	Bacteria	Proteobacteria		Alphaproteobacteria		Rhodospirillales		Rhodospirillaceae		Magnetospirillum			Magnetospirillum sp. pMbN1
338835784	Pseudomonas putida S16, complete genome	4	86.79	454	544	1.198	136	394	0.0307145	0.0419727	0.000385558	1042876	root	cellular organisms	Bacteria	Proteobacteria		Gammaproteobacteria		Pseudomonadales		Pseudomonadaceae		Pseudomonas	Pseudomonas putida group	Pseudomonas putida	Pseudomonas putida S16
430786175	Echinicola vietnamensis DSM 17526, complete genome	3	76.22	513	365	0.712	121.7	391	0.0304807	0.0314795	0.000258693	926556	root	cellular organisms	Bacteria	Bacteroidetes/Chlorobi group		Bacteroidetes	Cytophagia	Cytophagales		Cyclobacteriaceae		Echinicola		Echinicola vietnamensis	Echinicola vietnamensis DSM 17526
339730808	Zobellia galactanivorans strain DsiJT chromosome, complete genome	3	77.14	503	362	0.72	120.8	388	0.0302468	0.0314795	0.000256566	63186	root	cellular organisms	Bacteria	Bacteroidetes/Chlorobi group		Bacteroidetes	Flavobacteriia	Flavobacteriales		Flavobacteriaceae		Zobellia		Zobellia galactanivorans
270504784	Streptosporangium roseum DSM 43021, complete genome	3	75.45	501	336	0.671	112.1	378	0.0294672	0.0314795	0.000238139	479432	root	cellular organisms	Bacteria	Actinobacteria		Actinobacteria	Actinobacteridae	Actinomycetales	Streptosporangineae	Streptosporangiaceae		Streptosporangium		Streptosporangium roseum	Streptosporangium roseum DSM 43021
403643428	Gordonia sp. KTR9, complete genome	1	65.45	576	127	0.22	127	377	0.0293893	0.0104932	9.00109e-05	337191	root	cellular organisms	Bacteria	Actinobacteria		Actinobacteria	Actinobacteridae	Actinomycetales	Corynebacterineae	Gordoniaceae		Gordonia			Gordonia sp. KTR9
179349329	Natranaerobius thermophilus JW/NM-WN-LF, complete genome	1	69.69	541	228	0.421	228	377	0.0293893	0.0104932	0.000161594	457570	root	cellular organisms	Bacteria	Firmicutes		Clostridia		Natranaerobiales		Natranaerobiaceae		Natranaerobius		Natranaerobius thermophilus	Natranaerobius thermophilus JW/NM-WN-LF
169814598	Burkholderia cenocepacia MC0-3 chromosome 1, complete sequence	3	78.01	482	377	0.782	125.6	376	0.0293113	0.0314795	0.000267198	406425	root	cellular organisms	Bacteria	Proteobacteria		Betaproteobacteria		Burkholderiales		Burkholderiaceae		Burkholderia	Burkholderia cepacia complex	Burkholderia cenocepacia	Burkholderia cenocepacia MC0-3
295083795	Bacteroides xylanisolvens XB1A draft genome	4	76.9	485	363	0.748	90.8	373	0.0290774	0.0419727	0.000257275	657309	root	cellular organisms	Bacteria	Bacteroidetes/Chlorobi group		Bacteroidetes	Bacteroidia	Bacteroidales		Bacteroidaceae		Bacteroides		Bacteroides xylanisolvens	Bacteroides xylanisolvens XB1A
342351255	Cyclobacterium marinum DSM 745, complete genome	4	80.22	460	422	0.918	105.5	369	0.0287656	0.0419727	0.000299091	880070	root	cellular organisms	Bacteria	Bacteroidetes/Chlorobi group		Bacteroidetes	Cytophagia	Cytophagales		Cyclobacteriaceae		Cyclobacterium		Cyclobacterium marinum	Cyclobacterium marinum DSM 745
337757426	Hyphomicrobium sp. MC1 chromosome, complete genome	3	78.54	466	391	0.839	130.3	366	0.0285318	0.0314795	0.00027712	717785	root	cellular organisms	Bacteria	Proteobacteria		Alphaproteobacteria		Rhizobiales		Hyphomicrobiaceae		Hyphomicrobium		Hyphomicrobium sp. MC1
28201193	Janthinobacterium sp. J3 car operons, partial and complete cds	1	74.9	486	327	0.673	327	364	0.0283758	0.0104932	0.00023176	213804	root	cellular organisms	Bacteria	Proteobacteria		Betaproteobacteria		Burkholderiales		Oxalobacteraceae		Janthinobacterium			Janthinobacterium sp. J3
283138909	Uncultured bacterium 9F08 genomic fragment	4	81.14	440	421	0.957	105.3	357	0.0278302	0.0419727	0.000298382	697051	root	cellular organisms	Bacteria	<Bacteria/environmental samples>		<Bacteria/environmental samples>		<Bacteria/environmental samples>				environmental samples			uncultured bacterium 9F08
408767172	Bordetella bronchiseptica 253 complete genome	3	73.29	483	276	0.572	92.1	354	0.0275963	0.0314795	0.000195614	568707	root	cellular organisms	Bacteria	Proteobacteria		Betaproteobacteria		Burkholderiales		Alcaligenaceae		Bordetella		Bordetella bronchiseptica	Bordetella bronchiseptica 253
255340365	Flavobacteriaceae bacterium 3519-10, complete genome	4	82.66	421	433	1.028	108.2	348	0.0271286	0.0419727	0.000306887	531844	root	cellular organisms	Bacteria	Bacteroidetes/Chlorobi group		Bacteroidetes	Flavobacteriia	Flavobacteriales		Flavobacteriaceae		unclassified Flavobacteriaceae		Flavobacteriaceae bacterium 3519-10
402249129	Burkholderia cepacia GG4 chromosome 2, complete sequence	3	76.21	454	319	0.703	106.3	346	0.0269726	0.0314795	0.00022609	1009846	root	cellular organisms	Bacteria	Proteobacteria		Betaproteobacteria		Burkholderiales		Burkholderiaceae		Burkholderia	Burkholderia cepacia complex	Burkholderia cepacia	Burkholderia cepacia GG4
338755570	Roseobacter litoralis Och 149, complete genome	3	80.61	428	392	0.917	130.8	345	0.0268947	0.0314795	0.000277829	391595	root	cellular organisms	Bacteria	Proteobacteria		Alphaproteobacteria		Rhodobacterales		Rhodobacteraceae		Roseobacter		Roseobacter litoralis	Roseobacter litoralis Och 149
430012750	Singulisphaera acidiphila DSM 18658, complete genome	3	76.75	443	337	0.76	112.3	340	0.0265049	0.0314795	0.000238848	886293	root	cellular organisms	Bacteria	Planctomycetes		Planctomycetia		Planctomycetales		Planctomycetaceae		Singulisphaera		Singulisphaera acidiphila	Singulisphaera acidiphila DSM 18658
110589253	Endoriftia persephone 'Hot96_1+Hot96_2' clone rif_1847_010 chain A Nmr structure Of Allochromatium vinosum Dsrc gene, complete cds	2	76.75	443	321	0.725	160.5	340	0.0265049	0.0209864	0.000227508	394104	root	cellular organisms	Bacteria	Proteobacteria		Gammaproteobacteria		unclassified Gammaproteobacteria			sulfur-oxidizing symbionts	Endoriftia		Endoriftia persephone	Endoriftia persephone 'Hot96_1+Hot96_2'
167346403	Caulobacter sp. K31, complete genome	4	79.02	429	348	0.81	86.9	339	0.026427	0.0419727	0.000246644	366602	root	cellular organisms	Bacteria	Proteobacteria		Alphaproteobacteria		Caulobacterales		Caulobacteraceae		Caulobacter			Caulobacter sp. K31
315178329	Vibrio furnissii NCTC 11218 chromosome 1, complete sequence	3	76.7	442	334	0.756	111.3	339	0.026427	0.0314795	0.000236721	903510	root	cellular organisms	Bacteria	Proteobacteria		Gammaproteobacteria		Vibrionales		Vibrionaceae		Vibrio		Vibrio furnissii	Vibrio furnissii NCTC 11218
295434944	Burkholderia sp. CCGE1002 chromosome 1, complete sequence	3	76.13	444	317	0.714	105.7	338	0.026349	0.0314795	0.000224673	640511	root	cellular organisms	Bacteria	Proteobacteria		Betaproteobacteria		Burkholderiales		Burkholderiaceae		Burkholderia			Burkholderia sp. CCGE1002
255342900	Pedobacter heparinus DSM 2366, complete genome	4	78.37	430	358	0.832	89.4	337	0.026271	0.0419727	0.000253731	485917	root	cellular organisms	Bacteria	Bacteroidetes/Chlorobi group		Bacteroidetes	Sphingobacteriia	Sphingobacteriales		Sphingobacteriaceae		Pedobacter		Pedobacter heparinus	Pedobacter heparinus DSM 2366
110744159	Thiomicrospira crunogena XCL-2, complete genome	4	79.86	417	376	0.902	94.1	333	0.0259592	0.0419727	0.000266489	317025	root	cellular organisms	Bacteria	Proteobacteria		Gammaproteobacteria		Thiotrichales		Piscirickettsiaceae		Thiomicrospira		Thiomicrospira crunogena	Thiomicrospira crunogena XCL-2
189419341	Geobacter lovleyi SZ, complete genome	4	81.73	405	400	0.986	99.9	331	0.0258033	0.0419727	0.000283499	398767	root	cellular organisms	Bacteria	Proteobacteria	delta/epsilon subdivisions	Deltaproteobacteria		Desulfuromonadales		Geobacteraceae		Geobacter		Geobacter lovleyi	Geobacter lovleyi SZ
120604516	Acidovorax sp. JS42, complete genome	4	85.46	385	442	1.147	110.4	329	0.0256474	0.0419727	0.000313266	232721	root	cellular organisms	Bacteria	Proteobacteria		Betaproteobacteria		Burkholderiales		Comamonadaceae		Acidovorax			Acidovorax sp. JS42
112361337	Pseudomonas veronii strain MEK700 putative glycogen synthase (gls) gene, partial cds; and putative phosphoenolpyruvate synthase (pes), Baeyer-Villiger monooxygenase (mekA), esterase (mekB), transcriptional activator (mekR), putative ATP synthase F1 beta subunit (atpD), putative ATP synthase F1 epsilon subunit (atpC), putative ATPase F0F1 protein 1 (atp1), putative ATP synthase F0 a subunit (atpB)…	2	79.28	415	360	0.867	180	329	0.0256474	0.0209864	0.000255149	76761	root	cellular organisms	Bacteria	Proteobacteria		Gammaproteobacteria		Pseudomonadales		Pseudomonadaceae		Pseudomonas	Pseudomonas fluorescens group	Pseudomonas veronii
192282182	Rhodopseudomonas palustris TIE-1, complete genome	2	84.02	388	422	1.088	211	326	0.0254135	0.0209864	0.000299091	395960	root	cellular organisms	Bacteria	Proteobacteria		Alphaproteobacteria		Rhizobiales		Bradyrhizobiaceae		Rhodopseudomonas		Rhodopseudomonas palustris	Rhodopseudomonas palustris TIE-1
110589345	Endoriftia persephone 'Hot96_1+Hot96_2' clone rif_2217_001 phosphoribulokinase gene, complete cds	2	82.44	393	387	0.985	193.5	324	0.0252576	0.0209864	0.000274285	394104	root	cellular organisms	Bacteria	Proteobacteria		Gammaproteobacteria		unclassified Gammaproteobacteria			sulfur-oxidizing symbionts	Endoriftia		Endoriftia persephone	Endoriftia persephone 'Hot96_1+Hot96_2'
167731156	Xanthomonas campestris pv. campestris complete genome, strain B100	3	81.61	397	375	0.945	125	324	0.0252576	0.0314795	0.00026578	340	root	cellular organisms	Bacteria	Proteobacteria		Gammaproteobacteria		Xanthomonadales		Xanthomonadaceae		Xanthomonas		Xanthomonas campestris	Xanthomonas campestris pv. campestris
380727201	Corallococcus coralloides DSM 2259, complete genome	2	74.48	431	265	0.615	132.5	321	0.0250238	0.0209864	0.000187818	1144275	root	cellular organisms	Bacteria	Proteobacteria	delta/epsilon subdivisions	Deltaproteobacteria		Myxococcales	Cystobacterineae	Myxococcaceae		Corallococcus		Corallococcus coralloides	Corallococcus coralloides DSM 2259
149931032	Bacteroides vulgatus ATCC 8482, complete genome	3	76.14	415	305	0.734	101.5	316	0.024634	0.0314795	0.000216168	435590	root	cellular organisms	Bacteria	Bacteroidetes/Chlorobi group		Bacteroidetes	Bacteroidia	Bacteroidales		Bacteroidaceae		Bacteroides		Bacteroides vulgatus	Bacteroides vulgatus ATCC 8482
142849896	Aeromonas salmonicida subsp. salmonicida A449, complete genome	2	78.22	404	312	0.772	156	316	0.024634	0.0209864	0.000221129	382245	root	cellular organisms	Bacteria	Proteobacteria		Gammaproteobacteria		Aeromonadales		Aeromonadaceae		Aeromonas		Aeromonas salmonicida	Aeromonas salmonicida subsp. salmonicida A449
10441625	Comamonas sp. JS765 hypothetical CdoX1 (cdoX1), hypothetical CmpX-like protein (cdoX2), hypothetical CdoFa (cdoFa), hypothetical CdoFb (cdoFb), hypothetical CdoR2 (cdoR2), hypothetical CdoX3 (cdoX3), 2-hydroxymuconic semialdehyde dehydrogenase (cdoG), 2-oxo-4-pentenoate hydratase (cdoH), acetaldehyde dehydrogenase (cdoI), 4-hydroxy-2-oxovalerate aldolase (cdoJ), and 4-oxalocrotonate decarboxylase…	1	83.2	375	389	1.037	389	312	0.0243222	0.0104932	0.000275703	58226	root	cellular organisms	Bacteria	Proteobacteria		Betaproteobacteria		Burkholderiales		Comamonadaceae		Comamonas			Comamonas sp. JS765
115515977	Rhodopseudomonas palustris BisA53, complete genome	3	79.69	389	343	0.881	114.2	310	0.0241662	0.0314795	0.0002431	316055	root	cellular organisms	Bacteria	Proteobacteria		Alphaproteobacteria		Rhizobiales		Bradyrhizobiaceae		Rhodopseudomonas		Rhodopseudomonas palustris	Rhodopseudomonas palustris BisA53
171994659	Burkholderia ambifaria MC40-6 chromosome 2, complete sequence	3	77.25	400	307	0.767	102.2	309	0.0240883	0.0314795	0.000217585	398577	root	cellular organisms	Bacteria	Proteobacteria		Betaproteobacteria		Burkholderiales		Burkholderiaceae		Burkholderia	Burkholderia cepacia complex	Burkholderia ambifaria	Burkholderia ambifaria MC40-6
316945283	Desulfurispirillum indicum S5, complete genome	1	68.37	449	163	0.363	163	307	0.0239324	0.0104932	0.000115526	653733	root	cellular organisms	Bacteria	Chrysiogenetes		Chrysiogenetes		Chrysiogenales		Chrysiogenaceae		Desulfurispirillum		Desulfurispirillum indicum	Desulfurispirillum indicum S5
161158851	Sorangium cellulosum 'So ce 56' complete genome	4	79.53	386	330	0.854	82.4	307	0.0239324	0.0419727	0.000233886	448385	root	cellular organisms	Bacteria	Proteobacteria	delta/epsilon subdivisions	Deltaproteobacteria		Myxococcales	Sorangiineae	Polyangiaceae		Sorangium		Sorangium cellulosum	Sorangium cellulosum So ce56
115583796	Pseudomonas aeruginosa UCBPP-PA14, complete genome	2	73.38	417	245	0.588	122.5	306	0.0238544	0.0209864	0.000173643	208963	root	cellular organisms	Bacteria	Proteobacteria		Gammaproteobacteria		Pseudomonadales		Pseudomonadaceae		Pseudomonas	Pseudomonas aeruginosa group	Pseudomonas aeruginosa	Pseudomonas aeruginosa UCBPP-PA14
146395585	Geobacter uraniireducens Rf4, complete genome	3	75.12	406	270	0.665	89.9	305	0.0237765	0.0314795	0.000191362	351605	root	cellular organisms	Bacteria	Proteobacteria	delta/epsilon subdivisions	Deltaproteobacteria		Desulfuromonadales		Geobacteraceae		Geobacter		Geobacter uraniireducens	Geobacter uraniireducens Rf4
170652972	Methylobacterium radiotolerans JCM 2831, complete genome	3	85.55	353	406	1.15	135.4	302	0.0235426	0.0314795	0.000287751	426355	root	cellular organisms	Bacteria	Proteobacteria		Alphaproteobacteria		Rhizobiales		Methylobacteriaceae		Methylobacterium		Methylobacterium radiotolerans	Methylobacterium radiotolerans JCM 2831
6624267	Comamonas testosteroni orfX, orfY, aphT, aphC, aphE, aphF, aphG, aphH, orfJ, aphI gene cluster for meta-pathway enzymes required for degradation of phenol, complete cds	1	80.53	375	347	0.925	347	302	0.0235426	0.0104932	0.000245935	285	root	cellular organisms	Bacteria	Proteobacteria		Betaproteobacteria		Burkholderiales		Comamonadaceae		Comamonas		Comamonas testosteroni
189418873	Uncultured bacterium clone L64 ribulose-1,5-bisphosphate carboxylase/oxygenase large subunit (cbbL) gene, partial cds	1	86.63	344	414	1.203	414	298	0.0232308	0.0104932	0.000293421	77133	root	cellular organisms	Bacteria	<Bacteria/environmental samples>		<Bacteria/environmental samples>		<Bacteria/environmental samples>				environmental samples			uncultured bacterium
339901044	Capnocytophaga canimorsus Cc5, complete genome	3	80.88	366	346	0.946	115.4	296	0.0230749	0.0314795	0.000245226	860228	root	cellular organisms	Bacteria	Bacteroidetes/Chlorobi group		Bacteroidetes	Flavobacteriia	Flavobacteriales		Flavobacteriaceae		Capnocytophaga		Capnocytophaga canimorsus	Capnocytophaga canimorsus Cc5
359832573	Actinoplanes sp. SE50/110, complete genome	2	70.24	420	179	0.427	89.7	295	0.0229969	0.0209864	0.000126866	134676	root	cellular organisms	Bacteria	Actinobacteria		Actinobacteria	Actinobacteridae	Actinomycetales	Micromonosporineae	Micromonosporaceae		Actinoplanes			Actinoplanes sp. SE50/110
78033986	Xanthomonas campestris pv. vesicatoria complete genome	3	78.82	373	319	0.855	106.3	294	0.022919	0.0314795	0.00022609	316273	root	cellular organisms	Bacteria	Proteobacteria		Gammaproteobacteria		Xanthomonadales		Xanthomonadaceae		Xanthomonas		Xanthomonas euvesicatoria	Xanthomonas campestris pv. vesicatoria str. 85-10
361057412	Niastella koreensis GR20-10, complete genome	3	74.74	392	261	0.666	87.1	293	0.022841	0.0314795	0.000184983	700598	root	cellular organisms	Bacteria	Bacteroidetes/Chlorobi group		Bacteroidetes	Sphingobacteriia	Sphingobacteriales		Chitinophagaceae		Niastella		Niastella koreensis	Niastella koreensis GR20-10
74419069	Nitrobacter winogradskyi Nb-255, complete genome	2	76.04	384	272	0.709	136.2	292	0.022763	0.0209864	0.000192779	323098	root	cellular organisms	Bacteria	Proteobacteria		Alphaproteobacteria		Rhizobiales		Bradyrhizobiaceae		Nitrobacter		Nitrobacter winogradskyi	Nitrobacter winogradskyi Nb-255
184194305	Burkholderia phymatum STM815 chromosome 2, complete sequence	2	80.73	358	328	0.916	164	289	0.0225292	0.0209864	0.000232469	391038	root	cellular organisms	Bacteria	Proteobacteria		Betaproteobacteria		Burkholderiales		Burkholderiaceae		Burkholderia		Burkholderia phymatum	Burkholderia phymatum STM815
154362108	Pseudomonas butanovora strain CIP 107886 RNA polymerase beta subunit (rpoB) gene, partial cds	1	87.54	329	408	1.24	408	288	0.0224512	0.0104932	0.000289169	1219356	root	cellular organisms	Bacteria	Proteobacteria		Betaproteobacteria		Rhodocyclales		Rhodocyclaceae		Thauera		Thauera butanivorans	Thauera butanivorans NBRC 103042
341934791	Xanthomonas campestris pv. raphani 756C, complete genome	3	76.33	376	269	0.716	89.7	287	0.0223733	0.0314795	0.000190653	990315	root	cellular organisms	Bacteria	Proteobacteria		Gammaproteobacteria		Xanthomonadales		Xanthomonadaceae		Xanthomonas		Xanthomonas campestris	Xanthomonas campestris pv. raphani 756C
313151615	Oceanithermus profundus DSM 14977, complete genome	2	73.64	387	238	0.615	119	285	0.0222174	0.0209864	0.000168682	670487	root	cellular organisms	Bacteria	Deinococcus-Thermus		Deinococci		Thermales		Thermaceae		Oceanithermus		Oceanithermus profundus	Oceanithermus profundus DSM 14977
385763573	Uncultured bacterium ws020C1 genomic sequence	3	81.14	350	335	0.957	111.7	284	0.0221394	0.0314795	0.00023743	1131823	root	cellular organisms	Bacteria	<Bacteria/environmental samples>		<Bacteria/environmental samples>		<Bacteria/environmental samples>				environmental samples			uncultured bacterium ws020C1
85772941	Anaeromyxobacter dehalogenans 2CP-C, complete genome	2	72.26	393	204	0.519	102	284	0.0221394	0.0209864	0.000144584	290397	root	cellular organisms	Bacteria	Proteobacteria	delta/epsilon subdivisions	Deltaproteobacteria		Myxococcales	Cystobacterineae	Myxococcaceae		Anaeromyxobacter		Anaeromyxobacter dehalogenans	Anaeromyxobacter dehalogenans 2CP-C
159576385	Halomonas alimentaria genes for 16S ribosomal RNA, internal transcribed spacer 1 and 23S ribosomal RNA, partial and complete sequence, clone: 1256	2	94.98	299	458	1.532	229	284	0.0221394	0.0209864	0.000324606	147248	root	cellular organisms	Bacteria	Proteobacteria		Gammaproteobacteria		Oceanospirillales		Halomonadaceae		Halomonas		Halomonas alimentaria
375347786	Uncultured bacterium clone AK199_1 reverse dissimilatory sulfite reductase beta subunit (dsrB) gene, partial cds	2	90.09	313	426	1.361	213	282	0.0219835	0.0209864	0.000301926	77133	root	cellular organisms	Bacteria	<Bacteria/environmental samples>		<Bacteria/environmental samples>		<Bacteria/environmental samples>				environmental samples			uncultured bacterium
295440320	Burkholderia sp. CCGE1002 chromosome 3, complete sequence	3	82.22	343	345	1.005	114.9	282	0.0219835	0.0314795	0.000244518	640511	root	cellular organisms	Bacteria	Proteobacteria		Betaproteobacteria		Burkholderiales		Burkholderiaceae		Burkholderia			Burkholderia sp. CCGE1002
260222220	Curvibacter putative symbiont of Hydra magnipapillata genomic scaffold HmaUn_WGA71069_1	1	68.95	409	136	0.333	136	282	0.0219835	0.0104932	9.63896e-05	667019	root	cellular organisms	Bacteria	Proteobacteria		Betaproteobacteria		Burkholderiales		Comamonadaceae		Curvibacter			Curvibacter putative symbiont of Hydra magnipapillata
315181343	Vibrio furnissii NCTC 11218 chromosome 2, complete sequence	2	71.25	393	197	0.5	98.3	280	0.0218276	0.0209864	0.000139623	903510	root	cellular organisms	Bacteria	Proteobacteria		Gammaproteobacteria		Vibrionales		Vibrionaceae		Vibrio		Vibrio furnissii	Vibrio furnissii NCTC 11218
307586075	Burkholderia sp. CCGE1003 chromosome 2, complete sequence	3	84.5	329	365	1.109	121.7	278	0.0216717	0.0314795	0.000258693	640512	root	cellular organisms	Bacteria	Proteobacteria		Betaproteobacteria		Burkholderiales		Burkholderiaceae		Burkholderia			Burkholderia sp. CCGE1003
110589447	Endoriftia persephone 'Hot96_1+Hot96_2' clone rif_2373_007 ribosomal protein L10 50S ribosomal subunit protein L10 gene, complete cds	2	78.31	355	294	0.828	147	278	0.0216717	0.0209864	0.000208372	394104	root	cellular organisms	Bacteria	Proteobacteria		Gammaproteobacteria		unclassified Gammaproteobacteria			sulfur-oxidizing symbionts	Endoriftia		Endoriftia persephone	Endoriftia persephone 'Hot96_1+Hot96_2'
98975575	Sphingopyxis alaskensis RB2256, complete genome	3	79.14	350	302	0.863	100.7	277	0.0215937	0.0314795	0.000214042	317655	root	cellular organisms	Bacteria	Proteobacteria		Alphaproteobacteria		Sphingomonadales		Sphingomonadaceae		Sphingopyxis		Sphingopyxis alaskensis	Sphingopyxis alaskensis RB2256
395810495	Melioribacter roseus P3M, complete genome	3	76.67	360	272	0.754	90.5	276	0.0215158	0.0314795	0.000192779	1191523	root	cellular organisms	Bacteria	Bacteroidetes/Chlorobi group		Ignavibacteria	Ignavibacteria	Ignavibacteriales		Ignavibacteriaceae		Melioribacter		Melioribacter roseus	Melioribacter roseus P3M
145568602	Pseudomonas stutzeri A1501, complete genome	2	86.52	319	382	1.197	191	276	0.0215158	0.0209864	0.000270741	379731	root	cellular organisms	Bacteria	Proteobacteria		Gammaproteobacteria		Pseudomonadales		Pseudomonadaceae		Pseudomonas	Pseudomonas stutzeri group	Pseudomonas stutzeri	Pseudomonas stutzeri A1501
369839356	Vibrio sp. EJY3 chromosome 1, complete sequence	3	78.35	351	292	0.832	97.4	275	0.0214378	0.0314795	0.000206954	1116375	root	cellular organisms	Bacteria	Proteobacteria		Gammaproteobacteria		Vibrionales		Vibrionaceae		Vibrio			Vibrio sp. EJY3
336280881	Pseudomonas aeruginosa strain 110514 insertion sequence ISPa133 transposase-like protein (orfA) and integrase-like protein (orfB) genes, complete cds; and outer membrane protein (oprD) gene, complete cds	2	99.63	275	492	1.789	246	274	0.0213598	0.0209864	0.000348703	287	root	cellular organisms	Bacteria	Proteobacteria		Gammaproteobacteria		Pseudomonadales		Pseudomonadaceae		Pseudomonas	Pseudomonas aeruginosa group	Pseudomonas aeruginosa
397329500	Pseudomonas putida DOT-T1E, complete genome	2	81.25	336	313	0.93	156.3	273	0.0212819	0.0209864	0.000221838	1196325	root	cellular organisms	Bacteria	Proteobacteria		Gammaproteobacteria		Pseudomonadales		Pseudomonadaceae		Pseudomonas	Pseudomonas putida group	Pseudomonas putida	Pseudomonas putida DOT-T1E
333816640	Shewanella baltica BA175, complete genome	2	73.84	367	229	0.624	114.5	271	0.021126	0.0209864	0.000162303	693974	root	cellular organisms	Bacteria	Proteobacteria		Gammaproteobacteria		Alteromonadales		Shewanellaceae		Shewanella		Shewanella baltica	Shewanella baltica BA175
301795385	gamma proteobacterium HdN1 complete genome	3	82.62	328	335	1.021	111.6	271	0.021126	0.0314795	0.00023743	83406	root	cellular organisms	Bacteria	Proteobacteria		Gammaproteobacteria		unclassified Gammaproteobacteria				<genus in Gammaproteobacteria>			gamma proteobacterium HdN1
62860402	Uncultured bacterium zdt-44a23 clone zdt-44a23, complete sequence	2	85.17	317	352	1.11	176	270	0.021048	0.0209864	0.000249479	325468	root	cellular organisms	Bacteria	<Bacteria/environmental samples>		<Bacteria/environmental samples>		<Bacteria/environmental samples>				environmental samples			uncultured bacterium zdt-44a23
312441806	Paludibacter propionicigenes WB4, complete genome	3	76.64	351	267	0.761	89	269	0.0209701	0.0314795	0.000189235	694427	root	cellular organisms	Bacteria	Bacteroidetes/Chlorobi group		Bacteroidetes	Bacteroidia	Bacteroidales		Porphyromonadaceae		Paludibacter		Paludibacter propionicigenes	Paludibacter propionicigenes WB4
110589391	Endoriftia persephone 'Hot96_1+Hot96_2' clone rif_2287_001 NADH dehydrogenase I ubiquinone reductase; F subunit 51 kDa gene, partial cds	2	84.06	320	348	1.088	174	269	0.0209701	0.0209864	0.000246644	394104	root	cellular organisms	Bacteria	Proteobacteria		Gammaproteobacteria		unclassified Gammaproteobacteria			sulfur-oxidizing symbionts	Endoriftia		Endoriftia persephone	Endoriftia persephone 'Hot96_1+Hot96_2'
[truncated: 434 more rows]

## Sheet: P30-vs-NP30_class
	P30_2t0_09_metavelvet_blastn: class	Percent_of_matching_bases	NP30_3t1_08_metavelvet_blastn: class	Percent_of_matching_bases		Categories: class level	Percent_of_matching_bases: P30_2t0_09_metavelvet_blastn	Percent_of_matching_bases: NP30_3t1_08_metavelvet_blastn	Fold increase P30->NP30
[truncated: 37 more rows]

[truncated: 3 more sheets: P30-vs-NP30_order, P30-vs-NP30_family, P30-vs-NP30_genus]
