# Supplementary material for: The presence of nitrate dramatically changed the predominant microbial community in perchlorate degrading cultures under saline conditions
Source: BMC Microbiol. 2014 Sep 7;14:225. doi: 10.1186/s12866-014-0225-3 (PMC4174249; doi:10.1186/s12866-014-0225-3)
Supplement: Additional file 5: — Identification and taxonomic assignment of 16S rRNA gene sequences in P30 and NP30 metagenomic contigs. [file 12866_2014_225_MOESM5_ESM.xls]

## Sheet: Summary
Dataset	Phylum	Class	Order	Family	Genus	Contig number	Cumulative contig length	Cumulative alignment length	Cumulative number of identities	Average % identities
NP30_metavelvet_vs_16SMicrobial	Bacteroidetes	-	-	-	-	1	118	118	110	93.2203
	Bacteroidetes	Cytophagia	Cytophagales	Cytophagaceae	Cytophaga	1	138	137	131	95.6204
	Proteobacteria	Betaproteobacteria	Rhodocyclales	Rhodocyclaceae	Azoarcus	1	163	163	161	98.773
	Proteobacteria	Gammaproteobacteria	Oceanospirillales	Halomonadaceae	Halomonas	2	258	258	257	99.6124
	Proteobacteria	Gammaproteobacteria	Alteromonadales	Alteromonadaceae	Marinobacter	1	238	238	211	88.6555
	Proteobacteria	Gammaproteobacteria	<insertae sedis>	<insertae sedis>	Sedimenticola	1	103	101	99	98.0198
	Spirochaetes	Spirochaetes	Spirochaetales	Spirochaetaceae	Spirochaeta	5	605	606	567	93.5644
NP30_metavelvet_vs_Silva	Bacteroidetes	Bacteroidia	Bacteroidales	Marinilabiaceae	-	1	138	138	137	99.2754
	Bacteroidetes	Sphingobacteriia	Sphingobacteriales	-	-	1	118	118	118	100
	Proteobacteria	Betaproteobacteria	Rhodocyclales	Rhodocyclaceae	-	2	401	401	400	99.7506
	Proteobacteria	Gammaproteobacteria	Oceanospirillales	Halomonadaceae	Halomonas	2	158	158	157	99.3671
	Proteobacteria	Gammaproteobacteria	<insertae sedis>	<insertae sedis>	Sedimenticola	1	103	103	102	99.0291
	Spirochaetes	Spirochaetes	Spirochaetales	Spirochaetaceae	Spirochaeta	5	605	605	602	99.5041
NP30_oases_vs_16SMicrobial	Bacteroidetes	-	-	-	-	1	106	103	93	90.2913
	Bacteroidetes	Cytophagia	Cytophagales	Cytophagaceae	Cytophaga	1	143	141	134	95.0355
	Proteobacteria	-	-	-	-	3	792	587	558	95.0596
	Proteobacteria	Betaproteobacteria	Rhodocyclales	Rhodocyclaceae	-	1	167	167	160	95.8084
	Proteobacteria	Betaproteobacteria	Rhodocyclales	Rhodocyclaceae	Azoarcus	12	9374	6591	6496	98.5586
	Proteobacteria	Betaproteobacteria	Rhodocyclales	Rhodocyclaceae	Azonexus	1	198	198	196	98.9899
	Proteobacteria	Betaproteobacteria	Rhodocyclales	Rhodocyclaceae	Azospira	1	379	381	368	96.5879
	Proteobacteria	Betaproteobacteria	Rhodocyclales	Rhodocyclaceae	Rhodocyclus	2	493	492	463	94.1057
	Proteobacteria	Betaproteobacteria	Rhodocyclales	Rhodocyclaceae	Thauera	2	800	802	737	91.8953
	Proteobacteria	Gammaproteobacteria	Oceanospirillales	Halomonadaceae	Halomonas	4	735	735	732	99.5918
	Proteobacteria	Gammaproteobacteria	Alteromonadales	Alteromonadaceae	Marinobacter	14	3949	3241	3074	94.8473
	Proteobacteria	Gammaproteobacteria	<insertae sedis>	<insertae sedis>	Sedimenticola	2	202	202	201	99.505
	Proteobacteria	Gammaproteobacteria	Chromatiales	Chromatiaceae	Thiodictyon	1	300	293	282	96.2457
	Spirochaetes	Spirochaetes	Spirochaetales	Spirochaetaceae	Spirochaeta	1	112	112	105	93.75
NP30_oases_vs_Silva	Bacteroidetes	Bacteroidia	Bacteroidales	Marinilabiaceae	-	1	143	141	140	99.2908
	Bacteroidetes	Sphingobacteriia	Sphingobacteriales	-	-	2	226	224	220	98.2143
	Proteobacteria	Betaproteobacteria	Rhodocyclales	Rhodocyclaceae	-	23	11018	9924	9822	98.9722
	Proteobacteria	Gammaproteobacteria	Oceanospirillales	Halomonadaceae	Halomonas	5	880	880	877	99.6591
	Proteobacteria	Gammaproteobacteria	Alteromonadales	Alteromonadaceae	Marinobacter	10	2148	2095	2048	97.7566
	Proteobacteria	Gammaproteobacteria	Alteromonadales	Idiomarinaceae	Pseudidiomarina	3	2986	615	597	97.0732
	Proteobacteria	Gammaproteobacteria	<insertae sedis>	<insertae sedis>	Sedimenticola	2	202	202	201	99.505
	Proteobacteria	Gammaproteobacteria	<insertae sedis>	<insertae sedis>	Thiobios	1	300	296	284	95.9459
	Spirochaetes	Spirochaetes	Spirochaetales	Spirochaetaceae	Spirochaeta	1	112	112	112	100
P30_metavelvet_vs_16Smicrobial	Proteobacteria	Alphaproteobacteria	Rhodobacterales	Rhodobacteraceae	-	5	547	547	547	100
	Proteobacteria	Alphaproteobacteria	Rhodobacterales	Rhodobacteraceae	Roseovarius	2	403	403	403	100
	Proteobacteria	Betaproteobacteria	Rhodocyclales	Rhodocyclaceae	-	1	111	109	108	99.0826
	Proteobacteria	Betaproteobacteria	Rhodocyclales	Rhodocyclaceae	Azoarcus	2	320	320	313	97.8125
	Proteobacteria	Betaproteobacteria	Rhodocyclales	Rhodocyclaceae	Rhodocyclus	1	127	127	116	91.3386
	Proteobacteria	Gammaproteobacteria	Alteromonadales	Alteromonadaceae	Marinobacter	1	269	269	240	89.2193
	Proteobacteria	Gammaproteobacteria	<insertae sedis>	<insertae sedis>	Sedimenticola	2	267	268	263	98.1343
P30_metavelvet_vs_Silva	Proteobacteria	Alphaproteobacteria	Rhodobacterales	Rhodobacteraceae	-	6	703	703	703	100
	Proteobacteria	Alphaproteobacteria	Rhodobacterales	Rhodobacteraceae	Roseovarius	1	247	247	247	100
	Proteobacteria	Betaproteobacteria	Rhodocyclales	Rhodocyclaceae	-	5	827	827	825	99.7582
	Proteobacteria	Gammaproteobacteria	<insertae sedis>	<insertae sedis>	Sedimenticola	1	163	163	163	100
P30_oases_vs_16SMicrobial	Proteobacteria	Alphaproteobacteria	Rhodobacterales	Rhodobacteraceae	Roseovarius	18	13321	7722	7614	98.6014
	Proteobacteria	Betaproteobacteria	Rhodocyclales	Rhodocyclaceae	-	1	402	402	368	91.5423
	Proteobacteria	Betaproteobacteria	Rhodocyclales	Rhodocyclaceae	Azoarcus	7	3099	2709	2538	93.6877
	Proteobacteria	Betaproteobacteria	Rhodocyclales	Rhodocyclaceae	Azospira	1	175	177	170	96.0452
	Proteobacteria	Betaproteobacteria	Rhodocyclales	Rhodocyclaceae	Rhodocyclus	1	265	265	252	95.0943
	Proteobacteria	Betaproteobacteria	Rhodocyclales	Rhodocyclaceae	Thauera	2	981	983	885	90.0305
	Proteobacteria	Gammaproteobacteria	Alteromonadales	Alteromonadaceae	Marinobacter	3	1352	1172	1057	90.1877
	Proteobacteria	Gammaproteobacteria	<insertae sedis>	<insertae sedis>	Sedimenticola	3	354	348	341	97.9885
	Proteobacteria	Gammaproteobacteria	Chromatiales	Chromatiaceae	Thiodictyon	2	1497	972	927	95.3704
P30_oases_vs_Silva	Proteobacteria	Alphaproteobacteria	Rhodobacterales	Rhodobacteraceae	-	4	1429	1424	1415	99.368
	Proteobacteria	Alphaproteobacteria	Rhodobacterales	Rhodobacteraceae	Roseovarius	14	11892	6316	6217	98.4326
	Proteobacteria	Betaproteobacteria	Rhodocyclales	Rhodocyclaceae	-	16	6456	5754	5695	98.9746
	Proteobacteria	Gammaproteobacteria	-	-	-	1	119	119	117	98.3193
	Proteobacteria	Gammaproteobacteria	<insertae sedis>	<insertae sedis>	Sedimenticola	2	2883	235	235	100
	Proteobacteria	Gammaproteobacteria	<insertae sedis>	<insertae sedis>	Thiobios	2	1497	977	937	95.9058

## Sheet: P30_metavelvet_vs_16Smicrobial
Contig	Target	Target_Accnum	Score	E-Value	Percent_Identities	Identities/Alignement_Length	Percent_Gaps	Gaps/Alignement_Length	Strand_Orientation	Contig_Length	Target_Length	Contig_Positions_Aligned	Target_Positions_Aligned	Equally_Good_Targets_(by_Score)
NODE_12825_length_200_cov_12.540000	ref|NR_074801.1| Azoarcus sp. BH72 strain BH72 16S ribosomal RNA, complete sequence	ref|NR_074801.1	420	1e-105	99	215/218 (99%)	0	0/218 (0%)	Plus/Plus	218	1534	1-218 (218)	557-774 (218)
NODE_5499_length_251_cov_7.952191	ref|NR_043796.1| Marinobacter gudaonensis strain SL014B61A 16S ribosomal RNA, partial sequence	ref|NR_043796.1	392	5e-98	89	240/269 (89%)	0	0/269 (0%)	Plus/Minus	269	1501	1-269 (269)	313-45 (269)
NODE_2023_length_229_cov_14.069869	ref|NR_043564.1| Roseovarius pacificus strain 81-2 16S ribosomal RNA, partial sequence	ref|NR_043564.1	494	9e-126	100	247/247 (100%)	0	0/247 (0%)	Plus/Plus	247	1428	1-247 (247)	42-288 (247)
NODE_9035_length_138_cov_12.666667	ref|NR_043564.1| Roseovarius pacificus strain 81-2 16S ribosomal RNA, partial sequence	ref|NR_043564.1	312	1e-76	100	156/156 (100%)	0	0/156 (0%)	Plus/Plus	156	1428	1-156 (156)	504-659 (156)
NODE_16401_length_87_cov_21.678162	ref|NR_043564.1| Roseovarius pacificus strain 81-2 16S ribosomal RNA, partial sequence	ref|NR_043564.1	210	4e-49	100	105/105 (100%)	0	0/105 (0%)	Plus/Minus	105	1428	1-105 (105)	992-888 (105)	ref|NR_043271.1| Jannaschia seosinensis strain CL-SP26 16S ribosomal RNA, partial sequence
NODE_20092_length_84_cov_19.845238	ref|NR_043300.1| Shimia marina strain CL-TA03 16S ribosomal RNA, partial sequence	ref|NR_043300.1	204	2e-47	100	102/102 (100%)	0	0/102 (0%)	Plus/Plus	102	1382	1-102 (102)	335-436 (102)	ref|NR_043969.1| Oceanicola marinus strain AZO-C 16S ribosomal RNA, partial sequence; ref|NR_042903.1| Thalassobius aestuarii strain JC2049 16S ribosomal RNA, partial sequence; ref|NR_041731.1| Roseovarius crassostreae 16S ribosomal RNA, partial sequence; ref|NR_044424.1| Roseovarius aestuarii strain SMK-122 16S ribosomal RNA, partial sequence; ref|NR_043565.1| Donghicola xiamenensis strain Y-2 1…
NODE_33564_length_145_cov_5.737931	ref|NR_041877.1| Sedimenticola selenatireducens strain AK4OH1 16S ribosomal RNA, partial sequence	ref|NR_041877.1	318	3e-78	99	163/164 (99%)	1	1/164 (1%)	Plus/Minus	163	1540	1-163 (163)	717-554 (164)
NODE_9972_length_86_cov_4.744186	ref|NR_041877.1| Sedimenticola selenatireducens strain AK4OH1 16S ribosomal RNA, partial sequence	ref|NR_041877.1	188	4e-43	96	100/104 (96%)	0	0/104 (0%)	Plus/Plus	104	1540	1-104 (104)	206-309 (104)
NODE_42282_length_87_cov_16.252874	ref|NR_029347.1| Sulfitobacter guttiformis strain Ekho Lake-38 16S ribosomal RNA, partial sequence	ref|NR_029347.1	210	4e-49	100	105/105 (100%)	0	0/105 (0%)	Plus/Plus	105	1353	1-105 (105)	697-801 (105)	ref|NR_043936.1| Sulfitobacter marinus strain SW-265 16S ribosomal RNA, partial sequence; ref|NR_025692.1| Sulfitobacter delicatus strain KMM 3584 16S ribosomal RNA, partial sequence; ref|NR_025691.1| Sulfitobacter dubius strain KMM 3554 16S ribosomal RNA, partial sequence; ref|NR_044164.1| Sulfitobacter donghicola strain DSW-25 16S ribosomal RNA, partial sequence; ref|NR_074143.1| Roseobacter li…
NODE_10098_length_82_cov_14.414634	ref|NR_028728.1| Roseovarius nubinhibens ISM 16S ribosomal RNA, partial sequence	ref|NR_028728.1	200	2e-46	100	100/100 (100%)	0	0/100 (0%)	Plus/Minus	100	1418	1-100 (100)	1251-1152 (100)	ref|NR_042673.1| Nautella italica strain : LMG 24365 16S ribosomal RNA, partial sequence; ref|NR_042675.1| Ruegeria scottomollicae strain : LMG 24367 16S ribosomal RNA, partial sequence; ref|NR_044158.1| Pelagicola litoralis strain CL-ES2 16S ribosomal RNA, partial sequence; ref|NR_041454.1| Ruegeria mobilis strain NBRC 101030 16S ribosomal RNA, partial sequence; ref|NR_044424.1| Roseovarius aest…
NODE_12094_length_84_cov_8.416667	ref|NR_026438.1| Azoarcus anaerobius strain DSM 12081 16S ribosomal RNA, complete sequence	ref|NR_026438.1	184	5e-42	96	98/102 (96%)	0	0/102 (0%)	Plus/Plus	102	1531	1-102 (102)	781-882 (102)	ref|NR_024851.1| Azoarcus indigens strain VB32 16S ribosomal RNA, partial sequence; ref|NR_027190.1| Azoarcus buckelii strain U120 16S ribosomal RNA, partial sequence
NODE_37202_length_117_cov_18.735043	ref|NR_026405.1| Roseovarius tolerans strain Ekho Lake-172 16S ribosomal RNA, partial sequence	ref|NR_026405.1	270	3e-65	100	135/135 (100%)	0	0/135 (0%)	Plus/Minus	135	1418	1-135 (135)	1111-977 (135)	ref|NR_043564.1| Roseovarius pacificus strain 81-2 16S ribosomal RNA, partial sequence; ref|NR_044424.1| Roseovarius aestuarii strain SMK-122 16S ribosomal RNA, partial sequence; ref|NR_028728.1| Roseovarius nubinhibens ISM 16S ribosomal RNA, partial sequence; ref|NR_029273.1| Marinovum algicola strain FF3 16S ribosomal RNA, partial sequence
NODE_10330_length_109_cov_12.532110	ref|NR_025839.1| Rhodocyclus tenuis strain 2761 16S ribosomal RNA, partial sequence	ref|NR_025839.1	198	1e-45	91	116/127 (91%)	0	0/127 (0%)	Plus/Minus	127	1460	1-127 (127)	487-361 (127)
NODE_69701_length_93_cov_11.602151	ref|NR_024853.1| Azonexus fungiphilus strain BS5-8 16S ribosomal RNA, partial sequence	ref|NR_024853.1	212	1e-49	99	108/109 (99%)	0	0/109 (0%)	Plus/Plus	111	1475	3-111 (109)	1176-1284 (109)	ref|NR_044023.1| Azospira restricta strain SUA2 16S ribosomal RNA, partial sequence

## Sheet: NP30_metavelvet_vs_16SMicrobial
Contig	Target	Target_Accnum	Score	E-Value	Percent_Identities	Identities/Alignement_Length	Percent_Gaps	Gaps/Alignement_Length	Strand_Orientation	Contig_Length	Target_Length	Contig_Positions_Aligned	Target_Positions_Aligned	Equally_Good_Targets_(by_Score)
NODE_6068_length_145_cov_28.262070	ref|NR_074801.1| Azoarcus sp. BH72 strain BH72 16S ribosomal RNA, complete sequence	ref|NR_074801.1	316	1e-77	99	161/163 (99%)	0	0/163 (0%)	Plus/Plus	163	1534	1-163 (163)	607-769 (163)
NODE_15429_length_120_cov_3.533333	ref|NR_044696.1| Cytophaga fermentans 16S ribosomal RNA, partial sequence	ref|NR_044696.1	244	3e-58	96	131/137 (96%)	0	0/137 (0%)	Plus/Plus	138	1474	1-137 (137)	638-774 (137)
NODE_352_length_122_cov_6.811475	ref|NR_044117.1| Halomonas saccharevitans strain AJ275 16S ribosomal RNA, partial sequence	ref|NR_044117.1	274	3e-66	99	139/140 (99%)	0	0/140 (0%)	Plus/Minus	140	1407	1-140 (140)	641-502 (140)	ref|NR_042491.1| Halomonas denitrificans strain : M29 16S ribosomal RNA, partial sequence; ref|NR_029080.1| Halomonas boliviensis strain LC1 16S ribosomal RNA, partial sequence; ref|NR_027218.1| Halomonas neptunia strain Eplume1 16S ribosomal RNA, partial sequence; ref|NR_043299.1| Halomonas kenyensis strain AIR-2 16S ribosomal RNA, partial sequence; ref|NR_026274.1| Halomonas desiderata strain F…
NODE_44405_length_220_cov_17.109091	ref|NR_043796.1| Marinobacter gudaonensis strain SL014B61A 16S ribosomal RNA, partial sequence	ref|NR_043796.1	340	6e-84	89	211/238 (89%)	0	0/238 (0%)	Plus/Minus	238	1501	1-238 (238)	282-45 (238)
NODE_52841_length_100_cov_4.470000	ref|NR_043273.1| Prolixibacter bellariivorans strain F2 16S ribosomal RNA, partial sequence	ref|NR_043273.1	196	3e-45	93	110/118 (93%)	0	0/118 (0%)	Plus/Minus	118	1452	1-118 (118)	904-787 (118)	ref|NR_043531.1| Roseivirga spongicola strain UST030701-084 16S ribosomal RNA, partial sequence
NODE_3834_length_100_cov_9.440000	ref|NR_042157.1| Halomonas campaniensis strain : 5AG 16S ribosomal RNA, complete sequence	ref|NR_042157.1	236	4e-56	100	118/118 (100%)	0	0/118 (0%)	Plus/Minus	118	1480	1-118 (118)	202-85 (118)
NODE_46844_length_85_cov_3.047059	ref|NR_041877.1| Sedimenticola selenatireducens strain AK4OH1 16S ribosomal RNA, partial sequence	ref|NR_041877.1	192	3e-44	98	99/101 (98%)	0	0/101 (0%)	Plus/Plus	103	1540	1-101 (101)	1222-1322 (101)
NODE_8803_length_115_cov_3.678261	ref|NR_029033.1| Spirochaeta bajacaliforniensis strain BA-2 16S ribosomal RNA, complete sequence	ref|NR_029033.1	230	2e-54	95	126/133 (95%)	0	0/133 (0%)	Plus/Minus	133	1521	1-133 (133)	470-338 (133)	ref|NR_027585.1| Spirochaeta smaragdinae DSM 11293 strain SEBR 4228 16S ribosomal RNA, complete sequence; ref|NR_074741.1| Spirochaeta smaragdinae DSM 11293 strain DSM 11293 16S ribosomal RNA, complete sequence
NODE_55057_length_94_cov_4.755319	ref|NR_029033.1| Spirochaeta bajacaliforniensis strain BA-2 16S ribosomal RNA, complete sequence	ref|NR_029033.1	204	2e-47	96	108/112 (96%)	0	0/112 (0%)	Plus/Plus	112	1521	1-112 (112)	1201-1312 (112)
NODE_55358_length_136_cov_3.588235	ref|NR_027585.1| Spirochaeta smaragdinae DSM 11293 strain SEBR 4228 16S ribosomal RNA, complete sequence	ref|NR_027585.1	236	6e-56	91	141/155 (91%)	1	1/155 (1%)	Plus/Plus	154	1533	1-154 (154)	101-255 (155)	ref|NR_074741.1| Spirochaeta smaragdinae DSM 11293 strain DSM 11293 16S ribosomal RNA, complete sequence; ref|NR_029033.1| Spirochaeta bajacaliforniensis strain BA-2 16S ribosomal RNA, complete sequence
NODE_47372_length_82_cov_2.231707	ref|NR_027585.1| Spirochaeta smaragdinae DSM 11293 strain SEBR 4228 16S ribosomal RNA, complete sequence	ref|NR_027585.1	184	4e-42	97	97/100 (97%)	0	0/100 (0%)	Plus/Minus	100	1533	1-100 (100)	900-801 (100)	ref|NR_074741.1| Spirochaeta smaragdinae DSM 11293 strain DSM 11293 16S ribosomal RNA, complete sequence; ref|NR_029033.1| Spirochaeta bajacaliforniensis strain BA-2 16S ribosomal RNA, complete sequence
NODE_47957_length_88_cov_4.477273	ref|NR_027585.1| Spirochaeta smaragdinae DSM 11293 strain SEBR 4228 16S ribosomal RNA, complete sequence	ref|NR_027585.1	156	2e-34	90	95/106 (90%)	0	0/106 (0%)	Plus/Plus	106	1533	1-106 (106)	529-634 (106)	ref|NR_074741.1| Spirochaeta smaragdinae DSM 11293 strain DSM 11293 16S ribosomal RNA, complete sequence

## Sheet: P30_metavelvet_vs_Silva
Contig	Target	Target_Accnum	Score	E-Value	Percent_Identities	Identities/Alignement_Length	Percent_Gaps	Gaps/Alignement_Length	Strand_Orientation	Contig_Length	Target_Length	Contig_Positions_Aligned	Target_Positions_Aligned	Equally_Good_Targets_(by_Score)
NODE_42282_length_87_cov_16.252874	JN435644.1.1322 Bacteria;Proteobacteria;Alphaproteobacteria;Rhodobacterales;Rhodobacteraceae;Shimia;uncultured organism		210	1e-47	100	105/105 (100%)	0	0/105 (0%)	Plus/Plus	105	1322	1-105 (105)	676-780 (105)	HM057670.1.1440 Bacteria;Proteobacteria;Alphaproteobacteria;Rhodobacterales;Rhodobacteraceae;uncultured;uncultured bacterium; HM055362.1.1366 Bacteria;Proteobacteria;Alphaproteobacteria;Rhodobacterales;Rhodobacteraceae;Sulfitobacter;Sulfitobacter donghicola; GU644361.1.1357 Bacteria;Proteobacteria;Alphaproteobacteria;Rhodobacterales;Rhodobacteraceae;Sulfitobacter sp. KLE1217; HM057661.1.1434 Bact…
NODE_37202_length_117_cov_18.735043	JN432992.1.1339 Bacteria;Proteobacteria;Alphaproteobacteria;Rhodobacterales;Rhodobacteraceae;Roseovarius;uncultured organism		270	9e-64	100	135/135 (100%)	0	0/135 (0%)	Plus/Minus	135	1339	1-135 (135)	1103-969 (135)	JN233588.1.1386 Bacteria;Proteobacteria;Alphaproteobacteria;Rhodobacterales;Rhodobacteraceae;uncultured;uncultured marine bacterium; JN233649.1.1382 Bacteria;Proteobacteria;Alphaproteobacteria;Rhodobacterales;Rhodobacteraceae;uncultured;uncultured marine bacterium; JN233409.1.1382 Bacteria;Proteobacteria;Alphaproteobacteria;Rhodobacterales;Rhodobacteraceae;uncultured;uncultured marine bacterium; …
NODE_16401_length_87_cov_21.678162	HQ871859.1.1352 Bacteria;Proteobacteria;Alphaproteobacteria;Rhodobacterales;Rhodobacteraceae;Roseovarius;bacterium RCC 1922		210	1e-47	100	105/105 (100%)	0	0/105 (0%)	Plus/Minus	105	1352	1-105 (105)	965-861 (105)	HM127897.1.1397 Bacteria;Proteobacteria;Alphaproteobacteria;Rhodobacterales;Rhodobacteraceae;Roseovarius;uncultured bacterium; HM127940.1.1393 Bacteria;Proteobacteria;Alphaproteobacteria;Rhodobacterales;Rhodobacteraceae;Roseovarius;uncultured bacterium; HM127962.1.1393 Bacteria;Proteobacteria;Alphaproteobacteria;Rhodobacterales;Rhodobacteraceae;Roseovarius;uncultured bacterium; HM128011.1.1397 Ba…
NODE_10098_length_82_cov_14.414634	HQ672012.1.1426 Bacteria;Proteobacteria;Alphaproteobacteria;Rhodobacterales;Rhodobacteraceae;Roseobacter clade DC5-80-3 lineage;uncultured bacterium		200	6e-45	100	100/100 (100%)	0	0/100 (0%)	Plus/Minus	100	1426	1-100 (100)	1261-1162 (100)	JN443561.1.1400 Bacteria;Proteobacteria;Alphaproteobacteria;Rhodobacterales;Rhodobacteraceae;Roseovarius;uncultured organism; JN443949.1.1322 Bacteria;Proteobacteria;Alphaproteobacteria;Rhodobacterales;Rhodobacteraceae;Wenxinia;uncultured organism; JN446567.1.1387 Bacteria;Proteobacteria;Alphaproteobacteria;Rhodobacterales;Rhodobacteraceae;Roseovarius;uncultured organism; JN432448.1.1393 Bacteria…
NODE_5499_length_251_cov_7.952191	FR744543.1.1461 Bacteria;Proteobacteria;Betaproteobacteria;Rhodocyclales;Rhodocyclaceae;uncultured;uncultured bacterium		538	4e-136	100	269/269 (100%)	0	0/269 (0%)	Plus/Minus	269	1461	1-269 (269)	293-25 (269)
NODE_10330_length_109_cov_12.532110	FR744543.1.1461 Bacteria;Proteobacteria;Betaproteobacteria;Rhodocyclales;Rhodocyclaceae;uncultured;uncultured bacterium		254	2e-59	100	127/127 (100%)	0	0/127 (0%)	Plus/Minus	127	1461	1-127 (127)	491-365 (127)
NODE_69701_length_93_cov_11.602151	FR744543.1.1461 Bacteria;Proteobacteria;Betaproteobacteria;Rhodocyclales;Rhodocyclaceae;uncultured;uncultured bacterium		222	8e-51	100	111/111 (100%)	0	0/111 (0%)	Plus/Plus	111	1461	1-111 (111)	1170-1280 (111)
NODE_12094_length_84_cov_8.416667	FR744543.1.1461 Bacteria;Proteobacteria;Betaproteobacteria;Rhodocyclales;Rhodocyclaceae;uncultured;uncultured bacterium		200	6e-45	99	101/102 (99%)	0	0/102 (0%)	Plus/Plus	102	1461	1-102 (102)	764-865 (102)
NODE_20092_length_84_cov_19.845238	FJ202358.1.1405 Bacteria;Proteobacteria;Alphaproteobacteria;Rhodobacterales;Rhodobacteraceae;Thalassococcus;uncultured bacterium		204	5e-46	100	102/102 (100%)	0	0/102 (0%)	Plus/Plus	102	1405	1-102 (102)	343-444 (102)	GU593648.1.1424 Bacteria;Proteobacteria;Alphaproteobacteria;Rhodobacterales;Rhodobacteraceae;Donghicola;Donghicola xiamenensis; HM057815.1.1454 Bacteria;Proteobacteria;Alphaproteobacteria;Rhodobacterales;Rhodobacteraceae;Roseovarius;uncultured bacterium; HM116852.1.1423 Bacteria;Proteobacteria;Alphaproteobacteria;Rhodobacterales;Rhodobacteraceae;Thalassococcus;uncultured Rhodobacteraceae bacteriu…
NODE_9972_length_86_cov_4.744186	EU580679.1.1339 Bacteria;Proteobacteria;Gammaproteobacteria;Order Incertae Sedis;Family Incertae Sedis;Sedimenticola;uncultured bacterium		208	4e-47	100	104/104 (100%)	0	0/104 (0%)	Plus/Plus	104	1339	1-104 (104)	186-289 (104)
NODE_9035_length_138_cov_12.666667	EU440991.1.1431 Bacteria;Proteobacteria;Alphaproteobacteria;Rhodobacterales;Rhodobacteraceae;Roseovarius;Maritimibacter sp. PR58-5		312	4e-75	100	156/156 (100%)	0	0/156 (0%)	Plus/Plus	156	1431	1-156 (156)	507-662 (156)	AM930416.1.1370 Bacteria;Proteobacteria;Alphaproteobacteria;Rhodobacterales;Rhodobacteraceae;uncultured;uncultured alpha proteobacterium; AM930426.1.1387 Bacteria;Proteobacteria;Alphaproteobacteria;Rhodobacterales;Rhodobacteraceae;uncultured;uncultured alpha proteobacterium; DQ120726.1.1428 Bacteria;Proteobacteria;Alphaproteobacteria;Rhodobacterales;Rhodobacteraceae;Roseovarius;Roseovarius pacifi…
NODE_2023_length_229_cov_14.069869	EU090129.1.1371 Bacteria;Proteobacteria;Alphaproteobacteria;Rhodobacterales;Rhodobacteraceae;Roseovarius;Roseobacter sp. 49Xb1		494	3e-124	100	247/247 (100%)	0	0/247 (0%)	Plus/Plus	247	1371	1-247 (247)	1-247 (247)	EU440991.1.1431 Bacteria;Proteobacteria;Alphaproteobacteria;Rhodobacterales;Rhodobacteraceae;Roseovarius;Maritimibacter sp. PR58-5; EU592376.1.1427 Bacteria;Proteobacteria;Alphaproteobacteria;Rhodobacterales;Rhodobacteraceae;Roseovarius;uncultured bacterium; EU360291.1.1426 Bacteria;Proteobacteria;Alphaproteobacteria;Rhodobacterales;Rhodobacteraceae;Roseovarius;uncultured Roseovarius sp.; DQ12072…
NODE_12825_length_200_cov_12.540000	AY972852.1.1495 Bacteria;Proteobacteria;Betaproteobacteria;Rhodocyclales;Rhodocyclaceae;uncultured;Denitromonas indolicum		430	6e-107	99	217/218 (99%)	0	0/218 (0%)	Plus/Plus	218	1495	1-218 (218)	552-769 (218)	FR744543.1.1461 Bacteria;Proteobacteria;Betaproteobacteria;Rhodocyclales;Rhodocyclaceae;uncultured;uncultured bacterium; FJ516802.1.1496 Bacteria;Proteobacteria;Betaproteobacteria;Rhodocyclales;Rhodocyclaceae;uncultured;uncultured beta proteobacterium
NODE_33564_length_145_cov_5.737931	AB597549.1.1544 Bacteria;Proteobacteria;Gammaproteobacteria;Order Incertae Sedis;Family Incertae Sedis;Sedimenticola;uncultured gamma proteobacterium		326	7e-79	100	163/163 (100%)	0	0/163 (0%)	Plus/Minus	163	1544	1-163 (163)	726-564 (163)	AM292414.1.1424 Bacteria;Proteobacteria;Gammaproteobacteria;Order Incertae Sedis;Family Incertae Sedis;Sedimenticola;gamma proteobacterium TT-Z; AB597528.1.1542 Bacteria;Proteobacteria;Gammaproteobacteria;Order Incertae Sedis;Family Incertae Sedis;Sedimenticola;uncultured gamma proteobacterium

## Sheet: NP30_metavelvet_vs_Silva
Contig	Target	Target_Accnum	Score	E-Value	Percent_Identities	Identities/Alignement_Length	Percent_Gaps	Gaps/Alignement_Length	Strand_Orientation	Contig_Length	Target_Length	Contig_Positions_Aligned	Target_Positions_Aligned	Equally_Good_Targets_(by_Score)
NODE_15429_length_120_cov_3.533333	HQ395192.1.1491 Bacteria;Bacteroidetes;Bacteroidia;Bacteroidales;Marinilabiaceae;uncultured;uncultured bacterium		270	9e-64	99	137/138 (99%)	0	0/138 (0%)	Plus/Plus	138	1491	1-138 (138)	632-769 (138)	JN441524.1.1317 Bacteria;Bacteroidetes;Bacteroidia;Bacteroidales;Marinilabiaceae;uncultured;uncultured organism
NODE_52841_length_100_cov_4.470000	HQ183944.1.1487 Bacteria;Bacteroidetes;Sphingobacteriia;Sphingobacteriales;WCHB1-69;uncultured Bacteroidetes bacterium		236	1e-54	100	118/118 (100%)	0	0/118 (0%)	Plus/Minus	118	1487	1-118 (118)	910-793 (118)
NODE_3834_length_100_cov_9.440000	GU217701.1.1437 Bacteria;Proteobacteria;Gammaproteobacteria;Oceanospirillales;Halomonadaceae;Halomonas;Halomonas sp. ljh-18		236	1e-54	100	118/118 (100%)	0	0/118 (0%)	Plus/Minus	118	1437	1-118 (118)	180-63 (118)	EU870508.1.1485 Bacteria;Proteobacteria;Gammaproteobacteria;Oceanospirillales;Halomonadaceae;Halomonas;Halomonas sp. Sua-BAC013; EF554876.1.1485 Bacteria;Proteobacteria;Gammaproteobacteria;Oceanospirillales;Halomonadaceae;Halomonas;Halomonas sp. D39; DQ302444.1.1531 Bacteria;Proteobacteria;Gammaproteobacteria;Oceanospirillales;Halomonadaceae;Halomonas;uncultured bacterium; GU217703.1.1420 Bacteri…
NODE_44405_length_220_cov_17.109091	FR744543.1.1461 Bacteria;Proteobacteria;Betaproteobacteria;Rhodocyclales;Rhodocyclaceae;uncultured;uncultured bacterium		476	2e-119	100	238/238 (100%)	0	0/238 (0%)	Plus/Minus	238	1461	1-238 (238)	262-25 (238)
NODE_352_length_122_cov_6.811475	FJ444951.1.1449 Bacteria;Proteobacteria;Gammaproteobacteria;Oceanospirillales;Halomonadaceae;Halomonas;Halomonas saccharevitans		274	8e-65	99	139/140 (99%)	0	0/140 (0%)	Plus/Minus	140	1449	1-140 (140)	664-525 (140)	JQ032513.1.1232 Bacteria;Proteobacteria;Gammaproteobacteria;Oceanospirillales;Halomonadaceae;Halomonas;uncultured bacterium; JQ032379.1.1364 Bacteria;Proteobacteria;Gammaproteobacteria;Oceanospirillales;Halomonadaceae;Halomonas;uncultured bacterium; JQ086353.1.1489 Bacteria;Proteobacteria;Gammaproteobacteria;Oceanospirillales;Halomonadaceae;Halomonas;uncultured Halomonas sp.; JQ032480.1.1321 Bact…
NODE_46844_length_85_cov_3.047059	EU580679.1.1339 Bacteria;Proteobacteria;Gammaproteobacteria;Order Incertae Sedis;Family Incertae Sedis;Sedimenticola;uncultured bacterium		200	7e-45	99	102/103 (99%)	0	0/103 (0%)	Plus/Plus	103	1339	1-103 (103)	1195-1297 (103)	EU983578.1.1499 Bacteria;Proteobacteria;Gammaproteobacteria;Order Incertae Sedis;Family Incertae Sedis;Sedimenticola;Piscirickettsiaceae bacterium endosymbiont of Anodontia ovum; FJ752441.1.1538 Bacteria;Proteobacteria;Gammaproteobacteria;Order Incertae Sedis;Family Incertae Sedis;Sedimenticola;Anodontia fragilis gill symbiont; AB212891.1.1505 Bacteria;Proteobacteria;Gammaproteobacteria;Order Inc…
NODE_6068_length_145_cov_28.262070	AY972852.1.1495 Bacteria;Proteobacteria;Betaproteobacteria;Rhodocyclales;Rhodocyclaceae;uncultured;Denitromonas indolicum		320	3e-77	99	162/163 (99%)	0	0/163 (0%)	Plus/Plus	163	1495	1-163 (163)	602-764 (163)	FJ516802.1.1496 Bacteria;Proteobacteria;Betaproteobacteria;Rhodocyclales;Rhodocyclaceae;uncultured;uncultured beta proteobacterium; FR744543.1.1461 Bacteria;Proteobacteria;Betaproteobacteria;Rhodocyclales;Rhodocyclaceae;uncultured;uncultured bacterium
NODE_55057_length_94_cov_4.755319	AY605158.1.1495 Bacteria;Spirochaetes;Spirochaetes;Spirochaetales;Spirochaetaceae;Spirochaeta;uncultured spirochete		224	2e-51	100	112/112 (100%)	0	0/112 (0%)	Plus/Plus	112	1495	1-112 (112)	1216-1327 (112)
NODE_55358_length_136_cov_3.588235	AY605142.1.1495 Bacteria;Spirochaetes;Spirochaetes;Spirochaetales;Spirochaetaceae;Spirochaeta;uncultured spirochete		292	1e-69	98	151/154 (98%)	0	0/154 (0%)	Plus/Plus	154	1495	1-154 (154)	99-252 (154)
NODE_8803_length_115_cov_3.678261	AY605142.1.1495 Bacteria;Spirochaetes;Spirochaetes;Spirochaetales;Spirochaetaceae;Spirochaeta;uncultured spirochete		266	1e-62	100	133/133 (100%)	0	0/133 (0%)	Plus/Minus	133	1495	1-133 (133)	481-349 (133)
NODE_47957_length_88_cov_4.477273	AY605142.1.1495 Bacteria;Spirochaetes;Spirochaetes;Spirochaetales;Spirochaetaceae;Spirochaeta;uncultured spirochete		212	4e-48	100	106/106 (100%)	0	0/106 (0%)	Plus/Plus	106	1495	1-106 (106)	526-631 (106)
NODE_47372_length_82_cov_2.231707	AY605142.1.1495 Bacteria;Spirochaetes;Spirochaetes;Spirochaetales;Spirochaetaceae;Spirochaeta;uncultured spirochete		200	6e-45	100	100/100 (100%)	0	0/100 (0%)	Plus/Minus	100	1495	1-100 (100)	897-798 (100)

## Sheet: P30_oases_vs_16SMicrobial
Contig	Target	Target_Accnum	Score	E-Value	Percent_Identities	Identities/Alignement_Length	Percent_Gaps	Gaps/Alignement_Length	Strand_Orientation	Contig_Length	Target_Length	Contig_Positions_Aligned	Target_Positions_Aligned	Equally_Good_Targets_(by_Score)
P30voK23_Locus_1502_Contig_29/60_Confidence_0.078_Length_435	ref|NR_074801.1| Azoarcus sp. BH72 strain BH72 16S ribosomal RNA, complete sequence	ref|NR_074801.1	774	0	96	416/435 (96%)	0	0/435 (0%)	Plus/Plus	435	1534	1-435 (435)	367-801 (435)
P30voK31_Locus_1553_Contig_34/60_Confidence_0.086_Length_444	ref|NR_074801.1| Azoarcus sp. BH72 strain BH72 16S ribosomal RNA, complete sequence	ref|NR_074801.1	764	0	95	420/444 (95%)	0	1/444 (0%)	Plus/Plus	444	1534	1-444 (444)	359-801 (443)
P30voK29_Locus_1550_Contig_30/57_Confidence_0.071_Length_444	ref|NR_074801.1| Azoarcus sp. BH72 strain BH72 16S ribosomal RNA, complete sequence	ref|NR_074801.1	762	0	94	419/444 (94%)	0	0/444 (0%)	Plus/Plus	444	1534	1-444 (444)	361-804 (444)
P30voK25_Locus_1426_Contig_27/58_Confidence_0.083_Length_440	ref|NR_074801.1| Azoarcus sp. BH72 strain BH72 16S ribosomal RNA, complete sequence	ref|NR_074801.1	750	0	94	414/440 (94%)	0	0/440 (0%)	Plus/Plus	440	1534	1-440 (440)	365-804 (440)
P30voK19_Locus_1487_Contig_17/65_Confidence_0.089_Length_760	ref|NR_044363.1| Thiodictyon elegans strain DSM 232 16S ribosomal RNA, partial sequence	ref|NR_044363.1	874	0	95	474/497 (95%)	0	1/497 (0%)	Plus/Plus	760	1496	4-499 (496)	1000-1496 (497)	ref|NR_044364.1| Thiodictyon bacillosum strain DSM 234 16S ribosomal RNA, partial sequence
P30voK25_Locus_1426_Contig_14/58_Confidence_0.083_Length_737	ref|NR_044363.1| Thiodictyon elegans strain DSM 232 16S ribosomal RNA, partial sequence	ref|NR_044363.1	836	0	95	453/475 (95%)	0	1/475 (0%)	Plus/Plus	737	1496	1-474 (474)	1022-1496 (475)	ref|NR_044364.1| Thiodictyon bacillosum strain DSM 234 16S ribosomal RNA, partial sequence
P30voK21_Locus_1448_Contig_55/60_Confidence_0.173_Length_402	ref|NR_043796.1| Marinobacter gudaonensis strain SL014B61A 16S ribosomal RNA, partial sequence	ref|NR_043796.1	614	4e-158	91	364/402 (91%)	0	0/402 (0%)	Plus/Plus	402	1501	1-402 (402)	1-402 (402)
P30voK19_Locus_1487_Contig_60/65_Confidence_0.125_Length_475	ref|NR_043796.1| Marinobacter gudaonensis strain SL014B61A 16S ribosomal RNA, partial sequence	ref|NR_043796.1	580	8e-149	90	347/385 (90%)	0	0/385 (0%)	Plus/Plus	475	1501	1-385 (385)	1-385 (385)
P30voK31_Locus_1553_Contig_56/60_Confidence_0.121_Length_475	ref|NR_043796.1| Marinobacter gudaonensis strain SL014B61A 16S ribosomal RNA, partial sequence	ref|NR_043796.1	574	4e-147	90	346/385 (90%)	0	0/385 (0%)	Plus/Plus	475	1501	1-385 (385)	1-385 (385)
P30voK31_Locus_1553_Contig_41/60_Confidence_0.121_Length_642	ref|NR_043564.1| Roseovarius pacificus strain 81-2 16S ribosomal RNA, partial sequence	ref|NR_043564.1	1274	0	99	640/642 (99%)	0	0/642 (0%)	Plus/Plus	642	1428	1-642 (642)	30-671 (642)
P30voK23_Locus_1502_Contig_34/60_Confidence_0.157_Length_626	ref|NR_043564.1| Roseovarius pacificus strain 81-2 16S ribosomal RNA, partial sequence	ref|NR_043564.1	1212	0	99	618/626 (99%)	0	0/626 (0%)	Plus/Plus	626	1428	1-626 (626)	38-663 (626)
P30voK25_Locus_1426_Contig_19/58_Confidence_0.167_Length_538	ref|NR_043564.1| Roseovarius pacificus strain 81-2 16S ribosomal RNA, partial sequence	ref|NR_043564.1	1076	0	100	538/538 (100%)	0	0/538 (0%)	Plus/Plus	538	1428	1-538 (538)	642-1179 (538)
P30voK29_Locus_1550_Contig_18/57_Confidence_0.161_Length_538	ref|NR_043564.1| Roseovarius pacificus strain 81-2 16S ribosomal RNA, partial sequence	ref|NR_043564.1	1066	0	99	536/538 (99%)	0	0/538 (0%)	Plus/Plus	538	1428	1-538 (538)	642-1179 (538)
P30voK19_Locus_1487_Contig_26/65_Confidence_0.125_Length_541	ref|NR_043564.1| Roseovarius pacificus strain 81-2 16S ribosomal RNA, partial sequence	ref|NR_043564.1	930	0	95	513/541 (95%)	1	3/541 (1%)	Plus/Plus	541	1428	1-541 (541)	642-1179 (538)
P30voK31_Locus_1553_Contig_28/60_Confidence_0.155_Length_540	ref|NR_043564.1| Roseovarius pacificus strain 81-2 16S ribosomal RNA, partial sequence	ref|NR_043564.1	926	0	95	511/540 (95%)	0	2/540 (0%)	Plus/Plus	540	1428	1-540 (540)	642-1179 (538)
P30voK29_Locus_1550_Contig_5/57_Confidence_0.125_Length_419	ref|NR_043564.1| Roseovarius pacificus strain 81-2 16S ribosomal RNA, partial sequence	ref|NR_043564.1	832	0	99	418/419 (99%)	0	0/419 (0%)	Plus/Plus	419	1428	1-419 (419)	326-744 (419)
P30voK31_Locus_1553_Contig_37/60_Confidence_0.121_Length_418	ref|NR_043564.1| Roseovarius pacificus strain 81-2 16S ribosomal RNA, partial sequence	ref|NR_043564.1	828	0	99	416/417 (99%)	0	0/417 (0%)	Plus/Plus	418	1428	2-418 (417)	325-741 (417)
P30voK19_Locus_1487_Contig_5/65_Confidence_0.143_Length_410	ref|NR_043564.1| Roseovarius pacificus strain 81-2 16S ribosomal RNA, partial sequence	ref|NR_043564.1	784	0	98	403/410 (98%)	0	0/410 (0%)	Plus/Plus	410	1428	1-410 (410)	332-741 (410)
P30voK31_Locus_1553_Contig_47/60_Confidence_0.138_Length_1126	ref|NR_043564.1| Roseovarius pacificus strain 81-2 16S ribosomal RNA, partial sequence	ref|NR_043564.1	728	0	99	367/369 (99%)	0	0/369 (0%)	Plus/Plus	1126	1428	758-1126 (369)	1-369 (369)
P30voK31_Locus_1553_Contig_51/60_Confidence_0.121_Length_1016	ref|NR_043564.1| Roseovarius pacificus strain 81-2 16S ribosomal RNA, partial sequence	ref|NR_043564.1	728	0	99	367/369 (99%)	0	0/369 (0%)	Plus/Plus	1016	1428	648-1016 (369)	1-369 (369)
P30voK21_Locus_1448_Contig_48/60_Confidence_0.154_Length_1006	ref|NR_043564.1| Roseovarius pacificus strain 81-2 16S ribosomal RNA, partial sequence	ref|NR_043564.1	722	0	99	366/369 (99%)	0	0/369 (0%)	Plus/Plus	1006	1428	638-1006 (369)	1-369 (369)
P30voK19_Locus_1487_Contig_47/65_Confidence_0.179_Length_1126	ref|NR_043564.1| Roseovarius pacificus strain 81-2 16S ribosomal RNA, partial sequence	ref|NR_043564.1	722	0	99	366/369 (99%)	0	0/369 (0%)	Plus/Plus	1126	1428	758-1126 (369)	1-369 (369)
P30voK25_Locus_1426_Contig_40/58_Confidence_0.188_Length_1126	ref|NR_043564.1| Roseovarius pacificus strain 81-2 16S ribosomal RNA, partial sequence	ref|NR_043564.1	712	0	99	364/369 (99%)	0	0/369 (0%)	Plus/Plus	1126	1428	758-1126 (369)	1-369 (369)
P30voK25_Locus_1426_Contig_44/58_Confidence_0.167_Length_1010	ref|NR_043564.1| Roseovarius pacificus strain 81-2 16S ribosomal RNA, partial sequence	ref|NR_043564.1	712	0	99	364/369 (99%)	0	0/369 (0%)	Plus/Plus	1010	1428	642-1010 (369)	1-369 (369)
P30voK23_Locus_1502_Contig_46/60_Confidence_0.157_Length_1008	ref|NR_043564.1| Roseovarius pacificus strain 81-2 16S ribosomal RNA, partial sequence	ref|NR_043564.1	708	0	98	363/369 (98%)	0	0/369 (0%)	Plus/Plus	1008	1428	640-1008 (369)	1-369 (369)
P30voK23_Locus_1502_Contig_41/60_Confidence_0.118_Length_1049	ref|NR_043564.1| Roseovarius pacificus strain 81-2 16S ribosomal RNA, partial sequence	ref|NR_043564.1	564	4e-144	99	288/292 (99%)	0	0/292 (0%)	Plus/Plus	1049	1428	758-1049 (292)	1-292 (292)
P30voK29_Locus_31502_Contig_1/1_Confidence_1.000_Length_115	ref|NR_041877.1| Sedimenticola selenatireducens strain AK4OH1 16S ribosomal RNA, partial sequence	ref|NR_041877.1	230	2e-54	100	115/115 (100%)	0	0/115 (0%)	Plus/Minus	115	1540	1-115 (115)	143-29 (115)
P30voK27_Locus_1430_Contig_1/54_Confidence_0.038_Length_120	ref|NR_041877.1| Sedimenticola selenatireducens strain AK4OH1 16S ribosomal RNA, partial sequence	ref|NR_041877.1	220	1e-51	97	116/120 (97%)	0	0/120 (0%)	Plus/Plus	120	1540	1-120 (120)	206-325 (120)
P30voK23_Locus_27570_Contig_2/3_Confidence_0.625_Length_119	ref|NR_041877.1| Sedimenticola selenatireducens strain AK4OH1 16S ribosomal RNA, partial sequence	ref|NR_041877.1	206	6e-48	97	110/113 (97%)	1	1/113 (1%)	Plus/Minus	119	1540	1-112 (112)	113-1 (113)
P30voK19_Locus_1487_Contig_20/65_Confidence_0.071_Length_475	ref|NR_029266.1| Azoarcus evansii strain KB740 16S ribosomal RNA, partial sequence	ref|NR_029266.1	376	2e-93	95	203/213 (95%)	0	0/213 (0%)	Plus/Plus	475	1526	1-213 (213)	1312-1524 (213)
P30voK19_Locus_1487_Contig_23/65_Confidence_0.036_Length_182	ref|NR_028728.1| Roseovarius nubinhibens ISM 16S ribosomal RNA, partial sequence	ref|NR_028728.1	352	2e-87	100	176/176 (100%)	0	0/176 (0%)	Plus/Plus	182	1418	7-182 (176)	970-1145 (176)	ref|NR_043564.1| Roseovarius pacificus strain 81-2 16S ribosomal RNA, partial sequence; ref|NR_044424.1| Roseovarius aestuarii strain SMK-122 16S ribosomal RNA, partial sequence; ref|NR_026405.1| Roseovarius tolerans strain Ekho Lake-172 16S ribosomal RNA, partial sequence
P30voK31_Locus_1553_Contig_6/60_Confidence_0.103_Length_491	ref|NR_027211.1| Thauera aminoaromatica strain S2 16S ribosomal RNA, partial sequence	ref|NR_027211.1	728	0	90	443/492 (90%)	1	5/492 (1%)	Plus/Plus	491	1496	1-491 (491)	36-523 (488)
P30voK25_Locus_1426_Contig_48/58_Confidence_0.104_Length_490	ref|NR_027211.1| Thauera aminoaromatica strain S2 16S ribosomal RNA, partial sequence	ref|NR_027211.1	726	0	90	442/491 (90%)	1	5/491 (1%)	Plus/Plus	490	1496	1-490 (490)	31-517 (487)
P30voK19_Locus_1487_Contig_35/65_Confidence_0.089_Length_265	ref|NR_025839.1| Rhodocyclus tenuis strain 2761 16S ribosomal RNA, partial sequence	ref|NR_025839.1	464	1e-117	95	252/265 (95%)	0	0/265 (0%)	Plus/Plus	265	1460	1-265 (265)	280-544 (265)
P30voK31_Locus_1553_Contig_31/60_Confidence_0.000_Length_175	ref|NR_024852.1| Azospira oryzae strain 6a3 16S ribosomal RNA, partial sequence	ref|NR_024852.1	316	1e-77	96	170/177 (96%)	1	2/177 (1%)	Plus/Plus	175	1436	1-175 (175)	850-1026 (177)	ref|NR_074103.1| Dechlorosoma suillum PS strain PS 16S ribosomal RNA, complete sequence; ref|NR_044023.1| Azospira restricta strain SUA2 16S ribosomal RNA, partial sequence
P30voK23_Locus_1502_Contig_53/60_Confidence_0.157_Length_402	ref|NR_024851.1| Azoarcus indigens strain VB32 16S ribosomal RNA, partial sequence	ref|NR_024851.1	632	5e-163	92	368/402 (92%)	0	2/402 (0%)	Plus/Plus	402	1484	1-402 (402)	7-406 (400)	ref|NR_074711.1| Thauera sp. MZ1T strain MZ1 16S ribosomal RNA, complete sequence
P30voK31_Locus_1553_Contig_2/60_Confidence_0.121_Length_402	ref|NR_024851.1| Azoarcus indigens strain VB32 16S ribosomal RNA, partial sequence	ref|NR_024851.1	628	7e-162	91	367/402 (91%)	0	2/402 (0%)	Plus/Plus	402	1484	1-402 (402)	7-406 (400)
P30voK31_Locus_1553_Contig_58/60_Confidence_0.052_Length_459	ref|NR_024851.1| Azoarcus indigens strain VB32 16S ribosomal RNA, partial sequence	ref|NR_024851.1	500	4e-127	90	299/331 (90%)	1	2/331 (1%)	Plus/Plus	459	1484	129-459 (331)	1-329 (329)

## Sheet: NP30_oases_vs_16SMicrobial
Contig	Target	Target_Accnum	Score	E-Value	Percent_Identities	Identities/Alignement_Length	Percent_Gaps	Gaps/Alignement_Length	Strand_Orientation	Contig_Length	Target_Length	Contig_Positions_Aligned	Target_Positions_Aligned	Equally_Good_Targets_(by_Score)
NP30voK31_Locus_114_Contig_94/163_Confidence_0.027_Length_458	ref|NR_074801.1| Azoarcus sp. BH72 strain BH72 16S ribosomal RNA, complete sequence	ref|NR_074801.1	626	3e-161	97	331/343 (97%)	0	0/343 (0%)	Plus/Minus	458	1534	116-458 (343)	1534-1192 (343)
NP30voK31_Locus_114_Contig_88/163_Confidence_0.022_Length_399	ref|NR_074801.1| Azoarcus sp. BH72 strain BH72 16S ribosomal RNA, complete sequence	ref|NR_074801.1	626	2e-161	97	331/343 (97%)	0	0/343 (0%)	Plus/Minus	399	1534	57-399 (343)	1534-1192 (343)
NP30voK21_Locus_40_Contig_107/169_Confidence_0.029_Length_271	ref|NR_074801.1| Azoarcus sp. BH72 strain BH72 16S ribosomal RNA, complete sequence	ref|NR_074801.1	498	8e-127	97	261/269 (97%)	0	0/269 (0%)	Plus/Plus	271	1534	1-269 (269)	601-869 (269)
NP30voK19_Locus_40_Contig_160/185_Confidence_0.021_Length_367	ref|NR_074783.1| Marinobacter aquaeolei VT8 strain VT8 16S ribosomal RNA, complete sequence	ref|NR_074783.1	590	1e-151	97	312/323 (97%)	0	0/323 (0%)	Plus/Plus	367	1533	1-323 (323)	1211-1533 (323)
NP30voK29_Locus_114_Contig_25/160_Confidence_0.066_Length_803	ref|NR_074676.1| Aromatoleum aromaticum EbN1 strain EbN1 16S ribosomal RNA, complete sequence	ref|NR_074676.1	1306	0	93	740/796 (93%)	1	4/796 (1%)	Plus/Minus	803	1525	1-796 (796)	792-1 (792)
NP30voK19_Locus_40_Contig_143/185_Confidence_0.068_Length_803	ref|NR_074676.1| Aromatoleum aromaticum EbN1 strain EbN1 16S ribosomal RNA, complete sequence	ref|NR_074676.1	1296	0	93	738/796 (93%)	1	4/796 (1%)	Plus/Plus	803	1525	8-803 (796)	1-792 (792)
NP30voK29_Locus_114_Contig_26/160_Confidence_0.060_Length_803	ref|NR_074676.1| Aromatoleum aromaticum EbN1 strain EbN1 16S ribosomal RNA, complete sequence	ref|NR_074676.1	1296	0	93	738/796 (93%)	1	4/796 (1%)	Plus/Minus	803	1525	1-796 (796)	792-1 (792)
NP30voK19_Locus_40_Contig_138/185_Confidence_0.073_Length_811	ref|NR_074676.1| Aromatoleum aromaticum EbN1 strain EbN1 16S ribosomal RNA, complete sequence	ref|NR_074676.1	1290	0	93	737/796 (93%)	1	4/796 (1%)	Plus/Plus	811	1525	16-811 (796)	1-792 (792)	ref|NR_024851.1| Azoarcus indigens strain VB32 16S ribosomal RNA, partial sequence
NP30voK23_Locus_40_Contig_129/158_Confidence_0.078_Length_803	ref|NR_074676.1| Aromatoleum aromaticum EbN1 strain EbN1 16S ribosomal RNA, complete sequence	ref|NR_074676.1	1286	0	92	736/796 (92%)	1	4/796 (1%)	Plus/Plus	803	1525	8-803 (796)	1-792 (792)
NP30voK19_Locus_6292_Contig_1/2_Confidence_1.000_Length_143	ref|NR_044696.1| Cytophaga fermentans 16S ribosomal RNA, partial sequence	ref|NR_044696.1	246	1e-58	95	134/141 (95%)	0	0/141 (0%)	Plus/Plus	143	1474	1-141 (141)	638-778 (141)
NP30voK19_Locus_5493_Contig_1/4_Confidence_0.500_Length_145	ref|NR_044397.1| Halomonas korlensis strain XK1 16S ribosomal RNA, partial sequence	ref|NR_044397.1	290	1e-70	100	145/145 (100%)	0	0/145 (0%)	Plus/Plus	145	1517	1-145 (145)	45-189 (145)
NP30voK19_Locus_40_Contig_94/185_Confidence_0.016_Length_300	ref|NR_044363.1| Thiodictyon elegans strain DSM 232 16S ribosomal RNA, partial sequence	ref|NR_044363.1	530	2e-135	96	282/293 (96%)	0	0/293 (0%)	Plus/Plus	300	1496	3-295 (293)	1204-1496 (293)	ref|NR_044364.1| Thiodictyon bacillosum strain DSM 234 16S ribosomal RNA, partial sequence
NP30voK31_Locus_114_Contig_53/163_Confidence_0.038_Length_204	ref|NR_044350.1| Halomonas xinjiangensis strain YIM 91125 16S ribosomal RNA, partial sequence	ref|NR_044350.1	322	4e-79	96	174/181 (96%)	1	1/181 (1%)	Plus/Minus	204	1479	24-204 (181)	422-243 (180)	ref|NR_025839.1| Rhodocyclus tenuis strain 2761 16S ribosomal RNA, partial sequence
NP30voK31_Locus_114_Contig_64/163_Confidence_0.016_Length_633	ref|NR_043796.1| Marinobacter gudaonensis strain SL014B61A 16S ribosomal RNA, partial sequence	ref|NR_043796.1	442	3e-111	90	265/294 (90%)	0	0/294 (0%)	Plus/Minus	633	1501	1-294 (294)	294-1 (294)
NP30voK23_Locus_40_Contig_132/158_Confidence_0.017_Length_370	ref|NR_043796.1| Marinobacter gudaonensis strain SL014B61A 16S ribosomal RNA, partial sequence	ref|NR_043796.1	422	5e-106	90	256/286 (90%)	0	0/286 (0%)	Plus/Plus	370	1501	85-370 (286)	1-286 (286)
NP30voK19_Locus_40_Contig_150/185_Confidence_0.016_Length_389	ref|NR_043796.1| Marinobacter gudaonensis strain SL014B61A 16S ribosomal RNA, partial sequence	ref|NR_043796.1	418	6e-105	90	253/282 (90%)	0	0/282 (0%)	Plus/Plus	389	1501	108-389 (282)	1-282 (282)
NP30voK21_Locus_40_Contig_137/169_Confidence_0.006_Length_409	ref|NR_043796.1| Marinobacter gudaonensis strain SL014B61A 16S ribosomal RNA, partial sequence	ref|NR_043796.1	418	7e-105	89	254/284 (89%)	0	0/284 (0%)	Plus/Plus	409	1501	126-409 (284)	1-284 (284)
NP30voK19_Locus_40_Contig_110/185_Confidence_0.021_Length_424	ref|NR_043666.1| Marinobacter vinifirmus strain FB1 16S ribosomal RNA, partial sequence	ref|NR_043666.1	766	0	96	410/425 (96%)	0	2/425 (0%)	Plus/Plus	424	1505	1-424 (424)	785-1208 (424)
NP30voK23_Locus_40_Contig_117/158_Confidence_0.039_Length_202	ref|NR_043666.1| Marinobacter vinifirmus strain FB1 16S ribosomal RNA, partial sequence	ref|NR_043666.1	382	2e-95	98	197/201 (98%)	0	0/201 (0%)	Plus/Plus	202	1505	1-201 (201)	265-465 (201)
NP30voK19_Locus_40_Contig_126/185_Confidence_0.026_Length_202	ref|NR_043666.1| Marinobacter vinifirmus strain FB1 16S ribosomal RNA, partial sequence	ref|NR_043666.1	372	1e-92	97	195/201 (97%)	0	0/201 (0%)	Plus/Plus	202	1505	1-201 (201)	265-465 (201)
NP30voK25_Locus_115_Contig_24/151_Confidence_0.035_Length_195	ref|NR_043666.1| Marinobacter vinifirmus strain FB1 16S ribosomal RNA, partial sequence	ref|NR_043666.1	366	4e-91	98	189/193 (98%)	0	0/193 (0%)	Plus/Minus	195	1505	1-193 (193)	568-376 (193)
NP30voK27_Locus_5489_Contig_2/2_Confidence_0.500_Length_145	ref|NR_043666.1| Marinobacter vinifirmus strain FB1 16S ribosomal RNA, partial sequence	ref|NR_043666.1	290	1e-70	100	145/145 (100%)	0	0/145 (0%)	Plus/Plus	145	1505	1-145 (145)	45-189 (145)
NP30voK19_Locus_40_Contig_163/185_Confidence_0.005_Length_132	ref|NR_043666.1| Marinobacter vinifirmus strain FB1 16S ribosomal RNA, partial sequence	ref|NR_043666.1	262	4e-63	100	131/131 (100%)	0	0/131 (0%)	Plus/Plus	132	1505	2-132 (131)	1207-1337 (131)	ref|NR_074619.1| Marinobacter hydrocarbonoclasticus ATCC 49840 strain ATCC 49840 16S ribosomal RNA, complete sequence; ref|NR_074783.1| Marinobacter aquaeolei VT8 strain VT8 16S ribosomal RNA, complete sequence; ref|NR_027551.1| Marinobacter aquaeolei VT8 16S ribosomal RNA, partial sequence
NP30voK31_Locus_114_Contig_78/163_Confidence_0.011_Length_264	ref|NR_043299.1| Halomonas kenyensis strain AIR-2 16S ribosomal RNA, partial sequence	ref|NR_043299.1	518	3e-132	99	262/264 (99%)	0	0/264 (0%)	Plus/Minus	264	1371	1-264 (264)	740-477 (264)	ref|NR_027218.1| Halomonas neptunia strain Eplume1 16S ribosomal RNA, partial sequence; ref|NR_029080.1| Halomonas boliviensis strain LC1 16S ribosomal RNA, partial sequence; ref|NR_027185.1| Halomonas sulfidaeris strain Esulfide1 16S ribosomal RNA, partial sequence; ref|NR_044263.1| Halomonas salifodinae strain BC7 16S ribosomal RNA, partial sequence; ref|NR_044117.1| Halomonas saccharevitans st…
NP30voK25_Locus_115_Contig_42/151_Confidence_0.035_Length_198	ref|NR_042157.1| Halomonas campaniensis strain : 5AG 16S ribosomal RNA, complete sequence	ref|NR_042157.1	390	1e-97	99	197/198 (99%)	0	0/198 (0%)	Plus/Minus	198	1480	1-198 (198)	385-188 (198)
NP30voK19_Locus_5493_Contig_3/4_Confidence_0.667_Length_128	ref|NR_042157.1| Halomonas campaniensis strain : 5AG 16S ribosomal RNA, complete sequence	ref|NR_042157.1	256	2e-61	100	128/128 (100%)	0	0/128 (0%)	Plus/Plus	128	1480	1-128 (128)	78-205 (128)
NP30voK31_Locus_114_Contig_69/163_Confidence_0.011_Length_101	ref|NR_041877.1| Sedimenticola selenatireducens strain AK4OH1 16S ribosomal RNA, partial sequence	ref|NR_041877.1	202	6e-47	100	101/101 (100%)	0	0/101 (0%)	Plus/Minus	101	1540	1-101 (101)	185-85 (101)
NP30voK19_Locus_40_Contig_132/185_Confidence_0.010_Length_101	ref|NR_041877.1| Sedimenticola selenatireducens strain AK4OH1 16S ribosomal RNA, partial sequence	ref|NR_041877.1	196	3e-45	99	100/101 (99%)	0	0/101 (0%)	Plus/Plus	101	1540	1-101 (101)	85-185 (101)
NP30voK25_Locus_11779_Contig_1/1_Confidence_0.000_Length_106	ref|NR_040990.1| Owenweeksia hongkongensis strain UST20020801 16S ribosomal RNA, partial sequence	ref|NR_040990.1	156	2e-34	90	93/103 (90%)	0	0/103 (0%)	Plus/Plus	106	1482	4-106 (103)	610-712 (103)	ref|NR_074100.1| Owenweeksia hongkongensis DSM 17368 strain DSM 17368 16S ribosomal RNA, complete sequence; ref|NR_041505.1| Mucilaginibacter daejeonensis strain Jip 10 16S ribosomal RNA, partial sequence
NP30voK21_Locus_40_Contig_87/169_Confidence_0.057_Length_1250	ref|NR_029266.1| Azoarcus evansii strain KB740 16S ribosomal RNA, partial sequence	ref|NR_029266.1	374	2e-92	96	199/207 (96%)	0	0/207 (0%)	Plus/Plus	1250	1526	1-207 (207)	1318-1524 (207)
NP30voK31_Locus_114_Contig_39/163_Confidence_0.054_Length_1351	ref|NR_029266.1| Azoarcus evansii strain KB740 16S ribosomal RNA, partial sequence	ref|NR_029266.1	374	2e-92	96	199/207 (96%)	0	0/207 (0%)	Plus/Minus	1351	1526	1145-1351 (207)	1524-1318 (207)
NP30voK21_Locus_40_Contig_83/169_Confidence_0.017_Length_385	ref|NR_029266.1| Azoarcus evansii strain KB740 16S ribosomal RNA, partial sequence	ref|NR_029266.1	372	2e-92	96	198/206 (96%)	0	0/206 (0%)	Plus/Plus	385	1526	1-206 (206)	1318-1523 (206)	ref|NR_074801.1| Azoarcus sp. BH72 strain BH72 16S ribosomal RNA, complete sequence; ref|NR_043420.1| Pseudomonas fluorescens strain IAM 12022 16S ribosomal RNA, complete sequence
NP30voK23_Locus_40_Contig_97/158_Confidence_0.022_Length_219	ref|NR_028841.1| Marinobacter litoralis strain SW-45 16S ribosomal RNA, partial sequence	ref|NR_028841.1	390	1e-97	96	207/215 (96%)	0	0/215 (0%)	Plus/Plus	219	1496	1-215 (215)	974-1188 (215)
NP30voK21_Locus_4378_Contig_1/1_Confidence_0.000_Length_112	ref|NR_027585.1| Spirochaeta smaragdinae DSM 11293 strain SEBR 4228 16S ribosomal RNA, complete sequence	ref|NR_027585.1	188	4e-43	94	105/112 (94%)	0	0/112 (0%)	Plus/Minus	112	1533	1-112 (112)	484-373 (112)	ref|NR_074741.1| Spirochaeta smaragdinae DSM 11293 strain DSM 11293 16S ribosomal RNA, complete sequence; ref|NR_029033.1| Spirochaeta bajacaliforniensis strain BA-2 16S ribosomal RNA, complete sequence
NP30voK31_Locus_114_Contig_81/163_Confidence_0.005_Length_134	ref|NR_027551.1| Marinobacter aquaeolei VT8 16S ribosomal RNA, partial sequence	ref|NR_027551.1	260	2e-62	99	132/133 (99%)	0	0/133 (0%)	Plus/Minus	134	1509	1-133 (133)	713-581 (133)	ref|NR_074619.1| Marinobacter hydrocarbonoclasticus ATCC 49840 strain ATCC 49840 16S ribosomal RNA, complete sequence
NP30voK21_Locus_40_Contig_147/169_Confidence_0.023_Length_128	ref|NR_027551.1| Marinobacter aquaeolei VT8 16S ribosomal RNA, partial sequence	ref|NR_027551.1	256	2e-61	100	128/128 (100%)	0	0/128 (0%)	Plus/Plus	128	1509	1-128 (128)	586-713 (128)	ref|NR_074619.1| Marinobacter hydrocarbonoclasticus ATCC 49840 strain ATCC 49840 16S ribosomal RNA, complete sequence
NP30voK21_Locus_40_Contig_128/169_Confidence_0.040_Length_414	ref|NR_027211.1| Thauera aminoaromatica strain S2 16S ribosomal RNA, partial sequence	ref|NR_027211.1	646	9e-167	92	381/415 (92%)	1	6/415 (1%)	Plus/Plus	414	1496	1-414 (414)	5-414 (410)
NP30voK31_Locus_114_Contig_61/163_Confidence_0.027_Length_386	ref|NR_027211.1| Thauera aminoaromatica strain S2 16S ribosomal RNA, partial sequence	ref|NR_027211.1	604	2e-155	92	356/387 (92%)	2	6/387 (2%)	Plus/Minus	386	1496	1-386 (386)	386-5 (382)
NP30voK31_Locus_114_Contig_54/163_Confidence_0.043_Length_305	ref|NR_025839.1| Rhodocyclus tenuis strain 2761 16S ribosomal RNA, partial sequence	ref|NR_025839.1	520	1e-132	94	288/305 (94%)	0	1/305 (0%)	Plus/Minus	305	1460	1-305 (305)	544-241 (304)
NP30voK29_Locus_114_Contig_20/160_Confidence_0.027_Length_203	ref|NR_025839.1| Rhodocyclus tenuis strain 2761 16S ribosomal RNA, partial sequence	ref|NR_025839.1	330	2e-81	93	186/200 (93%)	0	0/200 (0%)	Plus/Minus	203	1460	4-203 (200)	440-241 (200)	ref|NR_044350.1| Halomonas xinjiangensis strain YIM 91125 16S ribosomal RNA, partial sequence
NP30voK19_Locus_40_Contig_123/185_Confidence_0.021_Length_188	ref|NR_025839.1| Rhodocyclus tenuis strain 2761 16S ribosomal RNA, partial sequence	ref|NR_025839.1	314	5e-77	94	175/187 (94%)	0	0/187 (0%)	Plus/Plus	188	1460	2-188 (187)	358-544 (187)
NP30voK27_Locus_114_Contig_10/149_Confidence_0.017_Length_167	ref|NR_025284.1| Thauera terpenica strain 58Eu 16S ribosomal RNA, partial sequence	ref|NR_025284.1	298	9e-73	96	160/167 (96%)	0	0/167 (0%)	Plus/Minus	167	1484	1-167 (167)	1189-1023 (167)	ref|NR_041286.1| Zoogloea oryzae strain A-7 16S ribosomal RNA, partial sequence; ref|NR_028678.1| Azovibrio restrictus strain S5b2 16S ribosomal RNA, partial sequence; ref|NR_026130.1| Zoogloea ramigera strain 106 16S ribosomal RNA, complete sequence
NP30voK25_Locus_115_Contig_15/151_Confidence_0.023_Length_198	ref|NR_024853.1| Azonexus fungiphilus strain BS5-8 16S ribosomal RNA, partial sequence	ref|NR_024853.1	386	1e-96	99	196/198 (99%)	0	0/198 (0%)	Plus/Minus	198	1475	1-198 (198)	1325-1128 (198)
NP30voK19_Locus_40_Contig_98/185_Confidence_0.031_Length_379	ref|NR_024852.1| Azospira oryzae strain 6a3 16S ribosomal RNA, partial sequence	ref|NR_024852.1	694	8e-180	97	368/381 (97%)	1	2/381 (1%)	Plus/Plus	379	1436	1-379 (379)	900-1280 (381)	ref|NR_074103.1| Dechlorosoma suillum PS strain PS 16S ribosomal RNA, complete sequence; ref|NR_044023.1| Azospira restricta strain SUA2 16S ribosomal RNA, partial sequence
NP30voK29_Locus_114_Contig_24/160_Confidence_0.066_Length_811	ref|NR_024851.1| Azoarcus indigens strain VB32 16S ribosomal RNA, partial sequence	ref|NR_024851.1	1300	0	92	745/808 (92%)	0	2/808 (0%)	Plus/Minus	811	1484	1-808 (808)	806-1 (806)	ref|NR_074676.1| Aromatoleum aromaticum EbN1 strain EbN1 16S ribosomal RNA, complete sequence
NP30voK25_Locus_115_Contig_34/151_Confidence_0.082_Length_811	ref|NR_024851.1| Azoarcus indigens strain VB32 16S ribosomal RNA, partial sequence	ref|NR_024851.1	1280	0	92	741/808 (92%)	0	2/808 (0%)	Plus/Minus	811	1484	1-808 (808)	806-1 (806)	ref|NR_074676.1| Aromatoleum aromaticum EbN1 strain EbN1 16S ribosomal RNA, complete sequence

## Sheet: P30_oases_vs_Silva
Contig	Target	Target_Accnum	Score	E-Value	Percent_Identities	Identities/Alignement_Length	Percent_Gaps	Gaps/Alignement_Length	Strand_Orientation	Contig_Length	Target_Length	Contig_Positions_Aligned	Target_Positions_Aligned	Equally_Good_Targets_(by_Score)
P30voK31_Locus_1553_Contig_6/60_Confidence_0.103_Length_491	FR744543.1.1461 Bacteria;Proteobacteria;Betaproteobacteria;Rhodocyclales;Rhodocyclaceae;uncultured;uncultured bacterium		976	0	99	490/491 (99%)	0	0/491 (0%)	Plus/Plus	491	1461	1-491 (491)	24-514 (491)
P30voK25_Locus_1426_Contig_48/58_Confidence_0.104_Length_490	FR744543.1.1461 Bacteria;Proteobacteria;Betaproteobacteria;Rhodocyclales;Rhodocyclaceae;uncultured;uncultured bacterium		974	0	99	489/490 (99%)	0	0/490 (0%)	Plus/Plus	490	1461	1-490 (490)	19-508 (490)
P30voK23_Locus_1502_Contig_29/60_Confidence_0.078_Length_435	FR744543.1.1461 Bacteria;Proteobacteria;Betaproteobacteria;Rhodocyclales;Rhodocyclaceae;uncultured;uncultured bacterium		854	0	99	432/435 (99%)	0	1/435 (0%)	Plus/Plus	435	1461	1-435 (435)	345-778 (434)
P30voK31_Locus_1553_Contig_34/60_Confidence_0.086_Length_444	FR744543.1.1461 Bacteria;Proteobacteria;Betaproteobacteria;Rhodocyclales;Rhodocyclaceae;uncultured;uncultured bacterium		844	0	98	436/444 (98%)	0	2/444 (0%)	Plus/Plus	444	1461	1-444 (444)	337-778 (442)
P30voK29_Locus_1550_Contig_30/57_Confidence_0.071_Length_444	FR744543.1.1461 Bacteria;Proteobacteria;Betaproteobacteria;Rhodocyclales;Rhodocyclaceae;uncultured;uncultured bacterium		842	0	98	435/444 (98%)	0	1/444 (0%)	Plus/Plus	444	1461	1-444 (444)	339-781 (443)
P30voK25_Locus_1426_Contig_27/58_Confidence_0.083_Length_440	FR744543.1.1461 Bacteria;Proteobacteria;Betaproteobacteria;Rhodocyclales;Rhodocyclaceae;uncultured;uncultured bacterium		830	0	98	430/440 (98%)	0	1/440 (0%)	Plus/Plus	440	1461	1-440 (440)	343-781 (439)
P30voK23_Locus_1502_Contig_53/60_Confidence_0.157_Length_402	FR744543.1.1461 Bacteria;Proteobacteria;Betaproteobacteria;Rhodocyclales;Rhodocyclaceae;uncultured;uncultured bacterium		758	0	99	381/382 (99%)	0	0/382 (0%)	Plus/Plus	402	1461	21-402 (382)	1-382 (382)
P30voK31_Locus_1553_Contig_2/60_Confidence_0.121_Length_402	FR744543.1.1461 Bacteria;Proteobacteria;Betaproteobacteria;Rhodocyclales;Rhodocyclaceae;uncultured;uncultured bacterium		754	0	99	379/380 (99%)	0	0/380 (0%)	Plus/Plus	402	1461	23-402 (380)	3-382 (380)
P30voK21_Locus_1448_Contig_55/60_Confidence_0.173_Length_402	FR744543.1.1461 Bacteria;Proteobacteria;Betaproteobacteria;Rhodocyclales;Rhodocyclaceae;uncultured;uncultured bacterium		738	0	99	377/382 (99%)	0	0/382 (0%)	Plus/Plus	402	1461	21-402 (382)	1-382 (382)
P30voK19_Locus_1487_Contig_60/65_Confidence_0.125_Length_475	FR744543.1.1461 Bacteria;Proteobacteria;Betaproteobacteria;Rhodocyclales;Rhodocyclaceae;uncultured;uncultured bacterium		700	7e-180	98	359/365 (98%)	0	0/365 (0%)	Plus/Plus	475	1461	21-385 (365)	1-365 (365)
P30voK31_Locus_1553_Contig_56/60_Confidence_0.121_Length_475	FR744543.1.1461 Bacteria;Proteobacteria;Betaproteobacteria;Rhodocyclales;Rhodocyclaceae;uncultured;uncultured bacterium		698	3e-179	99	357/362 (99%)	0	0/362 (0%)	Plus/Plus	475	1461	24-385 (362)	4-365 (362)
P30voK31_Locus_1553_Contig_58/60_Confidence_0.052_Length_459	FR744543.1.1461 Bacteria;Proteobacteria;Betaproteobacteria;Rhodocyclales;Rhodocyclaceae;uncultured;uncultured bacterium		610	2e-155	100	305/305 (100%)	0	0/305 (0%)	Plus/Plus	459	1461	155-459 (305)	1-305 (305)
P30voK19_Locus_1487_Contig_35/65_Confidence_0.089_Length_265	FR744543.1.1461 Bacteria;Proteobacteria;Betaproteobacteria;Rhodocyclales;Rhodocyclaceae;uncultured;uncultured bacterium		524	2e-132	99	264/265 (99%)	0	0/265 (0%)	Plus/Plus	265	1461	1-265 (265)	284-548 (265)
P30voK25_Locus_1426_Contig_22/58_Confidence_0.042_Length_182	FR744543.1.1461 Bacteria;Proteobacteria;Betaproteobacteria;Rhodocyclales;Rhodocyclaceae;uncultured;uncultured bacterium		364	4e-89	100	182/182 (100%)	0	0/182 (0%)	Plus/Plus	182	1461	1-182 (182)	876-1057 (182)
P30voK31_Locus_1553_Contig_31/60_Confidence_0.000_Length_175	FR744543.1.1461 Bacteria;Proteobacteria;Betaproteobacteria;Rhodocyclales;Rhodocyclaceae;uncultured;uncultured bacterium		350	2e-85	100	175/175 (100%)	0	0/175 (0%)	Plus/Plus	175	1461	1-175 (175)	870-1044 (175)
P30voK23_Locus_1502_Contig_46/60_Confidence_0.157_Length_1008	EU592376.1.1427 Bacteria;Proteobacteria;Alphaproteobacteria;Rhodobacterales;Rhodobacteraceae;Roseovarius;uncultured bacterium		712	0	98	365/371 (98%)	0	0/371 (0%)	Plus/Plus	1008	1427	638-1008 (371)	1-371 (371)	EU440991.1.1431 Bacteria;Proteobacteria;Alphaproteobacteria;Rhodobacterales;Rhodobacteraceae;Roseovarius;Maritimibacter sp. PR58-5
P30voK27_Locus_1430_Contig_1/54_Confidence_0.038_Length_120	EU580679.1.1339 Bacteria;Proteobacteria;Gammaproteobacteria;Order Incertae Sedis;Family Incertae Sedis;Sedimenticola;uncultured bacterium		240	1e-55	100	120/120 (100%)	0	0/120 (0%)	Plus/Plus	120	1339	1-120 (120)	186-305 (120)
P30voK31_Locus_1553_Contig_47/60_Confidence_0.138_Length_1126	EU440991.1.1431 Bacteria;Proteobacteria;Alphaproteobacteria;Rhodobacterales;Rhodobacteraceae;Roseovarius;Maritimibacter sp. PR58-5		732	0	99	369/371 (99%)	0	0/371 (0%)	Plus/Plus	1126	1431	756-1126 (371)	2-372 (371)	EU592376.1.1427 Bacteria;Proteobacteria;Alphaproteobacteria;Rhodobacterales;Rhodobacteraceae;Roseovarius;uncultured bacterium
P30voK31_Locus_1553_Contig_51/60_Confidence_0.121_Length_1016	EU440991.1.1431 Bacteria;Proteobacteria;Alphaproteobacteria;Rhodobacterales;Rhodobacteraceae;Roseovarius;Maritimibacter sp. PR58-5		732	0	99	369/371 (99%)	0	0/371 (0%)	Plus/Plus	1016	1431	646-1016 (371)	2-372 (371)	EU592376.1.1427 Bacteria;Proteobacteria;Alphaproteobacteria;Rhodobacterales;Rhodobacteraceae;Roseovarius;uncultured bacterium
P30voK21_Locus_1448_Contig_48/60_Confidence_0.154_Length_1006	EU440991.1.1431 Bacteria;Proteobacteria;Alphaproteobacteria;Rhodobacterales;Rhodobacteraceae;Roseovarius;Maritimibacter sp. PR58-5		726	0	99	368/371 (99%)	0	0/371 (0%)	Plus/Plus	1006	1431	636-1006 (371)	2-372 (371)	EU592376.1.1427 Bacteria;Proteobacteria;Alphaproteobacteria;Rhodobacterales;Rhodobacteraceae;Roseovarius;uncultured bacterium
P30voK19_Locus_1487_Contig_47/65_Confidence_0.179_Length_1126	EU440991.1.1431 Bacteria;Proteobacteria;Alphaproteobacteria;Rhodobacterales;Rhodobacteraceae;Roseovarius;Maritimibacter sp. PR58-5		726	0	99	368/371 (99%)	0	0/371 (0%)	Plus/Plus	1126	1431	756-1126 (371)	2-372 (371)	EU592376.1.1427 Bacteria;Proteobacteria;Alphaproteobacteria;Rhodobacterales;Rhodobacteraceae;Roseovarius;uncultured bacterium
P30voK25_Locus_1426_Contig_40/58_Confidence_0.188_Length_1126	EU440991.1.1431 Bacteria;Proteobacteria;Alphaproteobacteria;Rhodobacterales;Rhodobacteraceae;Roseovarius;Maritimibacter sp. PR58-5		716	0	99	366/371 (99%)	0	0/371 (0%)	Plus/Plus	1126	1431	756-1126 (371)	2-372 (371)	EU592376.1.1427 Bacteria;Proteobacteria;Alphaproteobacteria;Rhodobacterales;Rhodobacteraceae;Roseovarius;uncultured bacterium
P30voK25_Locus_1426_Contig_44/58_Confidence_0.167_Length_1010	EU440991.1.1431 Bacteria;Proteobacteria;Alphaproteobacteria;Rhodobacterales;Rhodobacteraceae;Roseovarius;Maritimibacter sp. PR58-5		716	0	99	366/371 (99%)	0	0/371 (0%)	Plus/Plus	1010	1431	640-1010 (371)	2-372 (371)	EU592376.1.1427 Bacteria;Proteobacteria;Alphaproteobacteria;Rhodobacterales;Rhodobacteraceae;Roseovarius;uncultured bacterium
P30voK23_Locus_1502_Contig_41/60_Confidence_0.118_Length_1049	EU440991.1.1431 Bacteria;Proteobacteria;Alphaproteobacteria;Rhodobacterales;Rhodobacteraceae;Roseovarius;Maritimibacter sp. PR58-5		568	1e-143	99	290/294 (99%)	0	0/294 (0%)	Plus/Plus	1049	1431	756-1049 (294)	2-295 (294)	EU592376.1.1427 Bacteria;Proteobacteria;Alphaproteobacteria;Rhodobacterales;Rhodobacteraceae;Roseovarius;uncultured bacterium
P30voK29_Locus_1550_Contig_5/57_Confidence_0.125_Length_419	EU360291.1.1426 Bacteria;Proteobacteria;Alphaproteobacteria;Rhodobacterales;Rhodobacteraceae;Roseovarius;uncultured Roseovarius sp.		832	0	99	418/419 (99%)	0	0/419 (0%)	Plus/Plus	419	1426	1-419 (419)	326-744 (419)	EU440991.1.1431 Bacteria;Proteobacteria;Alphaproteobacteria;Rhodobacterales;Rhodobacteraceae;Roseovarius;Maritimibacter sp. PR58-5; HQ225309.1.1424 Bacteria;Proteobacteria;Alphaproteobacteria;Rhodobacterales;Rhodobacteraceae;uncultured;uncultured bacterium; JN594637.1.1333 Bacteria;Proteobacteria;Alphaproteobacteria;Rhodobacterales;Rhodobacteraceae;uncultured;uncultured bacterium; DQ120726.1.1428…
P30voK31_Locus_1553_Contig_37/60_Confidence_0.121_Length_418	EU360291.1.1426 Bacteria;Proteobacteria;Alphaproteobacteria;Rhodobacterales;Rhodobacteraceae;Roseovarius;uncultured Roseovarius sp.		828	0	99	416/417 (99%)	0	0/417 (0%)	Plus/Plus	418	1426	2-418 (417)	325-741 (417)	EU440991.1.1431 Bacteria;Proteobacteria;Alphaproteobacteria;Rhodobacterales;Rhodobacteraceae;Roseovarius;Maritimibacter sp. PR58-5; HQ225309.1.1424 Bacteria;Proteobacteria;Alphaproteobacteria;Rhodobacterales;Rhodobacteraceae;uncultured;uncultured bacterium; JN594637.1.1333 Bacteria;Proteobacteria;Alphaproteobacteria;Rhodobacterales;Rhodobacteraceae;uncultured;uncultured bacterium; DQ120726.1.1428…
P30voK19_Locus_1487_Contig_5/65_Confidence_0.143_Length_410	EU360291.1.1426 Bacteria;Proteobacteria;Alphaproteobacteria;Rhodobacterales;Rhodobacteraceae;Roseovarius;uncultured Roseovarius sp.		784	0	98	403/410 (98%)	0	0/410 (0%)	Plus/Plus	410	1426	1-410 (410)	332-741 (410)	JN594637.1.1333 Bacteria;Proteobacteria;Alphaproteobacteria;Rhodobacterales;Rhodobacteraceae;uncultured;uncultured bacterium; HQ225309.1.1424 Bacteria;Proteobacteria;Alphaproteobacteria;Rhodobacterales;Rhodobacteraceae;uncultured;uncultured bacterium; EU440991.1.1431 Bacteria;Proteobacteria;Alphaproteobacteria;Rhodobacterales;Rhodobacteraceae;Roseovarius;Maritimibacter sp. PR58-5; DQ120726.1.1428…
P30voK25_Locus_1426_Contig_19/58_Confidence_0.167_Length_538	EU090129.1.1371 Bacteria;Proteobacteria;Alphaproteobacteria;Rhodobacterales;Rhodobacteraceae;Roseovarius;Roseobacter sp. 49Xb1		1076	0	100	538/538 (100%)	0	0/538 (0%)	Plus/Plus	538	1371	1-538 (538)	601-1138 (538)	EU360291.1.1426 Bacteria;Proteobacteria;Alphaproteobacteria;Rhodobacterales;Rhodobacteraceae;Roseovarius;uncultured Roseovarius sp.; EU440991.1.1431 Bacteria;Proteobacteria;Alphaproteobacteria;Rhodobacterales;Rhodobacteraceae;Roseovarius;Maritimibacter sp. PR58-5; DQ120726.1.1428 Bacteria;Proteobacteria;Alphaproteobacteria;Rhodobacterales;Rhodobacteraceae;Roseovarius;Roseovarius pacificus
P30voK29_Locus_1550_Contig_18/57_Confidence_0.161_Length_538	EU090129.1.1371 Bacteria;Proteobacteria;Alphaproteobacteria;Rhodobacterales;Rhodobacteraceae;Roseovarius;Roseobacter sp. 49Xb1		1066	0	99	536/538 (99%)	0	0/538 (0%)	Plus/Plus	538	1371	1-538 (538)	601-1138 (538)	EU360291.1.1426 Bacteria;Proteobacteria;Alphaproteobacteria;Rhodobacterales;Rhodobacteraceae;Roseovarius;uncultured Roseovarius sp.; EU440991.1.1431 Bacteria;Proteobacteria;Alphaproteobacteria;Rhodobacterales;Rhodobacteraceae;Roseovarius;Maritimibacter sp. PR58-5; DQ120726.1.1428 Bacteria;Proteobacteria;Alphaproteobacteria;Rhodobacterales;Rhodobacteraceae;Roseovarius;Roseovarius pacificus
P30voK19_Locus_1487_Contig_26/65_Confidence_0.125_Length_541	EU090129.1.1371 Bacteria;Proteobacteria;Alphaproteobacteria;Rhodobacterales;Rhodobacteraceae;Roseovarius;Roseobacter sp. 49Xb1		930	0	95	513/541 (95%)	1	3/541 (1%)	Plus/Plus	541	1371	1-541 (541)	601-1138 (538)	EU360291.1.1426 Bacteria;Proteobacteria;Alphaproteobacteria;Rhodobacterales;Rhodobacteraceae;Roseovarius;uncultured Roseovarius sp.; EU440991.1.1431 Bacteria;Proteobacteria;Alphaproteobacteria;Rhodobacterales;Rhodobacteraceae;Roseovarius;Maritimibacter sp. PR58-5; FJ615410.1.1357 Bacteria;Proteobacteria;Alphaproteobacteria;Rhodobacterales;Rhodobacteraceae;Roseovarius;uncultured bacterium; CU46744…
P30voK31_Locus_1553_Contig_28/60_Confidence_0.155_Length_540	EU090129.1.1371 Bacteria;Proteobacteria;Alphaproteobacteria;Rhodobacterales;Rhodobacteraceae;Roseovarius;Roseobacter sp. 49Xb1		926	0	95	511/540 (95%)	0	2/540 (0%)	Plus/Plus	540	1371	1-540 (540)	601-1138 (538)	EU360291.1.1426 Bacteria;Proteobacteria;Alphaproteobacteria;Rhodobacterales;Rhodobacteraceae;Roseovarius;uncultured Roseovarius sp.; EU440991.1.1431 Bacteria;Proteobacteria;Alphaproteobacteria;Rhodobacterales;Rhodobacteraceae;Roseovarius;Maritimibacter sp. PR58-5; FJ615410.1.1357 Bacteria;Proteobacteria;Alphaproteobacteria;Rhodobacterales;Rhodobacteraceae;Roseovarius;uncultured bacterium; CU46744…
P30voK31_Locus_1553_Contig_41/60_Confidence_0.121_Length_642	DQ120726.1.1428 Bacteria;Proteobacteria;Alphaproteobacteria;Rhodobacterales;Rhodobacteraceae;Roseovarius;Roseovarius pacificus		1274	0	99	640/642 (99%)	0	0/642 (0%)	Plus/Plus	642	1428	1-642 (642)	30-671 (642)	EU440991.1.1431 Bacteria;Proteobacteria;Alphaproteobacteria;Rhodobacterales;Rhodobacteraceae;Roseovarius;Maritimibacter sp. PR58-5; EU360291.1.1426 Bacteria;Proteobacteria;Alphaproteobacteria;Rhodobacterales;Rhodobacteraceae;Roseovarius;uncultured Roseovarius sp.
P30voK23_Locus_1502_Contig_34/60_Confidence_0.157_Length_626	DQ120726.1.1428 Bacteria;Proteobacteria;Alphaproteobacteria;Rhodobacterales;Rhodobacteraceae;Roseovarius;Roseovarius pacificus		1212	0	99	618/626 (99%)	0	0/626 (0%)	Plus/Plus	626	1428	1-626 (626)	38-663 (626)	EU440991.1.1431 Bacteria;Proteobacteria;Alphaproteobacteria;Rhodobacterales;Rhodobacteraceae;Roseovarius;Maritimibacter sp. PR58-5; EU360291.1.1426 Bacteria;Proteobacteria;Alphaproteobacteria;Rhodobacterales;Rhodobacteraceae;Roseovarius;uncultured Roseovarius sp.
P30voK19_Locus_1487_Contig_17/65_Confidence_0.089_Length_760	AB597553.1.1497 Bacteria;Proteobacteria;Candidatus Thiobios;uncultured gamma proteobacterium		892	0	96	478/498 (96%)	0	1/498 (0%)	Plus/Plus	760	1497	7-504 (498)	1000-1496 (497)
P30voK25_Locus_1426_Contig_14/58_Confidence_0.083_Length_737	AB597553.1.1497 Bacteria;Proteobacteria;Candidatus Thiobios;uncultured gamma proteobacterium		854	0	96	459/479 (96%)	0	1/479 (0%)	Plus/Plus	737	1497	1-479 (479)	1019-1496 (478)
P30voK29_Locus_31502_Contig_1/1_Confidence_1.000_Length_115	AB597549.1.1544 Bacteria;Proteobacteria;Gammaproteobacteria;Order Incertae Sedis;Family Incertae Sedis;Sedimenticola;uncultured gamma proteobacterium		230	5e-53	100	115/115 (100%)	0	0/115 (0%)	Plus/Minus	115	1544	1-115 (115)	156-42 (115)	AF432145.1.1540 Bacteria;Proteobacteria;Gammaproteobacteria;Order Incertae Sedis;Family Incertae Sedis;Sedimenticola;Sedimenticola selenatireducens
P30voK19_Locus_1487_Contig_20/65_Confidence_0.071_Length_475	AB597531.1.1536 Bacteria;Proteobacteria;Betaproteobacteria;Rhodocyclales;Rhodocyclaceae;uncultured;uncultured gamma proteobacterium		384	4e-94	96	204/212 (96%)	0	0/212 (0%)	Plus/Plus	475	1536	1-212 (212)	1324-1535 (212)
P30voK23_Locus_27570_Contig_2/3_Confidence_0.625_Length_119	AB453956.1.1504 Bacteria;Proteobacteria;Gammaproteobacteria;Methylococcales;ET-SHO;Methylococcaceae bacterium ET-SHO		228	2e-52	98	117/119 (98%)	0	0/119 (0%)	Plus/Minus	119	1504	1-119 (119)	119-1 (119)	AM882538.1.1493 Bacteria;Proteobacteria;Class Incertae Sedis;Order Incertae Sedis;Family Incertae Sedis;Mariprofundus;uncultured gamma proteobacterium; AB597549.1.1544 Bacteria;Proteobacteria;Gammaproteobacteria;Order Incertae Sedis;Family Incertae Sedis;Sedimenticola;uncultured gamma proteobacterium
P30voK19_Locus_1487_Contig_23/65_Confidence_0.036_Length_182	AB114422.1.1465 Bacteria;Proteobacteria;Alphaproteobacteria;Rhodobacterales;Rhodobacteraceae;Roseovarius;Roseovarius sp. 2S5-2		356	6e-87	100	178/178 (100%)	0	0/178 (0%)	Plus/Plus	182	1465	5-182 (178)	983-1160 (178)	FJ403243.1.1422 Bacteria;Proteobacteria;Alphaproteobacteria;Rhodobacterales;Rhodobacteraceae;Roseovarius;Roseovarius sp. NH52J; DQ167248.1.1467 Bacteria;Proteobacteria;Alphaproteobacteria;Rhodobacterales;Rhodobacteraceae;Pseudoruegeria;Pseudoroseobacter euryhalinus

## Sheet: NP30_oases_vs_Silva
Contig	Target	Target_Accnum	Score	E-Value	Percent_Identities	Identities/Alignement_Length	Percent_Gaps	Gaps/Alignement_Length	Strand_Orientation	Contig_Length	Target_Length	Contig_Positions_Aligned	Target_Positions_Aligned	Equally_Good_Targets_(by_Score)
NP30voK21_Locus_40_Contig_87/169_Confidence_0.057_Length_1250	JQ256373.1.1534 Bacteria;Proteobacteria;Gammaproteobacteria;Alteromonadales;Idiomarinaceae;Pseudidiomarina;Pseudidiomarina sp. X07		380	1e-92	97	199/205 (97%)	0	0/205 (0%)	Plus/Plus	1250	1534	1-205 (205)	1330-1534 (205)
NP30voK21_Locus_40_Contig_83/169_Confidence_0.017_Length_385	JQ256373.1.1534 Bacteria;Proteobacteria;Gammaproteobacteria;Alteromonadales;Idiomarinaceae;Pseudidiomarina;Pseudidiomarina sp. X07		380	4e-93	97	199/205 (97%)	0	0/205 (0%)	Plus/Plus	385	1534	1-205 (205)	1330-1534 (205)
NP30voK31_Locus_114_Contig_39/163_Confidence_0.054_Length_1351	JQ256373.1.1534 Bacteria;Proteobacteria;Gammaproteobacteria;Alteromonadales;Idiomarinaceae;Pseudidiomarina;Pseudidiomarina sp. X07		380	2e-92	97	199/205 (97%)	0	0/205 (0%)	Plus/Minus	1351	1534	1147-1351 (205)	1534-1330 (205)
NP30voK27_Locus_5489_Contig_2/2_Confidence_0.500_Length_145	HQ697917.1.1503 Bacteria;Proteobacteria;Gammaproteobacteria;Alteromonadales;Alteromonadaceae;Marinobacter;Marinobacter sp. enrichment culture clone DF58		290	4e-69	100	145/145 (100%)	0	0/145 (0%)	Plus/Plus	145	1503	1-145 (145)	46-190 (145)	FN397898.1.1410 Bacteria;Proteobacteria;Gammaproteobacteria;Alteromonadales;Alteromonadaceae;Marinobacter;Marinobacter sp. CpA_a13
NP30voK19_Locus_6292_Contig_1/2_Confidence_1.000_Length_143	HQ395192.1.1491 Bacteria;Bacteroidetes;Bacteroidia;Bacteroidales;Marinilabiaceae;uncultured;uncultured bacterium		276	2e-65	99	140/141 (99%)	0	0/141 (0%)	Plus/Plus	143	1491	1-141 (141)	632-772 (141)	JN441524.1.1317 Bacteria;Bacteroidetes;Bacteroidia;Bacteroidales;Marinilabiaceae;uncultured;uncultured organism
NP30voK19_Locus_40_Contig_163/185_Confidence_0.005_Length_132	HM171258.1.1307 Bacteria;Proteobacteria;Gammaproteobacteria;Alteromonadales;Alteromonadaceae;Marinobacter;Marinobacter sp. enrichment culture clone M81C127		262	1e-61	100	131/131 (100%)	0	0/131 (0%)	Plus/Plus	132	1307	2-132 (131)	1092-1222 (131)	HQ696537.1.1291 Bacteria;Proteobacteria;Gammaproteobacteria;Alteromonadales;Alteromonadaceae;Marinobacter;actinobacterium GH31; HQ696525.1.1456 Bacteria;Proteobacteria;Gammaproteobacteria;Alteromonadales;Alteromonadaceae;Marinobacter;actinobacterium YH66; U61848.1.1534 Bacteria;Proteobacteria;Gammaproteobacteria;Alteromonadales;Alteromonadaceae;Marinobacter;Marinobacter sp. CAB; HQ697917.1.1503 B…
NP30voK31_Locus_114_Contig_78/163_Confidence_0.011_Length_264	HM126747.1.1460 Bacteria;Proteobacteria;Gammaproteobacteria;Oceanospirillales;Halomonadaceae;Halomonas;uncultured bacterium		518	1e-130	99	262/264 (99%)	0	0/264 (0%)	Plus/Minus	264	1460	1-264 (264)	779-516 (264)	FJ444955.1.1444 Bacteria;Proteobacteria;Gammaproteobacteria;Oceanospirillales;Halomonadaceae;Halomonas;Halomonas sp. whb9; FJ444951.1.1449 Bacteria;Proteobacteria;Gammaproteobacteria;Oceanospirillales;Halomonadaceae;Halomonas;Halomonas saccharevitans; FJ231169.1.1411 Bacteria;Proteobacteria;Gammaproteobacteria;Oceanospirillales;Halomonadaceae;Halomonas;Halomonas sp. LJ-NP1-1; FJ444986.1.1455 Bact…
NP30voK19_Locus_40_Contig_110/185_Confidence_0.021_Length_424	HE586862.1.1408 Bacteria;Proteobacteria;Gammaproteobacteria;Alteromonadales;Alteromonadaceae;Marinobacter;Marinobacter sp. RHS-str.1022EC		772	0	97	411/425 (97%)	0	2/425 (0%)	Plus/Plus	424	1408	1-424 (424)	737-1160 (424)	HE586883.1.1400 Bacteria;Proteobacteria;Gammaproteobacteria;Alteromonadales;Alteromonadaceae;Marinobacter;Marinobacter sp. RHS-str.304; HM468033.1.1463 Bacteria;Proteobacteria;Gammaproteobacteria;Alteromonadales;Alteromonadaceae;Marinobacter;uncultured bacterium; HE586880.1.1410 Bacteria;Proteobacteria;Gammaproteobacteria;Alteromonadales;Alteromonadaceae;Marinobacter;Marinobacter sp. RHS-str.301;…
NP30voK25_Locus_115_Contig_42/151_Confidence_0.035_Length_198	GU217711.1.1437 Bacteria;Proteobacteria;Gammaproteobacteria;Oceanospirillales;Halomonadaceae;Halomonas;Halomonas sp. ljh-20		390	4e-96	99	197/198 (99%)	0	0/198 (0%)	Plus/Minus	198	1437	1-198 (198)	363-166 (198)	GU217701.1.1437 Bacteria;Proteobacteria;Gammaproteobacteria;Oceanospirillales;Halomonadaceae;Halomonas;Halomonas sp. ljh-18; AM110974.1.1499 Bacteria;Proteobacteria;Gammaproteobacteria;Oceanospirillales;Halomonadaceae;Halomonas;Halomonas sp. 3019; GU217710.1.1436 Bacteria;Proteobacteria;Gammaproteobacteria;Oceanospirillales;Halomonadaceae;Halomonas;Halomonas sp. ljh-19; GU217703.1.1420 Bacteria;P…
NP30voK19_Locus_5493_Contig_3/4_Confidence_0.667_Length_128	GU217701.1.1437 Bacteria;Proteobacteria;Gammaproteobacteria;Oceanospirillales;Halomonadaceae;Halomonas;Halomonas sp. ljh-18		256	5e-60	100	128/128 (100%)	0	0/128 (0%)	Plus/Plus	128	1437	1-128 (128)	56-183 (128)	EU870508.1.1485 Bacteria;Proteobacteria;Gammaproteobacteria;Oceanospirillales;Halomonadaceae;Halomonas;Halomonas sp. Sua-BAC013; FJ984868.1.1419 Bacteria;Proteobacteria;Gammaproteobacteria;Oceanospirillales;Halomonadaceae;uncultured;Halomonas sp. YCSA39; EF554876.1.1485 Bacteria;Proteobacteria;Gammaproteobacteria;Oceanospirillales;Halomonadaceae;Halomonas;Halomonas sp. D39; AM110974.1.1499 Bacter…
NP30voK23_Locus_40_Contig_117/158_Confidence_0.039_Length_202	GQ377838.1.1261 Bacteria;Proteobacteria;Gammaproteobacteria;Alteromonadales;Alteromonadaceae;Marinobacter;uncultured bacterium		382	6e-94	98	197/201 (98%)	0	0/201 (0%)	Plus/Plus	202	1261	1-201 (201)	212-412 (201)	HE586880.1.1410 Bacteria;Proteobacteria;Gammaproteobacteria;Alteromonadales;Alteromonadaceae;Marinobacter;Marinobacter sp. RHS-str.301; HE586862.1.1408 Bacteria;Proteobacteria;Gammaproteobacteria;Alteromonadales;Alteromonadaceae;Marinobacter;Marinobacter sp. RHS-str.1022EC; GQ377810.1.1260 Bacteria;Proteobacteria;Gammaproteobacteria;Alteromonadales;Alteromonadaceae;Marinobacter;uncultured bacteri…
NP30voK19_Locus_40_Contig_126/185_Confidence_0.026_Length_202	GQ377838.1.1261 Bacteria;Proteobacteria;Gammaproteobacteria;Alteromonadales;Alteromonadaceae;Marinobacter;uncultured bacterium		372	3e-91	97	195/201 (97%)	0	0/201 (0%)	Plus/Plus	202	1261	1-201 (201)	212-412 (201)	HE586880.1.1410 Bacteria;Proteobacteria;Gammaproteobacteria;Alteromonadales;Alteromonadaceae;Marinobacter;Marinobacter sp. RHS-str.301; HE586862.1.1408 Bacteria;Proteobacteria;Gammaproteobacteria;Alteromonadales;Alteromonadaceae;Marinobacter;Marinobacter sp. RHS-str.1022EC; GQ377810.1.1260 Bacteria;Proteobacteria;Gammaproteobacteria;Alteromonadales;Alteromonadaceae;Marinobacter;uncultured bacteri…
NP30voK25_Locus_115_Contig_24/151_Confidence_0.035_Length_195	GQ377838.1.1261 Bacteria;Proteobacteria;Gammaproteobacteria;Alteromonadales;Alteromonadaceae;Marinobacter;uncultured bacterium		370	1e-90	98	190/193 (98%)	0	0/193 (0%)	Plus/Minus	195	1261	1-193 (193)	515-323 (193)
NP30voK29_Locus_114_Contig_24/160_Confidence_0.066_Length_811	FR744543.1.1461 Bacteria;Proteobacteria;Betaproteobacteria;Rhodocyclales;Rhodocyclaceae;uncultured;uncultured bacterium		1538	0	99	777/782 (99%)	0	1/782 (0%)	Plus/Minus	811	1461	1-782 (782)	781-1 (781)
NP30voK29_Locus_114_Contig_25/160_Confidence_0.066_Length_803	FR744543.1.1461 Bacteria;Proteobacteria;Betaproteobacteria;Rhodocyclales;Rhodocyclaceae;uncultured;uncultured bacterium		1538	0	99	777/782 (99%)	0	1/782 (0%)	Plus/Minus	803	1461	1-782 (782)	781-1 (781)
NP30voK19_Locus_40_Contig_143/185_Confidence_0.068_Length_803	FR744543.1.1461 Bacteria;Proteobacteria;Betaproteobacteria;Rhodocyclales;Rhodocyclaceae;uncultured;uncultured bacterium		1528	0	99	775/782 (99%)	0	1/782 (0%)	Plus/Plus	803	1461	22-803 (782)	1-781 (781)
NP30voK19_Locus_40_Contig_138/185_Confidence_0.073_Length_811	FR744543.1.1461 Bacteria;Proteobacteria;Betaproteobacteria;Rhodocyclales;Rhodocyclaceae;uncultured;uncultured bacterium		1528	0	99	775/782 (99%)	0	1/782 (0%)	Plus/Plus	811	1461	30-811 (782)	1-781 (781)
NP30voK29_Locus_114_Contig_26/160_Confidence_0.060_Length_803	FR744543.1.1461 Bacteria;Proteobacteria;Betaproteobacteria;Rhodocyclales;Rhodocyclaceae;uncultured;uncultured bacterium		1528	0	99	775/782 (99%)	0	1/782 (0%)	Plus/Minus	803	1461	1-782 (782)	781-1 (781)
NP30voK23_Locus_40_Contig_129/158_Confidence_0.078_Length_803	FR744543.1.1461 Bacteria;Proteobacteria;Betaproteobacteria;Rhodocyclales;Rhodocyclaceae;uncultured;uncultured bacterium		1518	0	99	773/782 (99%)	0	1/782 (0%)	Plus/Plus	803	1461	22-803 (782)	1-781 (781)
NP30voK25_Locus_115_Contig_34/151_Confidence_0.082_Length_811	FR744543.1.1461 Bacteria;Proteobacteria;Betaproteobacteria;Rhodocyclales;Rhodocyclaceae;uncultured;uncultured bacterium		1518	0	99	773/782 (99%)	0	1/782 (0%)	Plus/Minus	811	1461	1-782 (782)	781-1 (781)
NP30voK21_Locus_40_Contig_128/169_Confidence_0.040_Length_414	FR744543.1.1461 Bacteria;Proteobacteria;Betaproteobacteria;Rhodocyclales;Rhodocyclaceae;uncultured;uncultured bacterium		782	0	99	401/406 (99%)	0	1/406 (0%)	Plus/Plus	414	1461	9-414 (406)	1-405 (405)
NP30voK19_Locus_40_Contig_98/185_Confidence_0.031_Length_379	FR744543.1.1461 Bacteria;Proteobacteria;Betaproteobacteria;Rhodocyclales;Rhodocyclaceae;uncultured;uncultured bacterium		752	0	99	378/379 (99%)	0	0/379 (0%)	Plus/Plus	379	1461	1-379 (379)	920-1298 (379)
NP30voK31_Locus_114_Contig_61/163_Confidence_0.027_Length_386	FR744543.1.1461 Bacteria;Proteobacteria;Betaproteobacteria;Rhodocyclales;Rhodocyclaceae;uncultured;uncultured bacterium		742	0	99	376/378 (99%)	0	1/378 (0%)	Plus/Minus	386	1461	1-378 (378)	377-1 (377)
NP30voK31_Locus_114_Contig_54/163_Confidence_0.043_Length_305	FR744543.1.1461 Bacteria;Proteobacteria;Betaproteobacteria;Rhodocyclales;Rhodocyclaceae;uncultured;uncultured bacterium		590	3e-150	99	302/305 (99%)	0	1/305 (0%)	Plus/Minus	305	1461	1-305 (305)	548-245 (304)
NP30voK31_Locus_114_Contig_64/163_Confidence_0.016_Length_633	FR744543.1.1461 Bacteria;Proteobacteria;Betaproteobacteria;Rhodocyclales;Rhodocyclaceae;uncultured;uncultured bacterium		548	2e-138	100	274/274 (100%)	0	0/274 (0%)	Plus/Minus	633	1461	1-274 (274)	274-1 (274)
NP30voK23_Locus_40_Contig_132/158_Confidence_0.017_Length_370	FR744543.1.1461 Bacteria;Proteobacteria;Betaproteobacteria;Rhodocyclales;Rhodocyclaceae;uncultured;uncultured bacterium		532	2e-134	100	266/266 (100%)	0	0/266 (0%)	Plus/Plus	370	1461	105-370 (266)	1-266 (266)
NP30voK21_Locus_40_Contig_137/169_Confidence_0.006_Length_409	FR744543.1.1461 Bacteria;Proteobacteria;Betaproteobacteria;Rhodocyclales;Rhodocyclaceae;uncultured;uncultured bacterium		528	3e-133	100	264/264 (100%)	0	0/264 (0%)	Plus/Plus	409	1461	146-409 (264)	1-264 (264)
NP30voK19_Locus_40_Contig_150/185_Confidence_0.016_Length_389	FR744543.1.1461 Bacteria;Proteobacteria;Betaproteobacteria;Rhodocyclales;Rhodocyclaceae;uncultured;uncultured bacterium		524	4e-132	100	262/262 (100%)	0	0/262 (0%)	Plus/Plus	389	1461	128-389 (262)	1-262 (262)
NP30voK25_Locus_115_Contig_15/151_Confidence_0.023_Length_198	FR744543.1.1461 Bacteria;Proteobacteria;Betaproteobacteria;Rhodocyclales;Rhodocyclaceae;uncultured;uncultured bacterium		396	9e-98	100	198/198 (100%)	0	0/198 (0%)	Plus/Minus	198	1461	1-198 (198)	1321-1124 (198)
NP30voK29_Locus_114_Contig_20/160_Confidence_0.027_Length_203	FR744543.1.1461 Bacteria;Proteobacteria;Betaproteobacteria;Rhodocyclales;Rhodocyclaceae;uncultured;uncultured bacterium		384	2e-94	98	198/202 (98%)	0	0/202 (0%)	Plus/Minus	203	1461	2-203 (202)	446-245 (202)
NP30voK31_Locus_114_Contig_53/163_Confidence_0.038_Length_204	FR744543.1.1461 Bacteria;Proteobacteria;Betaproteobacteria;Rhodocyclales;Rhodocyclaceae;uncultured;uncultured bacterium		376	3e-92	98	198/203 (98%)	0	1/203 (0%)	Plus/Minus	204	1461	2-204 (203)	446-245 (202)
NP30voK19_Locus_40_Contig_123/185_Confidence_0.021_Length_188	FR744543.1.1461 Bacteria;Proteobacteria;Betaproteobacteria;Rhodocyclales;Rhodocyclaceae;uncultured;uncultured bacterium		368	3e-90	99	186/187 (99%)	0	0/187 (0%)	Plus/Plus	188	1461	2-188 (187)	362-548 (187)
NP30voK27_Locus_114_Contig_10/149_Confidence_0.017_Length_167	FR744543.1.1461 Bacteria;Proteobacteria;Betaproteobacteria;Rhodocyclales;Rhodocyclaceae;uncultured;uncultured bacterium		308	6e-74	97	162/167 (97%)	0	0/167 (0%)	Plus/Minus	167	1461	1-167 (167)	1194-1028 (167)
NP30voK23_Locus_40_Contig_97/158_Confidence_0.022_Length_219	FJ903190.1.1529 Bacteria;Proteobacteria;Gammaproteobacteria;Alteromonadales;Alteromonadaceae;Marinobacter;Marinobacter sp. H3(2009)		390	4e-96	96	207/215 (96%)	0	0/215 (0%)	Plus/Plus	219	1529	1-215 (215)	993-1207 (215)	HM171189.1.1358 Bacteria;Proteobacteria;Gammaproteobacteria;Alteromonadales;Alteromonadaceae;Marinobacter;uncultured Marinobacter sp.; HM171174.1.1344 Bacteria;Proteobacteria;Gammaproteobacteria;Alteromonadales;Alteromonadaceae;Marinobacter;uncultured Marinobacter sp.; HE586883.1.1400 Bacteria;Proteobacteria;Gammaproteobacteria;Alteromonadales;Alteromonadaceae;Marinobacter;Marinobacter sp. RHS-st…
NP30voK31_Locus_114_Contig_81/163_Confidence_0.005_Length_134	FJ205203.1.1476 Bacteria;Proteobacteria;Gammaproteobacteria;Alteromonadales;Alteromonadaceae;Marinobacter;uncultured gamma proteobacterium		260	5e-61	99	132/133 (99%)	0	0/133 (0%)	Plus/Minus	134	1476	1-133 (133)	702-570 (133)	HE586883.1.1400 Bacteria;Proteobacteria;Gammaproteobacteria;Alteromonadales;Alteromonadaceae;Marinobacter;Marinobacter sp. RHS-str.304; HE586880.1.1410 Bacteria;Proteobacteria;Gammaproteobacteria;Alteromonadales;Alteromonadaceae;Marinobacter;Marinobacter sp. RHS-str.301; HM171174.1.1344 Bacteria;Proteobacteria;Gammaproteobacteria;Alteromonadales;Alteromonadaceae;Marinobacter;uncultured Marinobact…
NP30voK21_Locus_40_Contig_147/169_Confidence_0.023_Length_128	FJ205203.1.1476 Bacteria;Proteobacteria;Gammaproteobacteria;Alteromonadales;Alteromonadaceae;Marinobacter;uncultured gamma proteobacterium		256	5e-60	100	128/128 (100%)	0	0/128 (0%)	Plus/Plus	128	1476	1-128 (128)	575-702 (128)	HE586883.1.1400 Bacteria;Proteobacteria;Gammaproteobacteria;Alteromonadales;Alteromonadaceae;Marinobacter;Marinobacter sp. RHS-str.304; HE586880.1.1410 Bacteria;Proteobacteria;Gammaproteobacteria;Alteromonadales;Alteromonadaceae;Marinobacter;Marinobacter sp. RHS-str.301; HM171174.1.1344 Bacteria;Proteobacteria;Gammaproteobacteria;Alteromonadales;Alteromonadaceae;Marinobacter;uncultured Marinobact…
NP30voK23_Locus_6053_Contig_2/2_Confidence_0.333_Length_120	EU358741.1.1500 Bacteria;Bacteroidetes;Sphingobacteriia;Sphingobacteriales;WCHB1-69;uncultured bacterium		230	6e-53	99	117/118 (99%)	0	0/118 (0%)	Plus/Plus	120	1500	1-118 (118)	102-219 (118)	HQ183944.1.1487 Bacteria;Bacteroidetes;Sphingobacteriia;Sphingobacteriales;WCHB1-69;uncultured Bacteroidetes bacterium; FJ825571.1.1394 Bacteria;Bacteroidetes;Sphingobacteriia;Sphingobacteriales;WCHB1-69;uncultured bacterium
NP30voK25_Locus_11779_Contig_1/1_Confidence_0.000_Length_106	EU358741.1.1500 Bacteria;Bacteroidetes;Sphingobacteriia;Sphingobacteriales;WCHB1-69;uncultured bacterium		196	8e-44	97	103/106 (97%)	0	0/106 (0%)	Plus/Plus	106	1500	1-106 (106)	626-731 (106)	FJ825571.1.1394 Bacteria;Bacteroidetes;Sphingobacteriia;Sphingobacteriales;WCHB1-69;uncultured bacterium
NP30voK19_Locus_5493_Contig_1/4_Confidence_0.500_Length_145	EF554876.1.1485 Bacteria;Proteobacteria;Gammaproteobacteria;Oceanospirillales;Halomonadaceae;Halomonas;Halomonas sp. D39		290	4e-69	100	145/145 (100%)	0	0/145 (0%)	Plus/Plus	145	1485	1-145 (145)	20-164 (145)	EU085033.1.1517 Bacteria;Proteobacteria;Gammaproteobacteria;Oceanospirillales;Halomonadaceae;Halomonas;Halomonas korlensis; FJ152554.1.1495 Bacteria;Proteobacteria;Gammaproteobacteria;Oceanospirillales;Halomonadaceae;uncultured;uncultured bacterium; FN435918.1.1440 Bacteria;Proteobacteria;Gammaproteobacteria;Oceanospirillales;Halomonadaceae;Halomonas;Halomonas sp. 70 JDE-2009; EU085036.1.1433 Bac…
NP30voK19_Locus_40_Contig_160/185_Confidence_0.021_Length_367	CP000514.798762.800294 Bacteria;Proteobacteria;Gammaproteobacteria;Alteromonadales;Alteromonadaceae;Marinobacter;Marinobacter aquaeolei VT8		590	4e-150	97	312/323 (97%)	0	0/323 (0%)	Plus/Plus	367	1533	1-323 (323)	1211-1533 (323)	CP000514.1010143.1011675 Bacteria;Proteobacteria;Gammaproteobacteria;Alteromonadales;Alteromonadaceae;Marinobacter;Marinobacter aquaeolei VT8; U61848.1.1534 Bacteria;Proteobacteria;Gammaproteobacteria;Alteromonadales;Alteromonadaceae;Marinobacter;Marinobacter sp. CAB; CP000514.2768183.2769715 Bacteria;Proteobacteria;Gammaproteobacteria;Alteromonadales;Alteromonadaceae;Marinobacter;Marinobacter aq…
NP30voK21_Locus_40_Contig_107/169_Confidence_0.029_Length_271	AY972852.1.1495 Bacteria;Proteobacteria;Betaproteobacteria;Rhodocyclales;Rhodocyclaceae;uncultured;Denitromonas indolicum		526	7e-133	99	268/271 (99%)	0	0/271 (0%)	Plus/Plus	271	1495	1-271 (271)	596-866 (271)	FJ516802.1.1496 Bacteria;Proteobacteria;Betaproteobacteria;Rhodocyclales;Rhodocyclaceae;uncultured;uncultured beta proteobacterium
NP30voK21_Locus_4378_Contig_1/1_Confidence_0.000_Length_112	AY605142.1.1495 Bacteria;Spirochaetes;Spirochaetes;Spirochaetales;Spirochaetaceae;Spirochaeta;uncultured spirochete		224	2e-51	100	112/112 (100%)	0	0/112 (0%)	Plus/Minus	112	1495	1-112 (112)	481-370 (112)
NP30voK19_Locus_5493_Contig_2/4_Confidence_0.500_Length_145	AM941393.1.1455 Bacteria;Proteobacteria;Gammaproteobacteria;Oceanospirillales;Halomonadaceae;Halomonas;Halomonas sp. H35115		290	4e-69	100	145/145 (100%)	0	0/145 (0%)	Plus/Plus	145	1455	1-145 (145)	25-169 (145)	AY726822.1.1202 Bacteria;Proteobacteria;Gammaproteobacteria;Oceanospirillales;Halomonadaceae;Halomonas;uncultured Halomonas sp.; EU491909.1.1455 Bacteria;Proteobacteria;Gammaproteobacteria;Oceanospirillales;Halomonadaceae;Halomonas;uncultured bacterium; AJ551118.1.1557 Bacteria;Proteobacteria;Gammaproteobacteria;Oceanospirillales;Halomonadaceae;Halomonas;Halomonas sp. mp4
NP30voK31_Locus_114_Contig_88/163_Confidence_0.022_Length_399	AM406670.3515378.3516911 Bacteria;Proteobacteria;Betaproteobacteria;Rhodocyclales;Rhodocyclaceae;Azoarcus;Azoarcus sp. BH72		628	2e-160	97	332/344 (97%)	0	0/344 (0%)	Plus/Minus	399	1509	56-399 (344)	1509-1166 (344)	AM406670.1391911.1393444 Bacteria;Proteobacteria;Betaproteobacteria;Rhodocyclales;Rhodocyclaceae;Azoarcus;Azoarcus sp. BH72; HQ184348.1.1533 Bacteria;Proteobacteria;Betaproteobacteria;Rhodocyclales;Rhodocyclaceae;Thauera;uncultured Rhodocyclaceae bacterium; AF072925.1.1540 Bacteria;Proteobacteria;Betaproteobacteria;Rhodocyclales;Rhodocyclaceae;Azoarcus;uncultured bacterium A33
NP30voK31_Locus_114_Contig_69/163_Confidence_0.011_Length_101	AF432145.1.1540 Bacteria;Proteobacteria;Gammaproteobacteria;Order Incertae Sedis;Family Incertae Sedis;Sedimenticola;Sedimenticola selenatireducens		202	2e-45	100	101/101 (100%)	0	0/101 (0%)	Plus/Minus	101	1539	1-101 (101)	185-85 (101)	AM292414.1.1424 Bacteria;Proteobacteria;Gammaproteobacteria;Order Incertae Sedis;Family Incertae Sedis;Sedimenticola;gamma proteobacterium TT-Z; EU580679.1.1339 Bacteria;Proteobacteria;Gammaproteobacteria;Order Incertae Sedis;Family Incertae Sedis;Sedimenticola;uncultured bacterium; AB597549.1.1544 Bacteria;Proteobacteria;Gammaproteobacteria;Order Incertae Sedis;Family Incertae Sedis;Sedimenticol…
NP30voK19_Locus_40_Contig_94/185_Confidence_0.016_Length_300	AB597553.1.1497 Bacteria;Proteobacteria;Candidatus Thiobios;uncultured gamma proteobacterium		532	2e-134	96	284/296 (96%)	0	0/296 (0%)	Plus/Plus	300	1497	5-300 (296)	1201-1496 (296)
NP30voK19_Locus_40_Contig_132/185_Confidence_0.010_Length_101	AB597549.1.1544 Bacteria;Proteobacteria;Gammaproteobacteria;Order Incertae Sedis;Family Incertae Sedis;Sedimenticola;uncultured gamma proteobacterium		196	8e-44	99	100/101 (99%)	0	0/101 (0%)	Plus/Plus	101	1544	1-101 (101)	98-198 (101)	AM292414.1.1424 Bacteria;Proteobacteria;Gammaproteobacteria;Order Incertae Sedis;Family Incertae Sedis;Sedimenticola;gamma proteobacterium TT-Z; EU580679.1.1339 Bacteria;Proteobacteria;Gammaproteobacteria;Order Incertae Sedis;Family Incertae Sedis;Sedimenticola;uncultured bacterium; AF432145.1.1540 Bacteria;Proteobacteria;Gammaproteobacteria;Order Incertae Sedis;Family Incertae Sedis;Sedimenticol…
NP30voK31_Locus_114_Contig_94/163_Confidence_0.027_Length_458	AB597531.1.1536 Bacteria;Proteobacteria;Betaproteobacteria;Rhodocyclales;Rhodocyclaceae;uncultured;uncultured gamma proteobacterium		628	2e-160	97	332/344 (97%)	0	0/344 (0%)	Plus/Minus	458	1536	115-458 (344)	1536-1193 (344)
