# Supplementary material for: The presence of nitrate dramatically changed the predominant microbial community in perchlorate degrading cultures under saline conditions
Source: BMC Microbiol. 2014 Sep 7;14:225. doi: 10.1186/s12866-014-0225-3 (PMC4174249; doi:10.1186/s12866-014-0225-3)
Supplement: Additional file 6: — 16S rDNA signature sequences identified in P30 and NP30 metagenomic contigs. [file 12866_2014_225_MOESM6_ESM.xls]

## Sheet: P30_metavelvet_vs_16Smicrobial
Contig ID [compatible contigs]	Sequence (5' to 3')
NODE_5499_length_251_cov_7.952191_reverse_complement []	CACATGCAAGTCGAACGGTAGCGGGGAGAGCTTGCTCTCTGCCGACGAGTGGCGAACGGGTGAGTAATGCATCGGAACGTACCTAGTTGTGGGGGATAGCCCGGCGAAAGCCGGATTAATACCGCATACGCCCTTTGGGGGAAAGCGGGGGATCTTCGGACCTCGCGCAATTGGAGCGGCCGATGTCGGATTAGCTAGTAGGTGGGGTAATGGCTCACCTAGGCGACGATCCGTAGCTGGTCTGAGAGGATGATCAGCCACACTGGGAC
NODE_69701_length_93_cov_11.602151 []	CATCATGGCCCTTATGGGTAGGGCTTCACACGTCATACAATGGTCGGTACAGAGGGTTGCCAAGCCGCGAGGTGGAGCTAATCCCAGAAAGCCGATCGTAGTCCGGATCGT
NODE_9035_length_138_cov_12.666667 []	TAAAGCGCGCGTAGGCGGATCGGAAAGTTGGGGGTGAAATCCCGGGGCTCAACCCCGGAACTGCCTCCAAAACTATCGGTCTAGAGTTCGAGAGAGGTGAGTGGAATTCCGAGTGTAGAGGTGAAATTCGTAGATATTCGGAGGAACACCAGTGGC
NODE_16401_length_87_cov_21.678162_reverse_complement []	TTAATTCGAAGCAACGCGCAGAACCTTACCAACCCTTGACATCCTGATCGCGGTTACGAGAGATCGTTTCCTTCAGTTCGGCTGGATCAGTGACAGGTGCTGCAT
NODE_9972_length_86_cov_4.744186 []	CGCTATTAGATGAGCTTGCGTTGGATTAGCTAGTTGGTGAGGTAATGGCTCACCAAGGCGACGATCCATAGCTGGTCTGAGAGGACGATCAGCCACACTGGGAC
NODE_12825_length_200_cov_12.540000 []	CTGGGCGTAAAGCGTGCGCAGGCGGTTGTGTAAGACAGGTGTGAAATCCCCGGGCTTAACCTGGGAACTGCGCTTGTGACTGCACGGCTAGAGTACGGTAGAGGGGGGTGGAATTCCACGTGTAGCAGTGAAATGCGTAGAGATGTGGAGGAACACCGATGGCGAAGGCAGCCCCCTGGGCCTGTACTGACGCTCATGCACGAAAGCGTGGGGAGCAA
NODE_42282_length_87_cov_16.252874 []	GATACCCTGGTAGTCCACACCGTAAACGATGAATGCCAGTCGTCGGGCAGTATACTGTTCGGTGACACACCTAACGGATTAAGCATTCCGCCTGGGGAGTACGGT
NODE_33564_length_145_cov_5.737931_reverse_complement []	CTGGGCGTAAAGCGTGCGTAGGCGGTTTAGTAAGTCAGATGTGAAAGCCCTGGGCTTAACCTGGGAACTGCATTTGAAACTGCTGAACTAGAGTGTGGTAGAGGGAAGTGGAATTCCGGGTGTAGCGGTGAAATGCGTAGATATCCGGAGGAACACCAGTGGC
NODE_2023_length_229_cov_14.069869 []	ACACATGCAAGTCGAACGAAGCCTTCGGGCTTAGTGGCGGACGGGTTAGTAACGCGTGGGAACGTGCCTTTCACTACGGAATAGTCCCGGGAAACTGGGTTTAATACCGTATACGCCCTTCGGGGGAAAGAATTTCGGTGAAAGATCGGCCCGCGTTAGATTAGGTAGTTGGTGGGGTAATGGCCTACCAAGCCTACGATCTATAGCTGGTTTTAGAGGATGATCAGCAACACTGGGACTGAGACAC
NODE_10330_length_109_cov_12.532110_reverse_complement []	GCCATGCCGCGTGAGTGAAGAAGGCCTTCGGGTTGTAAAGCTCTTTCAGGTGAGAAGAAATGGCGCTGTCTAATACATGGCGTCGATGACGGTACCACCAGAAGAAGCACCGGCTAACTACGTGCCA
NODE_20092_length_84_cov_19.845238 []	GCCATGCCGCGTGAGTGATGAAGGCCTTAGGGTCGTAAAGCTCTTTCGCCAGGGATGATAATGACAGTACCTGGTAAAGAAACCCCGGCTAACTCCGTGCCA
NODE_12094_length_84_cov_8.416667 []	ACCCTGGTAGTCCACGCCCTAAACGATGTCGACTAGTTGTTCGGAGAGGAAACTTTCTGAGTAACGCAGCTAACGCGTGAAGTCGACCGCCTGGGGAGTACG
NODE_37202_length_117_cov_18.735043_reverse_complement []	CTCGTGTCGTGAGATGTTCGGTTAAGTCCGGCAACGAGCGCAACCCACATCCCTAGTTGCCAGCAGTTCGGCTGGGCACTCTATGGAAACTGCCCGTGATAAGCGGGAGGAAGGTGTGGATGACGTCAAGTCCTC
NODE_10098_length_82_cov_14.414634_reverse_complement []	CACACGTGCTACAATGGCAGTGACAATGGGTTAATCCCAAAAAACTGTCTCAGTTCGGATTGGGGTCTGCAACTCGACCCCATGAAGTCGGAATCGCTAG

## Sheet: NP30_metavelvet_vs_16SMicrobial
Contig ID [compatible contigs]	Sequence (5' to 3')
NODE_3834_length_100_cov_9.440000_reverse_complement []	CGGACGGGTGAGTAATGCATAGGAATCTGCCCGATAGTGGGGGATAACCTGGGGAAACCCAGGCTAATACCGCATACGTCCTACGGGAGAAAGCAGGGGCTCTTCGGACCTTGCGCTA
NODE_55358_length_136_cov_3.588235 []	GAGTAACACGTAGATAATCTGTCTCTGGATGGGGGATAGCCCATGGAAACATGGGGTAATACCGCATAAGCTCTTTCTGTCATAAGGCGGATTGAGGAAAGGCGCTTAGGCGCCGTCCGGAGAGGAGTCTGCGGTCCATTAGTTAGTTGGTGGG
NODE_15429_length_120_cov_3.533333 []	GATACTGTTATTCTTGAATGTAGTTGAGGTAGGCGGAATGTGTAATGTAGCGGTGAAATGCATAGATATTACACAGAACACCGATTGCGAAGGCAGCTTACTAAGCTATGATTGACGCTGATGCACGAAAGCGTGGGG
NODE_47957_length_88_cov_4.477273 []	ACACGTAAGGGGCGAGCGTTGTTCGGAATTATTGGGCGTAAAGGGCGCGTAGGCGGCATAGCAAGTCAGATGTGAAATATCCCAGCTTAACTGGGGGAGCGCGTTT
NODE_8803_length_115_cov_3.678261_reverse_complement []	AGCTAAGAATCTTCCGCAATGGGCGAAAGCCTGACGGAGCGACGCCGCGTGAACGAAGAAGGCCGAAAGGTTGTAAAGTTCTTTTCTTGGAGAAGAATAAGCATTACAGGAAATGGTAGTGTGATGACGTTAA
NODE_44405_length_220_cov_17.109091_reverse_complement []	CACATGCAAGTCGAACGGTAGCGGGGAGAGCTTGCTCTCTGCCGACGAGTGGCGAACGGGTGAGTAATGCATCGGAACGTACCTAGTTGTGGGGGATAGCCCGGCGAAAGCCGGATTAATACCGCATACGCCCTTTGGGGGAAAGCGGGGGATCTTCGGACCTCGCGCAATTGGAGCGGCCGATGTCGGATTAGCTAGTAGGTGGGGTAATGGCTCACCTAGGCGACGATCCGTAGCT
NODE_46844_length_85_cov_3.047059 []	CACACGTGCTACAATGGCCGGTACAGAGGGCCGCAAACCCGCGAGGGGGAGCAAATCTCACAAAACCGGTCGTAGTCCGGATCGCAGTCTGCAACTCGACTGC
NODE_52841_length_100_cov_4.470000_reverse_complement []	TCCACGCCGTAAACGATGATTACTCGATGTTGGCGATATACAGTCAGCGTCTGAGCGAAAGCAATAAGTAATCCACCTGGGGAGTACGATCGCAAGATTGAAACTCAAAGGAATTGAC
NODE_6068_length_145_cov_28.262070 []	CGGGCTTAACCTGGGAACTGCGCTTGTGACTGCACGGCTAGAGTACGGTAGAGGGGGGTGGAATTCCACGTGTAGCAGTGAAATGCGTAGAGATGTGGAGGAACACCGATGGCGAAGGCAGCCCCCTGGGCCTGTACTGACGCTCATGCACGAAAGCGTGGGG
NODE_55057_length_94_cov_4.755319 []	TACACACGTGCTACAATGAACGGTACAGAGCGCCGCGAGACCGCGAGGTCAAGCAAATCGCTAAAAGCCGTTCCCAGTACAGATTGGAGTCTGAAACTCGACTCCATGAAGG
NODE_352_length_122_cov_6.811475_reverse_complement []	ATTACTGGGCGTAAAGCGCGCGTAGGTGGCTTGATAAGCCGGTTGTGAAAGCCCCGGGCTCAACCTGGGAACAGCATCCGGAACTGTCAGGCTAGAGTGCAGGAGAGGAAGGTAGAATTCCCGGTGTAGCGGTGAAATGC
NODE_47372_length_82_cov_2.231707_reverse_complement []	CCACGCCGTAAACGATGTGCACTGGGTGTTGGCCCGTTGGGGTCAGTGCCGAAGCTAACGCGATAAGTGCACCGCCTGGGGAGTATGCTCGCAAGGGTGA

## Sheet: P30_metavelvet_vs_Silva
Contig ID [compatible contigs]	Sequence (5' to 3')
NODE_5499_length_251_cov_7.952191_reverse_complement []	CACATGCAAGTCGAACGGTAGCGGGGAGAGCTTGCTCTCTGCCGACGAGTGGCGAACGGGTGAGTAATGCATCGGAACGTACCTAGTTGTGGGGGATAGCCCGGCGAAAGCCGGATTAATACCGCATACGCCCTTTGGGGGAAAGCGGGGGATCTTCGGACCTCGCGCAATTGGAGCGGCCGATGTCGGATTAGCTAGTAGGTGGGGTAATGGCTCACCTAGGCGACGATCCGTAGCTGGTCTGAGAGGATGATCAGCCACACTGGGAC
NODE_9035_length_138_cov_12.666667 []	TAAAGCGCGCGTAGGCGGATCGGAAAGTTGGGGGTGAAATCCCGGGGCTCAACCCCGGAACTGCCTCCAAAACTATCGGTCTAGAGTTCGAGAGAGGTGAGTGGAATTCCGAGTGTAGAGGTGAAATTCGTAGATATTCGGAGGAACACCAGTGGC
NODE_69701_length_93_cov_11.602151 []	CATCATGGCCCTTATGGGTAGGGCTTCACACGTCATACAATGGTCGGTACAGAGGGTTGCCAAGCCGCGAGGTGGAGCTAATCCCAGAAAGCCGATCGTAGTCCGGATCGT
NODE_16401_length_87_cov_21.678162_reverse_complement []	TTAATTCGAAGCAACGCGCAGAACCTTACCAACCCTTGACATCCTGATCGCGGTTACGAGAGATCGTTTCCTTCAGTTCGGCTGGATCAGTGACAGGTGCTGCAT
NODE_12825_length_200_cov_12.540000 []	CTGGGCGTAAAGCGTGCGCAGGCGGTTGTGTAAGACAGGTGTGAAATCCCCGGGCTTAACCTGGGAACTGCGCTTGTGACTGCACGGCTAGAGTACGGTAGAGGGGGGTGGAATTCCACGTGTAGCAGTGAAATGCGTAGAGATGTGGAGGAACACCGATGGCGAAGGCAGCCCCCTGGGCCTGTACTGACGCTCATGCACGAAAGCGTGGGGAGCAA
NODE_9972_length_86_cov_4.744186 []	CGCTATTAGATGAGCTTGCGTTGGATTAGCTAGTTGGTGAGGTAATGGCTCACCAAGGCGACGATCCATAGCTGGTCTGAGAGGACGATCAGCCACACTGGGAC
NODE_42282_length_87_cov_16.252874 []	GATACCCTGGTAGTCCACACCGTAAACGATGAATGCCAGTCGTCGGGCAGTATACTGTTCGGTGACACACCTAACGGATTAAGCATTCCGCCTGGGGAGTACGGT
NODE_33564_length_145_cov_5.737931_reverse_complement []	CTGGGCGTAAAGCGTGCGTAGGCGGTTTAGTAAGTCAGATGTGAAAGCCCTGGGCTTAACCTGGGAACTGCATTTGAAACTGCTGAACTAGAGTGTGGTAGAGGGAAGTGGAATTCCGGGTGTAGCGGTGAAATGCGTAGATATCCGGAGGAACACCAGTGGC
NODE_2023_length_229_cov_14.069869 []	ACACATGCAAGTCGAACGAAGCCTTCGGGCTTAGTGGCGGACGGGTTAGTAACGCGTGGGAACGTGCCTTTCACTACGGAATAGTCCCGGGAAACTGGGTTTAATACCGTATACGCCCTTCGGGGGAAAGAATTTCGGTGAAAGATCGGCCCGCGTTAGATTAGGTAGTTGGTGGGGTAATGGCCTACCAAGCCTACGATCTATAGCTGGTTTTAGAGGATGATCAGCAACACTGGGACTGAGACAC
NODE_10330_length_109_cov_12.532110_reverse_complement []	GCCATGCCGCGTGAGTGAAGAAGGCCTTCGGGTTGTAAAGCTCTTTCAGGTGAGAAGAAATGGCGCTGTCTAATACATGGCGTCGATGACGGTACCACCAGAAGAAGCACCGGCTAACTACGTGCCA
NODE_12094_length_84_cov_8.416667 []	ACCCTGGTAGTCCACGCCCTAAACGATGTCGACTAGTTGTTCGGAGAGGAAACTTTCTGAGTAACGCAGCTAACGCGTGAAGTCGACCGCCTGGGGAGTACG
NODE_20092_length_84_cov_19.845238 []	GCCATGCCGCGTGAGTGATGAAGGCCTTAGGGTCGTAAAGCTCTTTCGCCAGGGATGATAATGACAGTACCTGGTAAAGAAACCCCGGCTAACTCCGTGCCA
NODE_37202_length_117_cov_18.735043_reverse_complement []	CTCGTGTCGTGAGATGTTCGGTTAAGTCCGGCAACGAGCGCAACCCACATCCCTAGTTGCCAGCAGTTCGGCTGGGCACTCTATGGAAACTGCCCGTGATAAGCGGGAGGAAGGTGTGGATGACGTCAAGTCCTC
NODE_10098_length_82_cov_14.414634_reverse_complement []	CACACGTGCTACAATGGCAGTGACAATGGGTTAATCCCAAAAAACTGTCTCAGTTCGGATTGGGGTCTGCAACTCGACCCCATGAAGTCGGAATCGCTAG

## Sheet: NP30_metavelvet_vs_Silva
Contig ID [compatible contigs]	Sequence (5' to 3')
NODE_3834_length_100_cov_9.440000_reverse_complement []	CGGACGGGTGAGTAATGCATAGGAATCTGCCCGATAGTGGGGGATAACCTGGGGAAACCCAGGCTAATACCGCATACGTCCTACGGGAGAAAGCAGGGGCTCTTCGGACCTTGCGCTA
NODE_55358_length_136_cov_3.588235 []	GAGTAACACGTAGATAATCTGTCTCTGGATGGGGGATAGCCCATGGAAACATGGGGTAATACCGCATAAGCTCTTTCTGTCATAAGGCGGATTGAGGAAAGGCGCTTAGGCGCCGTCCGGAGAGGAGTCTGCGGTCCATTAGTTAGTTGGTGGG
NODE_15429_length_120_cov_3.533333 []	GATACTGTTATTCTTGAATGTAGTTGAGGTAGGCGGAATGTGTAATGTAGCGGTGAAATGCATAGATATTACACAGAACACCGATTGCGAAGGCAGCTTACTAAGCTATGATTGACGCTGATGCACGAAAGCGTGGGG
NODE_47957_length_88_cov_4.477273 []	ACACGTAAGGGGCGAGCGTTGTTCGGAATTATTGGGCGTAAAGGGCGCGTAGGCGGCATAGCAAGTCAGATGTGAAATATCCCAGCTTAACTGGGGGAGCGCGTTT
NODE_8803_length_115_cov_3.678261_reverse_complement []	AGCTAAGAATCTTCCGCAATGGGCGAAAGCCTGACGGAGCGACGCCGCGTGAACGAAGAAGGCCGAAAGGTTGTAAAGTTCTTTTCTTGGAGAAGAATAAGCATTACAGGAAATGGTAGTGTGATGACGTTAA
NODE_44405_length_220_cov_17.109091_reverse_complement []	CACATGCAAGTCGAACGGTAGCGGGGAGAGCTTGCTCTCTGCCGACGAGTGGCGAACGGGTGAGTAATGCATCGGAACGTACCTAGTTGTGGGGGATAGCCCGGCGAAAGCCGGATTAATACCGCATACGCCCTTTGGGGGAAAGCGGGGGATCTTCGGACCTCGCGCAATTGGAGCGGCCGATGTCGGATTAGCTAGTAGGTGGGGTAATGGCTCACCTAGGCGACGATCCGTAGCT
NODE_46844_length_85_cov_3.047059 []	CACACGTGCTACAATGGCCGGTACAGAGGGCCGCAAACCCGCGAGGGGGAGCAAATCTCACAAAACCGGTCGTAGTCCGGATCGCAGTCTGCAACTCGACTGC
NODE_6068_length_145_cov_28.262070 []	CGGGCTTAACCTGGGAACTGCGCTTGTGACTGCACGGCTAGAGTACGGTAGAGGGGGGTGGAATTCCACGTGTAGCAGTGAAATGCGTAGAGATGTGGAGGAACACCGATGGCGAAGGCAGCCCCCTGGGCCTGTACTGACGCTCATGCACGAAAGCGTGGGG
NODE_52841_length_100_cov_4.470000_reverse_complement []	TCCACGCCGTAAACGATGATTACTCGATGTTGGCGATATACAGTCAGCGTCTGAGCGAAAGCAATAAGTAATCCACCTGGGGAGTACGATCGCAAGATTGAAACTCAAAGGAATTGAC
NODE_55057_length_94_cov_4.755319 []	TACACACGTGCTACAATGAACGGTACAGAGCGCCGCGAGACCGCGAGGTCAAGCAAATCGCTAAAAGCCGTTCCCAGTACAGATTGGAGTCTGAAACTCGACTCCATGAAGG
NODE_352_length_122_cov_6.811475_reverse_complement []	ATTACTGGGCGTAAAGCGCGCGTAGGTGGCTTGATAAGCCGGTTGTGAAAGCCCCGGGCTCAACCTGGGAACAGCATCCGGAACTGTCAGGCTAGAGTGCAGGAGAGGAAGGTAGAATTCCCGGTGTAGCGGTGAAATGC
NODE_47372_length_82_cov_2.231707_reverse_complement []	CCACGCCGTAAACGATGTGCACTGGGTGTTGGCCCGTTGGGGTCAGTGCCGAAGCTAACGCGATAAGTGCACCGCCTGGGGAGTATGCTCGCAAGGGTGA

## Sheet: P30_oases_vs_16SMicrobial
Contig ID [compatible contigs]	Sequence (5' to 3')
P30voK25_Locus_1426_Contig_40/58_Confidence_0.188_Length_1126 [P30voK25_Locus_1426_Contig_39/58_Confidence_0.125_Length_1051]	GGGCGAGTCCGGAATTTGCCGGATCCTGCGGGGAGTCGGGGCGCGATTCCCGCATCATCGGGCCATTTTCGGCGATGACTCCGAAGCGATTTGCAGGGGGCTTTATGAATACGGCAATAATATGCTATGTTACCGGGTGTGTTGACGCATATTTCTTTCGTCCGTGATGCCGTTTTTGAAACAACCTTCACGCAACCCAATGAAAACACGGTAAAAATCGGTTTTTCAAAAAAAATGTGACGTTGGTGATAAAAAGGGGTTGCGGGGTTTGGGGTGAAGCAGTAGATACCCCTTCACCGGCGGCGCTGAGGTGCTGGCGGGACGCGGGACGGACTGAGGGAGCGGAGCTTCTGAGGGAAGGCCAGCGGATAACAGACAGAGGTAAGTGACGCAGGTTGC…
P30voK19_Locus_1487_Contig_23/65_Confidence_0.036_Length_182 []	CTGGACACAGGTGCTGCATGGCTGTCGTCAGCTCGTGTCGTGAGATGTTCGGTTAAGTCCGGCAACGAGCGCAACCCACATCCCTAGTTGCCAGCAGTTCGGCTGGGCACTCTATGGAAACTGCCCGTGATAAGCGGGAGGAAGGTGTGGATGACGTCAAGTCCTCATGGCCCTTACGGGTT
P30voK27_Locus_1430_Contig_1/54_Confidence_0.038_Length_120 [P30voK23_Locus_1502_Contig_1/60_Confidence_0.039_Length_116][P30voK25_Locus_1426_Contig_1/58_Confidence_0.042_Length_118]	CGCTATTAGATGAGCTTGCGTTGGATTAGCTAGTTGGTGAGGTAATGGCTCACCAAGGCGACGATCCATAGCTGGTCTGAGAGGACGATCAGCCACACTGGGACTGAGACACGGCCCAGA
P30voK23_Locus_27570_Contig_2/3_Confidence_0.625_Length_119_reverse_complement [P30voK25_Locus_27559_Contig_2/3_Confidence_0.625_Length_119_reverse_complement]	AGAGTTTGATCCTGGCTCAGATTGAACGCTGGCGGCATGCCTAACACATGCAAGTCGAACGGCAGCACGAGAGAGCTTGCTCTCTTGGTGGCGAGTGGCGGACGGGTGAGTAACGCGTA
P30voK19_Locus_1487_Contig_17/65_Confidence_0.089_Length_760 [P30voK27_Locus_1430_Contig_16/54_Confidence_0.019_Length_138][P30voK19_Locus_1487_Contig_18/65_Confidence_0.054_Length_729][P30voK25_Locus_1426_Contig_12/58_Confidence_0.083_Length_310][P30voK31_Locus_1553_Contig_22/60_Confidence_0.017_Length_146][P30voK27_Locus_1430_Contig_15/54_Confidence_0.075_Length_312][P30voK29_Locus_1550_Contig_…	CTGGACACAGGTGCTGCATGGCTGTCGTCAGCTCGTGTCGTGAGATGTTGGGTTAAGTCCCGCAACGAGCGCAACCCTTGTCCTTAGTTGCCAGCATTTCGGATGGGAACTCTAGGGAGACTGCCGGTGATAAACCGGAGGAAGGTGGGGATGACGTCAAGTCATCATGGCCCTTATGGGCTGGGCTACACACGTGCTACAATGGCCGGTACAGAGGGCCGCAAACCCGCGAGGGGGAGCAAATCTCACAAAACCGGTCGTAGTCCGGATCGCAGTCTGCAACTCGACTGCGTGAAGTCGGAATCGCTAGTAATCGCGTAACAGCATGACGCGGTGAATACGTTCCCGGGCCTTGTACACACCGCCCGTCACACCATGGGAGTGGGTTTCACCAGAAGT…
P30voK21_Locus_1448_Contig_48/60_Confidence_0.154_Length_1006 [P30voK19_Locus_1487_Contig_50/65_Confidence_0.125_Length_923][P30voK19_Locus_1487_Contig_41/65_Confidence_0.089_Length_582][P30voK21_Locus_1448_Contig_47/60_Confidence_0.115_Length_927][P30voK21_Locus_1448_Contig_38/60_Confidence_0.077_Length_586][P30voK19_Locus_1487_Contig_51/65_Confidence_0.161_Length_1004]	GTAGGGGCTGAAACGGCTGGAATGCAGCGCGAAACGGGGGTCTTGAACGGGTTCGGCAAAAATTGGCGCGTCTATCCTATTGAAATTAAACGGTTATGCAGTTTTTCAAAAAAAATGTGACGTTGGTGATAAAAAGGGGTTGCGGGGTTTGGGGTGAAGCAGTAGATACCCCTTCACCGGCGGCGCTGAGGTGCTGGCGGGACGCGGGACGGACTGAGGGAGCGGAGCTTCTGAGGGAAGGCCAGCGGATAACAGACAGAGGTAAGTGACGCAGGTTGCGCCAAGGTTAAAGTGGCGCTTCGTGTTGATTTTGTCTCTACGCTCTTTGAAATCGATGGTATCTGAAGAGATATGTGGGCGGTTTGGTTCATGCGATGGATCAAATCCTGCATATCAACG…
P30voK29_Locus_1550_Contig_5/57_Confidence_0.125_Length_419 [P30voK29_Locus_1550_Contig_6/57_Confidence_0.054_Length_262][P30voK25_Locus_1426_Contig_25/58_Confidence_0.146_Length_415][P30voK23_Locus_1502_Contig_3/60_Confidence_0.059_Length_137][P30voK31_Locus_1553_Contig_11/60_Confidence_0.052_Length_261][P30voK31_Locus_1553_Contig_9/60_Confidence_0.034_Length_226][P30voK27_Locus_1430_Contig_25/5…	TGGACAATGGGCGAAAGCCTGATCCAGCCATGCCGCGTGAGTGATGAAGGCCTTAGGGTCGTAAAGCTCTTTCGCCAGGGATGATAATGACAGTACCTGGTAAAGAAACCCCGGCTAACTCCGTGCCAGCAGCCGCGGTAATACGGAGGGGGTTAGCGTTGTTCGGAATTACTGGGCGTAAAGCGCGCGTAGGCGGATCGGAAAGTTGGGGGTGAAATCCCGGGGCTCAACCCCGGAACTGCCTCCAAAACTATCGGTCTAGAGTTCGAGAGAGGTGAGTGGAATTCCGAGTGTAGAGGTGAAATTCGTAGATATTCGGAGGAACACCAGTGGCGAAGGCGGCTCACTGGCTCGATACTGACGCTGAGGTGCGAAAGTGTGGGGAGCAAACAGGATTAG…
P30voK31_Locus_1553_Contig_31/60_Confidence_0.000_Length_175 [P30voK27_Locus_1430_Contig_11/54_Confidence_0.000_Length_167][P30voK29_Locus_1550_Contig_24/57_Confidence_0.000_Length_171]	CAAGATTAAAACTCAAAGGAATTGACGGGGACCCGCACAAGCGGTGGATGATGTGGATTAATTCGATGCAACGCGAAAAACCTTACCTACCCTTGACATGCCAGGAACTTTCCAGAGATGGATTGGTGCCTTCGGGAACCTGGACACAGGTGCTGCATGGCTGTCGTCAGCTCGT
P30voK25_Locus_1426_Contig_27/58_Confidence_0.083_Length_440 []	CAATGGGCGAAAGCCTGATCCAGCCATGCCGCGTGAGTGAAGAAGGCCTTCGGGTTGTAAAGCTCTTTCAGGTGAGAAGAAATGGCGCTGTCTAATACATGGCGTCGATGACGGTACCACCAGAAGAAGCACCGGCTAACTACGTGCCAGCAGCCGCGGTAATACGGAGGGGGTTAGCGTTGTTCGGAATTACTGGGCGTAAAGCGTGCGCAGGCGGTTGTGTAAGACAGGTGTGAAATCCCCGGGCTTAACCTGGGAACTGCGCTTGTGACTGCACGGCTAGAGTACGGTAGAGGGGGGTGGAATTCCACGTGTAGCAGTGAAATGCGTAGAGATGTGGAGGAACACCGATGGCGAAGGCAGCCCCCTGGGCCTGTACTGACGCTCATGCACGAAAGC…
P30voK31_Locus_1553_Contig_58/60_Confidence_0.052_Length_459 []	TTAAAAATTTGGACAACCGATAGGTGTGGGTGCTTGGTCTTGTTGGGCACAGTAGCTTCGGCTACATGAGTTTCAAAAAGATTGAGTATTCATGTCAGTTTTTTGACTTTGAGTACTAACAGGTATTGAACTTAAGAGTTTGATCCTGGCTCAGATTGAACGCTGGCGGCATGCTTTACACATGCAAGTCGAACGGTAGCGGGGAGAGCTTGCTCTCTGCCGACGAGTGGCGAACGGGTGAGTAATGCATCGGAACGTACCTAGTTGTGGGGGATAGCCCGGCGAAAGCCGGATTAATACCGCATACGCCCTTTGGGGGAAAGCGGGGGATCTTCGGACCTCGCGCAATTGGAGCGGCCGATGTCGGATTAGCTAGTAGGTGGGGTAATGGCTCACCTA…
P30voK19_Locus_1487_Contig_35/65_Confidence_0.089_Length_265 [P30voK21_Locus_1448_Contig_32/60_Confidence_0.077_Length_206][P30voK23_Locus_1502_Contig_31/60_Confidence_0.059_Length_204]	ACACTGGGACTGAGACACGGCCCAGACTCCTACGGGAGGCAGCAGTGGGGAATTTTGGACAATGGGCGAAAGCCTGATCCAGCCATGCCGCGTGAGTGAAGAAGGCCTTCGGGTTGTAAAGCTCTTTCAGGTGAGAAGAAATGGCGCTGTCTAATACATGGCGTCGATGACGGTACCACCAGAAGAAGCACCGGCTAACTACGTGCCAGCAGCCGCGGTAATACGTAGGGTGCGAGCGTTAATCGGAATTACTGGGCGTAAAGCG
P30voK23_Locus_1502_Contig_46/60_Confidence_0.157_Length_1008 [P30voK23_Locus_1502_Contig_36/60_Confidence_0.078_Length_590]	ATGTAGGGGCTGAAACGGCTGGAATGCAGCGCGAAACGGGGGTCTTGAACGGGTTCGGCAAAAATTGGCGCGTCTATCCTATTGAAATTAAACGGTTATGCAGTTTTTCAAAAAAAATGTGACGTTGGTGATAAAAAGGGGTTGCGGGGTTTGGGGTGAAGCAGTAGATACCCCTTCACCGGCGGCGCTGAGGTGCTGGCGGGACGCGGGACGGACTGAGGGAGCGGAGCTTCTGAGGGAAGGCCAGCGGATAACAGACAGAGGTAAGTGACGCAGGTTGCGCCAAGGTTAAAGTGGCGCTTCGTGTTGATTTTGTCTCTACGCTCTTTGAAATCGATGGTATCTGAAGAGATATGTGGGCGGTTTGGTTCATGCGATGGATCAAATCCTGCATATCAA…
P30voK25_Locus_1426_Contig_44/58_Confidence_0.167_Length_1010 [P30voK25_Locus_1426_Contig_43/58_Confidence_0.125_Length_935]	AGATGTAGGGGCTGAAACGGCTGGAATGCAGCGCGAAACGGGGGTCTTGAACGGGTTCGGCAAAAATTGGCGCGTCTATCCTATTGAAATTAAACGGTTATGCAGTTTTTCAAAAAAAATGTGACGTTGGTGATAAAAAGGGGTTGCGGGGTTTGGGGTGAAGCAGTAGATACCCCTTCACCGGCGGCGCTGAGGTGCTGGCGGGACGCGGGACGGACTGAGGGAGCGGAGCTTCTGAGGGAAGGCCAGCGGATAACAGACAGAGGTAAGTGACGCAGGTTGCGCCAAGGTTAAAGTGGCGCTTCGTGTTGATTTTGTCTCTACGCTCTTTGAAATCGATGGTATCTGAAGAGATATGTGGGCGGTTTGGTTCATGCGATGGATCAAATCCTGCATATC…
P30voK23_Locus_1502_Contig_29/60_Confidence_0.078_Length_435 [P30voK19_Locus_1487_Contig_33/65_Confidence_0.071_Length_431][P30voK21_Locus_1448_Contig_27/60_Confidence_0.077_Length_295][P30voK21_Locus_1448_Contig_28/60_Confidence_0.058_Length_277][P30voK19_Locus_1487_Contig_30/65_Confidence_0.071_Length_295][P30voK21_Locus_1448_Contig_30/60_Confidence_0.077_Length_433]	ATGGGCGAAAGCCTGATCCAGCCATGCCGCGTGAGTGAAGAAGGCCTTCGGGTTGTAAAGCTCTTTCAGGTGAGAAGAAATGGCGCTGTCTAATACATGGCGTCGATGACGGTACCACCAGAAGAAGCACCGGCTAACTACGTGCCAGCAGCCGCGGTAATACGTAGGGTGCGAGCGTTAATCGGAATTACTGGGCGTAAAGCGTGCGCAGGCGGTTGTGTAAGACAGGTGTGAAATCCCCGGGCTTAACCTGGGAACTGCGCTTGTGACTGCACGGCTAGAGTACGGTAGAGGGGGGTGGAATTCCACGTGTAGCAGTGAAATGCGTAGAGATGTGGAGGAACACCGATGGCGAAGGCAGCCCCCTGGGCCTGTACTGACGCTCATGCACGAAAGCGT…
P30voK23_Locus_1502_Contig_34/60_Confidence_0.157_Length_626 [P30voK21_Locus_1448_Contig_36/60_Confidence_0.154_Length_622][P30voK19_Locus_1487_Contig_39/65_Confidence_0.143_Length_618]	CCTAACACATGCAAGTCGAACGAAGCCTTCGGGCTTAGTGGCGGACGGGTTAGTAACGCGTGGGAACGTGCCTTTCACTACGGAATAGTCCCGGGAAACTGGGTTTAATACCGTATACGCCCTTCGGGGGAAAGAATTTCGGTGAAAGATCGGCCCGCGTTAGATTAGGTAGTTGGTGGGGTAATGGCCTACCAAGCCTACGATCTATAGCTGGTTTTAGAGGATGATCAGCAACACTGGGACTGAGACACGGCCCAGACTCCTACGGGAGGCAGCAGTGGGGAATTTTGGACAATGGGCGAAAGCCTGATCCAGCCATGCCGCGTGAGTGATGAAGGCCTTAGGGTCGTAAAGCTCTTTCGCCAGGGATGATAATGACAGTACCTGGTAAAGAAACCC…
P30voK19_Locus_1487_Contig_47/65_Confidence_0.179_Length_1126 [P30voK21_Locus_1448_Contig_43/60_Confidence_0.115_Length_1047][P30voK21_Locus_1448_Contig_44/60_Confidence_0.173_Length_1126]	GGGCGAGTCCGGAATTTGCCGGATCCTGCGGGGAGTCGGGGCGCGATTCCCGCATCATCGGGCCATTTTCGGCGATGACTCCGAAGCGATTTGCAGGGGGCTTTATGAATACGGCAATAATATGCTATGTTACCGGGTGTGTTGACGCATATTTCTTTCGTCCGTGATGCCGTTTTTGAAACAACCTTCACGCAACCCAATGAAAACACGGTAAAAATCGGTTTTTCAAAAAAAATGTGACGTTGGTGATAAAAAGGGGTTGCGGGGTTTGGGGTGAAGCAGTAGATACCCCTTCACCGGCGGCGCTGAGGTGCTGGCGGGACGCGGGACGGACTGAGGGAGCGGAGCTTCTGAGGGAAGGCCAGCGGATAACAGACAGAGGTAAGTGACGCAGGTTGC…
P30voK31_Locus_1553_Contig_41/60_Confidence_0.121_Length_642 [P30voK25_Locus_1426_Contig_31/58_Confidence_0.167_Length_630][P30voK27_Locus_1430_Contig_31/54_Confidence_0.151_Length_634][P30voK29_Locus_1550_Contig_35/57_Confidence_0.143_Length_638]	GCGGCAGGCCTAACACATGCAAGTCGAACGAAGCCTTCGGGCTTAGTGGCGGACGGGTTAGTAACGCGTGGGAACGTGCCTTTCACTACGGAATAGTCCCGGGAAACTGGGTTTAATACCGTATACGCCCTTCGGGGGAAAGAATTTCGGTGAAAGATCGGCCCGCGTTAGATTAGGTAGTTGGTGGGGTAATGGCCTACCAAGCCTACGATCTATAGCTGGTTTTAGAGGATGATCAGCAACACTGGGACTGAGACACGGCCCAGACTCCTACGGGAGGCAGCAGTGGGGAATTTTGGACAATGGGCGAAAGCCTGATCCAGCCATGCCGCGTGAGTGATGAAGGCCTTAGGGTCGTAAAGCTCTTTCGCCAGGGATGATAATGACAGTACCTGGTAA…
P30voK31_Locus_1553_Contig_47/60_Confidence_0.138_Length_1126 [P30voK27_Locus_1430_Contig_34/54_Confidence_0.057_Length_598][P30voK29_Locus_1550_Contig_39/57_Confidence_0.143_Length_1126]	GGGCGAGTCCGGAATTTGCCGGATCCTGCGGGGAGTCGGGGCGCGATTCCCGCATCATCGGGCCATTTTCGGCGATGACTCCGAAGCGATTTGCAGGGGGCTTTATGAATACGGCAATAATATGCTATGTTACCGGGTGTGTTGACGCATATTTCTTTCGTCCGTGATGCCGTTTTTGAAACAACCTTCACGCAACCCAATGAAAACACGGTAAAAATCGGTTTTTCAAAAAAAATGTGACGTTGGTGATAAAAAGGGGTTGCGGGGTTTGGGGTGAAGCAGTAGATACCCCTTCACCGGCGGCGCTGAGGTGCTGGCGGGACGCGGGACGGACTGAGGGAGCGGAGCTTCTGAGGGAAGGCCAGCGGATAACAGACAGAGGTAAGTGACGCAGGTTGC…
P30voK19_Locus_1487_Contig_26/65_Confidence_0.125_Length_541 [P30voK23_Locus_1502_Contig_22/60_Confidence_0.039_Length_131][P30voK19_Locus_1487_Contig_27/65_Confidence_0.036_Length_125][P30voK31_Locus_1553_Contig_29/60_Confidence_0.034_Length_139][P30voK21_Locus_1448_Contig_22/60_Confidence_0.038_Length_129]	CGGAGGAACACCAGTGGCGAAGGCGGCTCACTGGCTCGATACTGACGCTGAGGTGCGAAAGTGTGGGGAGCAAACAGGATTAGATACCCTGGTAGTCCACGCCCTAAACGATGTCGACTAGTTGTTCGGAGAGGAAACTTTCTGAGTAACGCAGCTAACGCGTGAAGTCGACCGCCTGGGGAGTACGGTCGCAAGATTAAAACTCAAAGGAATTGACGGGGGCCCGCACAAGCGGTGGAGCATGTGGTTTAATTCGAAGCAACGCGCAGAACCTTACCAACCCTTGACATCCTGATCGCGGTTACGAGAGATCGTTTCCTTCAGTTCGGCTGGATCAGTGACAGGTGCTGCATTGGCTGTCGTCAGCTCGTGTCGTGAGATGTTCGGTTAAGTCCGGCA…
P30voK31_Locus_1553_Contig_34/60_Confidence_0.086_Length_444 []	TTTGGACAATGGGCGAAAGCCTGATCCAGCCATGCCGCGTGAGTGAAGAAGGCCTTCGGGTTGTAAAGCTCTTTCAGGTGAGAAGAAATGGCGCTGTCTAATACATGGCGTCGATGACGGTACCACCAGAAGAAGCACCGGCTAACTACGTGCCAGCAGCCGCGGTAATACGTAGGGTGGTTAGCGTTGTTCGGAATTACTGGGCGTAAAGCGTGCGCAGGCGGTTGTGTAAGACAGGTGTGAAATCCCCGGGCTTAACCTGGGAACTGCGCTTGTGACTGCACGGCTAGAGTACGGTAGAGGGGGGTGGAATTCCACGTGTAGCAGTGAAATGCGTAGAGATGTGGAGGAACACCGATGGCGAAGGCAGCCCCCTGGGCCTGTACTGACGCTCATGCA…
P30voK31_Locus_1553_Contig_56/60_Confidence_0.121_Length_475 [P30voK29_Locus_1550_Contig_49/57_Confidence_0.107_Length_475]	AGAGTTTGATCCTGGCTCAGAACGAACGCTGGCGGCAGGCCTAACACATGCAAGTCGAACGGTAGCGGGGAGAGCTTGCTCTCTGCCGACGAGTGGCGAACGGGTGAGTAATGCATCGGAACGTACCTAGTTGTGGGGGATAGCCCGGCGAAAGCCGGATTAATACCGCATACGCCCTTTGGGGGAAAGCGGGGGATCTTCGGACCTCGCGCAATTGGAGCGGCCGATGTCGGATTAGCTAGTAGGTGGGGTAATGGCTCACCTAGGCGACGATCCGTAGCTGGTCTGAGAGGATGATCAGCCACACTGGGACTGAGACACGGCCCAGACTCCTACGGGAGGCAGCAGTGGGGAATTTTGGACAATGGGCGAAAGCCTGATCAAGGAGGCAAGACATGG…
P30voK29_Locus_1550_Contig_30/57_Confidence_0.071_Length_444 [P30voK27_Locus_1430_Contig_27/54_Confidence_0.075_Length_442]	TGGACAATGGGCGAAAGCCTGATCCAGCCATGCCGCGTGAGTGAAGAAGGCCTTCGGGTTGTAAAGCTCTTTCAGGTGAGAAGAAATGGCGCTGTCTAATACATGGCGTCGATGACGGTACCACCAGAAGAAGCACCGGCTAACTACGTGCCAGCAGCCGCGGTAATACGTAGGGGGTTAGCGTTGTTCGGAATTACTGGGCGTAAAGCGTGCGCAGGCGGTTGTGTAAGACAGGTGTGAAATCCCCGGGCTTAACCTGGGAACTGCGCTTGTGACTGCACGGCTAGAGTACGGTAGAGGGGGGTGGAATTCCACGTGTAGCAGTGAAATGCGTAGAGATGTGGAGGAACACCGATGGCGAAGGCAGCCCCCTGGGCCTGTACTGACGCTCATGCACGA…
P30voK25_Locus_1426_Contig_19/58_Confidence_0.167_Length_538 [P30voK29_Locus_1550_Contig_8/57_Confidence_0.036_Length_157][P30voK21_Locus_1448_Contig_10/60_Confidence_0.096_Length_301][P30voK29_Locus_1550_Contig_10/57_Confidence_0.107_Length_319][P30voK25_Locus_1426_Contig_20/58_Confidence_0.021_Length_182]	CGGAGGAACACCAGTGGCGAAGGCGGCTCACTGGCTCGATACTGACGCTGAGGTGCGAAAGTGTGGGGAGCAAACAGGATTAGATACCCTGGTAGTCCACACCGTAAACGATGAATGCCAGTCGTCGGGCAGTATACTGTTCGGTGACACACCTAACGGATTAAGCATTCCGCCTGGGGAGTACGGTCGCAAGATTAAAACTCAAAGGAATTGACGGGGGCCCGCACAAGCGGTGGAGCATGTGGTTTAATTCGAAGCAACGCGCAGAACCTTACCAACCCTTGACATCCTGATCGCGGTTACGAGAGATCGTTTCCTTCAGTTCGGCTGGATCAGTGACAGGTGCTGCATGGCTGTCGTCAGCTCGTGTCGTGAGATGTTCGGTTAAGTCCGGCAACG…
P30voK21_Locus_1448_Contig_55/60_Confidence_0.173_Length_402 [P30voK31_Locus_1553_Contig_3/60_Confidence_0.086_Length_359][P30voK29_Locus_1550_Contig_53/57_Confidence_0.089_Length_359][P30voK19_Locus_1487_Contig_58/65_Confidence_0.161_Length_402]	AGAGTTTGATCCTGGCTCAGATCGAACGCTGGCGGCAGGCCTAACACATGCAAGTCGAACGGTAGCGGGGAGAGCTTGCTCTCTGCCGACGAGTGGCGAACGGGTGAGTAATGCATCGGAACGTACCTAGTTGTGGGGGATAGCCCGGCGAAAGCCGGATTAATACCGCATACGCCCTTTGGGGGAAAGCGGGGGATCTTCGGACCTCGCGCAATTGGAGCGGCCGATGTCGGATTAGCTAGTAGGTGGGGTAATGGCTCACCTAGGCGACGATCCGTAGCTGGTCTGAGAGGATGATCAGCCACACTGGGACTGAGACACGGCCCAGACTCCTACGGGAGGCAGCAGTGGGGAATTTTGGACAATGGGCGAAAGCCTGATCCAGCCATGCCGCGTGAG…
P30voK31_Locus_1553_Contig_6/60_Confidence_0.103_Length_491 [P30voK27_Locus_1430_Contig_46/54_Confidence_0.094_Length_487][P30voK21_Locus_1448_Contig_52/60_Confidence_0.096_Length_481][P30voK29_Locus_1550_Contig_51/57_Confidence_0.089_Length_489]	ACACATGCAAGTCGAACGGTAGCGGGGAGAGCTTGCTCTCTGCCGACGAGTGGCGAACGGGTGAGTAATGCATCGGAACGTACCTAGTTGTGGGGGATAGCCCGGCGAAAGCCGGATTAATACCGCATACGCCCTTTGGGGGAAAGCGGGGGATCTTCGGACCTCGCGCAATTGGAGCGGCCGATGTCGGATTAGCTAGTAGGTGGGGTAATGGCTCACCTAGGCGACGATCCGTAGCTGGTCTGAGAGGATGATCAGCCACACTGGGACTGAGACACGGCCCAGACTCCTACGGGAGGCAGCAGTGGGGAATTTTGGACAATGGGCGAAAGCCTGATCCAGCCATGCCGCGTGAGTGAAGAAGGCCTTCGGGTTGTAAAGCTCTTTCAGGTGAGAAGA…
P30voK25_Locus_1426_Contig_14/58_Confidence_0.083_Length_737 [P30voK25_Locus_1426_Contig_16/58_Confidence_0.021_Length_470][P30voK21_Locus_1448_Contig_13/60_Confidence_0.019_Length_470][P30voK21_Locus_1448_Contig_16/60_Confidence_0.058_Length_733][P30voK23_Locus_1502_Contig_16/60_Confidence_0.078_Length_735]	CGTCAGCTCGTGTCGTGAGATGTTGGGTTAAGTCCCGCAACGAGCGCAACCCTTGTCCTTAGTTGCCAGCATTTCGGATGGGAACTCTAGGGAGACTGCCGGTGATAAACCGGAGGAAGGTGGGGATGACGTCAAGTCATCATGGCCCTTATGGGCTGGGCTACACACGTGCTACAATGGCCGGTACAGAGGGCCGCAAACCCGCGAGGGGGAGCAAATCTCACAAAACCGGTCGTAGTCCGGATCGCAGTCTGCAACTCGACTGCGTGAAGTCGGAATCGCTAGTAATCGCGTAACAGCATGACGCGGTGAATACGTTCCCGGGCCTTGTACACACCGCCCGTCACACCATGGGAGTGGGTTTCACCAGAAGTAGGTAGCTTAACCTTCGGGAGGGCG…
P30voK29_Locus_1550_Contig_18/57_Confidence_0.161_Length_538 [P30voK27_Locus_1430_Contig_21/54_Confidence_0.170_Length_538]	CGGAGGAACACCAGTGGCGAAGGCGGCTCACTGGCTCGATACTGACGCTGAGGTGCGAAAGTGTGGGGAGCAAACAGGATTAGATACCCTGGTAGTCCACACCGTAAACGATGAATGCCAGTCGTCGGGCAGTATACTGTTCGGTGACACACCTAACGGATTAAGCATTCCGCCTGGGGAGTACGGTCGCAAGATTAAAACTCAAAGGAATTGACGGGGGCCCGCACAAGCGGTGGAGCATGTGGTTTAATTCGAAGCAACGCGCAGAACCTTACCAACCCTTGACATCCTGATCGCGGTTACGAGAGATCGTTTCCTTCAGTTCGGCTGGATCAGTGACAGGTGCTGCATGGCTGTCGTCAGCTCGTGTCGTGAGATGTTCGGTTAAGTCCGGCAACG…
P30voK31_Locus_1553_Contig_28/60_Confidence_0.155_Length_540 []	CGGAGGAACACCAGTGGCGAAGGCGGCTCACTGGCTCGATACTGACGCTGAGGTGCGAAAGTGTGGGGAGCAAACAGGATTAGATACCCTGGTAGTCCACGCCCTAAACGATGTCGACTAGTTGTTCGGAGAGGAAACTTTCTGAGTAACGCAGCTAACGCGTGAAGTCGACCGCCTGGGGAGTACGGTCGCAAGATTAAAACTCAAAGGAATTGACGGGGGCCCGCACAAGCGGTGGAGCATGTGGTTTAATTCGAAGCAACGCGCAGAACCTTACCAACCCTTGACATCCTGATCGCGGTTACGAGAGATCGTTTCCTTCAGTTCGGCTGGATCAGTGACAGGTGCTGCATGGCTGTCGTCAGCTCGTGTCGTGAGATGTTCGGTTAAGTCCGGCAA…
P30voK25_Locus_1426_Contig_48/58_Confidence_0.104_Length_490 [P30voK23_Locus_1502_Contig_50/60_Confidence_0.098_Length_486]	GCTTTACACATGCAAGTCGAACGGTAGCGGGGAGAGCTTGCTCTCTGCCGACGAGTGGCGAACGGGTGAGTAATGCATCGGAACGTACCTAGTTGTGGGGGATAGCCCGGCGAAAGCCGGATTAATACCGCATACGCCCTTTGGGGGAAAGCGGGGGATCTTCGGACCTCGCGCAATTGGAGCGGCCGATGTCGGATTAGCTAGTAGGTGGGGTAATGGCTCACCTAGGCGACGATCCGTAGCTGGTCTGAGAGGATGATCAGCCACACTGGGACTGAGACACGGCCCAGACTCCTACGGGAGGCAGCAGTGGGGAATTTTGGACAATGGGCGAAAGCCTGATCCAGCCATGCCGCGTGAGTGAAGAAGGCCTTCGGGTTGTAAAGCTCTTTCAGGTGA…
P30voK19_Locus_1487_Contig_5/65_Confidence_0.143_Length_410 [P30voK21_Locus_1448_Contig_5/60_Confidence_0.135_Length_408][P30voK23_Locus_1502_Contig_7/60_Confidence_0.137_Length_410]	ATGGGCGAAAGCCTGATCCAGCCATGCCGCGTGAGTGATGAAGGCCTTAGGGTCGTAAAGCTCTTTCGCCAGGGATGATAATGACAGTACCTGGTAAAGAAACCCCGGCTAACTCCGTGCCAGCAGCCGCGGTAATACGTAGGGTGCGAGCGTTAATCGGAATTACTGGGCGTAAAGCGCGCGTAGGCGGATCGGAAAGTTGGGGGTGAAATCCCGGGGCTCAACCCCGGAACTGCCTCCAAAACTATCGGTCTAGAGTTCGAGAGAGGTGAGTGGAATTCCGAGTGTAGAGGTGAAATTCGTAGATATTCGGAGGAACACCAGTGGCGAAGGCGGCTCACTGGCTCGATACTGACGCTGAGGTGCGAAAGTGTGGGGAGCAAACAGGATTAGATACCC…
P30voK23_Locus_1502_Contig_53/60_Confidence_0.157_Length_402 [P30voK19_Locus_1487_Contig_61/65_Confidence_0.125_Length_402]	AGAGTTTGATCCTGGCTCAGATTGAACGCTGGCGGCATGCTTTACACATGCAAGTCGAACGGTAGCGGGGAGAGCTTGCTCTCTGCCGACGAGTGGCGAACGGGTGAGTAATGCATCGGAACGTACCTAGTTGTGGGGGATAGCCCGGCGAAAGCCGGATTAATACCGCATACGCCCTTTGGGGGAAAGCGGGGGATCTTCGGACCTCGCGCAATTGGAGCGGCCGATGTCGGATTAGCTAGTAGGTGGGGTAATGGCTCACCTAGGCGACGATCCGTAGCTGGTCTGAGAGGATGATCAGCCACACTGGGACTGAGACACGGCCCAGACTCCTACGGGAGGCAGCAGTGGGGAATTTTGGACAATGGGCGAAAGCCTGATCCAGCCATGCCGCGTGAG…
P30voK23_Locus_1502_Contig_41/60_Confidence_0.118_Length_1049 []	GGGCGAGTCCGGAATTTGCCGGATCCTGCGGGGAGTCGGGGCGCGATTCCCGCATCATCGGGCCATTTTCGGCGATGACTCCGAAGCGATTTGCAGGGGGCTTTATGAATACGGCAATAATATGCTATGTTACCGGGTGTGTTGACGCATATTTCTTTCGTCCGTGATGCCGTTTTTGAAACAACCTTCACGCAACCCAATGAAAACACGGTAAAAATCGGTTTTTCAAAAAAAATGTGACGTTGGTGATAAAAAGGGGTTGCGGGGTTTGGGGTGAAGCAGTAGATACCCCTTCACCGGCGGCGCTGAGGTGCTGGCGGGACGCGGGACGGACTGAGGGAGCGGAGCTTCTGAGGGAAGGCCAGCGGATAACAGACAGAGGTAAGTGACGCAGGTTGC…
P30voK31_Locus_1553_Contig_51/60_Confidence_0.121_Length_1016 [P30voK29_Locus_1550_Contig_42/57_Confidence_0.125_Length_1014]	AACTCAAGATGTAGGGGCTGAAACGGCTGGAATGCAGCGCGAAACGGGGGTCTTGAACGGGTTCGGCAAAAATTGGCGCGTCTATCCTATTGAAATTAAACGGTTATGCAGTTTTTCAAAAAAAATGTGACGTTGGTGATAAAAAGGGGTTGCGGGGTTTGGGGTGAAGCAGTAGATACCCCTTCACCGGCGGCGCTGAGGTGCTGGCGGGACGCGGGACGGACTGAGGGAGCGGAGCTTCTGAGGGAAGGCCAGCGGATAACAGACAGAGGTAAGTGACGCAGGTTGCGCCAAGGTTAAAGTGGCGCTTCGTGTTGATTTTGTCTCTACGCTCTTTGAAATCGATGGTATCTGAAGAGATATGTGGGCGGTTTGGTTCATGCGATGGATCAAATCCTG…
P30voK19_Locus_1487_Contig_60/65_Confidence_0.125_Length_475 [P30voK21_Locus_1448_Contig_57/60_Confidence_0.135_Length_475]	AGAGTTTGATCCTGGCTCAGATCGAACGCTGGCGGCAGGCCTAACACATGCAAGTCGAACGGTAGCGGGGAGAGCTTGCTCTCTGCCGACGAGTGGCGAACGGGTGAGTAATGCATCGGAACGTACCTAGTTGTGGGGGATAGCCCGGCGAAAGCCGGATTAATACCGCATACGCCCTTTGGGGGAAAGCGGGGGATCTTCGGACCTCGCGCAATTGGAGCGGCCGATGTCGGATTAGCTAGTAGGTGGGGTAATGGCTCACCTAGGCGACGATCCGTAGCTGGTCTGAGAGGATGATCAGCCACACTGGGACTGAGACACGGCCCAGACTCCTACGGGAGGCAGCAGTGGGGAATTTTGGACAATGGGCGAAAGCCTGATCAAGGAGGCAAGACATGG…
P30voK19_Locus_1487_Contig_20/65_Confidence_0.071_Length_475 []	TGAAGTCGGAATCGCTAGTAATCGCGTAACAGCATGACGCGGTGAATACGTTCCCGGGCCTTGTACACACCGCCCGTCACACCATGGGAGTGGGTTTCACCAGAAGTAGGTAGCTTAACCTTCGGGAGGGCGCTTACCACGGTGAGATTCATGACTGGGGTGAAGTCGTAACAAGGTAGCCGTAGGGGAACCTGCGGCTGGATCACCTCCTTTCTAAGGATGATCCTAGATTTTGAGGTTCGCCTCAAACATGGATCACTTAGCAAGACCGGTCAGTCAGACCGGTCAAACATCAAACGGGCCAGGCCGTCCTCATATCTCTTCAGACCAGGAATTTCAGGCCCGCCGGCCTGTTTGGGTCGGTAGCTCAGGTGGTTAGAGCGCACGCCTGATAAGCGT…
P30voK31_Locus_1553_Contig_37/60_Confidence_0.121_Length_418 []	TTTGGACAATGGGCGAAAGCCTGATCCAGCCATGCCGCGTGAGTGATGAAGGCCTTAGGGTCGTAAAGCTCTTTCGCCAGGGATGATAATGACAGTACCTGGTAAAGAAACCCCGGCTAACTCCGTGCCAGCAGCCGCGGTAATACGGAGGGGGTTAGCGTTGTTCGGAATTACTGGGCGTAAAGCGCGCGTAGGCGGATCGGAAAGTTGGGGGTGAAATCCCGGGGCTCAACCCCGGAACTGCCTCCAAAACTATCGGTCTAGAGTTCGAGAGAGGTGAGTGGAATTCCGAGTGTAGAGGTGAAATTCGTAGATATTCGGAGGAACACCAGTGGCGAAGGCGGCTCACTGGCTCGATACTGACGCTGAGGTGCGAAAGTGTGGGGAGCAAACAGGATT…
P30voK29_Locus_31502_Contig_1/1_Confidence_1.000_Length_115_reverse_complement [P30voK25_Locus_27559_Contig_1/3_Confidence_0.375_Length_115_reverse_complement]	GTATGCTTAACACATGCAAGTCGAACGGCAGCACGAGAGAGCTTGCTCTCTTGGTGGCGAGTGGCGGACGGGTGAGTAACGCGTAAGAATCTGCCTAGTAGTGGGGGATAACTCG
P30voK31_Locus_1553_Contig_2/60_Confidence_0.121_Length_402 [P30voK23_Locus_1502_Contig_56/60_Confidence_0.137_Length_402]	AGAGTTTGATCCTGGCTCAGAATGAACGCTGGCGGCATGCTTTACACATGCAAGTCGAACGGTAGCGGGGAGAGCTTGCTCTCTGCCGACGAGTGGCGAACGGGTGAGTAATGCATCGGAACGTACCTAGTTGTGGGGGATAGCCCGGCGAAAGCCGGATTAATACCGCATACGCCCTTTGGGGGAAAGCGGGGGATCTTCGGACCTCGCGCAATTGGAGCGGCCGATGTCGGATTAGCTAGTAGGTGGGGTAATGGCTCACCTAGGCGACGATCCGTAGCTGGTCTGAGAGGATGATCAGCCACACTGGGACTGAGACACGGCCCAGACTCCTACGGGAGGCAGCAGTGGGGAATTTTGGACAATGGGCGAAAGCCTGATCCAGCCATGCCGCGTGAG…

## Sheet: NP30_oases_vs_16SMicrobial
Contig ID [compatible contigs]	Sequence (5' to 3')
NP30voK31_Locus_114_Contig_81/163_Confidence_0.005_Length_134_reverse_complement [NP30voK27_Locus_114_Contig_46/149_Confidence_0.006_Length_130_reverse_complement][NP30voK29_Locus_114_Contig_46/160_Confidence_0.005_Length_132_reverse_complement][NP30voK25_Locus_115_Contig_52/151_Confidence_0.006_Length_128_reverse_complement]	GTGTGAAATCCCCGGGCTTAACCTGGGAACGGCATTTCGAACTGTCAGACTAGAGTGTGGTAGAGGGTAGTGGAATTTCCTGTGTAGCGGTGAAATGCGTAGATATAGGAAGGAACACCAGTGGCGAAGGCGGC
NP30voK21_Locus_40_Contig_128/169_Confidence_0.040_Length_414 [NP30voK21_Locus_40_Contig_129/169_Confidence_0.034_Length_390]	TGGCTCAGATTGAACGCTGGCGGCATGCTTTACACATGCAAGTCGAACGGTAGCGGGGAGAGCTTGCTCTCTGCCGACGAGTGGCGAACGGGTGAGTAATGCATCGGAACGTACCTAGTTGTGGGGGATAGCCCGGCGAAAGCCGGATTAATACCGCATACGCCCTTTGGGGGAAAGCGGGGGATCTTCGGACCTCGCGCAATTGGAGCGGCCGATGTCGGATTAGCTAGTAGGTGGGGTAATGGCTCACCTAGGCGACGATCCGTAGCTGGTCTGAGAGGATGATCAGCCACATCGGGACTGAGACACGGCCCGGAACTCCTACGGGAGGCAGCAGTGGGGAATTTTGGACAATGGGCGAAAGCCTGATCCAGCCATGCCGCGTGAGTGAAGAAGGCC…
NP30voK19_Locus_40_Contig_126/185_Confidence_0.026_Length_202 []	AGGCGACGATCCGTAGCTGGTCTGAGAGGATGATCAGCCACATCGGGACTGAGACACGGCCCAGACTCCTACGGGAGGCAGCAGTGGGGAATTTTGGACAATGGGCGAAAGCCTGATCCAGCCATGCCGCGTGTGTGAAGAAGGCTTTCGGGTTGTAAAGCACTTTCAGCGAGGAGGAAGGCCTTAAAGTTAATACCTTTAG
NP30voK19_Locus_40_Contig_143/185_Confidence_0.068_Length_803 [NP30voK25_Locus_115_Contig_21/151_Confidence_0.023_Length_258_reverse_complement][NP30voK19_Locus_40_Contig_113/185_Confidence_0.026_Length_238][NP30voK19_Locus_40_Contig_141/185_Confidence_0.026_Length_413][NP30voK23_Locus_40_Contig_111/158_Confidence_0.017_Length_230][NP30voK19_Locus_40_Contig_114/185_Confidence_0.016_Length_203][NP…	AAGAGTTTGATCCTGGCTCAGATTGAACGCTGGCGGCATGCTTTACACATGCAAGTCGAACGGTAGCGGGGAGAGCTTGCTCTCTGCCGACGAGTGGCGAACGGGTGAGTAATGCATCGGAACGTACCTAGTTGTGGGGGATAGCCCGGCGAAAGCCGGATTAATACCGCATACGCCCTTTGGGGGAAAGCGGGGGATCTTCGGACCTCGCGCAATTGGAGCGGCCGATGTCGGATTAGCTAGTAGGTGGGGTAATGGCTCACCTAGGCGACGATCCGTAGCTGGTCTGAGAGGATGATCAGCCACATCGGGACTGAGACACGGCCCAGACTCCTACGGGAGGCAGCAGTGGGGAATTTTGGACAATGGGCGAAAGCCTGATCCAGCCATGCCGCGTGA…
NP30voK23_Locus_40_Contig_97/158_Confidence_0.022_Length_219 []	GAACTTTCCAGAGATGGATTGGTGCCTTCGGGAACCTGGACACAGGTGCTGCATGGCTGTCGTCAGCTCGTGTCGTGAGATGTTGGGTTAAGTCCCGCAACGAGCGCAACCCCTATCCTTGGTTGCTAGCAGGTAAAGCTGAGAACTCCAGGGAGACTGCCGGTGACAAACCGGAGGAAGGTGGGGATGACGTCAAGTCATCATGGCCCTTATGGGTAG
NP30voK31_Locus_114_Contig_54/163_Confidence_0.043_Length_305_reverse_complement []	AGGCGACGATCCGTAGCTGGTCTGAGAGGATGATCAGCCACACTGGGACTGAGACACGGCCCAGAACTCCTACGGGAGGCAGCAGTGGGGAATTTTGGACAATGGGCGAAAGCCTGATCCAGCCATGCCGCGTGAGTGAAGAAGGCCTTCGGGTTGTAAAGCTCTTTCAGGTGAGAAGAAATGGCGCTGTCTAATACATGGCGTCGATGACGGTACCACCAGAAGAAGCACCGGCTAACTCCGTGCCAGCAGCCGCGGTAATACGTAGGGTGCGAGCGTTAATCGGAATTACTGGGCGTAAAGCG
NP30voK31_Locus_114_Contig_94/163_Confidence_0.027_Length_458_reverse_complement [NP30voK29_Locus_114_Contig_99/160_Confidence_0.027_Length_456_reverse_complement][NP30voK27_Locus_114_Contig_94/149_Confidence_0.029_Length_454_reverse_complement]	TCATCATGGCCCTTATGGGTAGGGCTTCACACGTCATACAATGGTCGGTACAGAGGGTTGCCAAGCCGCGAGGTGGAGCTAATCCCAGAAAGCCGATCGTAGTCCGGATCGTAGTCTGCAACTCGACTGCGTGAAGTCGGAATCGCTAGTAATCGCGGATCAGAATGCCGCGGTGAATACGTTCCCGGGCCTTGTACACACCGCCCGTCACACCATGGGAGTGGGTTTCACCAGAAGTAGGTAGCTTAACCTTCGGGAGGGCGCTTACCACGGTGAGATTCATGACTGGGGTGAAGTCGTAACAAGGTAGCCGTAGGGGAACCTGCGGCTGGATCACCTCCTTAAACGAAGCCGAATGCTTCGGTCAGAGTCCACACGAATTACTTGGTTGGCTAATAA…
NP30voK31_Locus_114_Contig_88/163_Confidence_0.022_Length_399_reverse_complement [NP30voK29_Locus_114_Contig_58/160_Confidence_0.027_Length_397_reverse_complement][NP30voK21_Locus_40_Contig_93/169_Confidence_0.029_Length_383][NP30voK23_Locus_40_Contig_92/158_Confidence_0.028_Length_387][NP30voK19_Locus_40_Contig_97/185_Confidence_0.026_Length_379][NP30voK27_Locus_114_Contig_58/149_Confidence_0.02…	TCATCATGGCCCTTATGGGTAGGGCTTCACACGTCATACAATGGTCGGTACAGAGGGTTGCCAAGCCGCGAGGTGGAGCTAATCCCAGAAAGCCGATCGTAGTCCGGATCGTAGTCTGCAACTCGACTGCGTGAAGTCGGAATCGCTAGTAATCGCGGATCAGAATGCCGCGGTGAATACGTTCCCGGGCCTTGTACACACCGCCCGTCACACCATGGGAGTGGGTTTCACCAGAAGTAGGTAGCTTAACCTTCGGGAGGGCGCTTACCACGGTGAGATTCATGACTGGGGTGAAGTCGTAACAAGGTAGCCGTAGGGGAACCTGCGGCTGGATCACCTCCTTTCCAGAGAAAGCCCCTCGGGGCCAAGTATCCACAACCTATCGGTTGTTCAAGTTGT
NP30voK29_Locus_114_Contig_20/160_Confidence_0.027_Length_203_reverse_complement []	AGGCGACGATCCGTAGCTGGTCTGAGAGGATGATCAGCCACACTGGGACTGAGACACGGCCCAGACTCCTACGGGAGGCAGCAGTGGGGAATTTTGGACAATGGGCGAAAGCCTGATCCAGCCATGCCGCGTGTGTGAAGAAGGCTTTCGGGTTGTAAAGCTCTTTCAGGTGAGGAGAAATGGCGCTGTCTAATACATGGCGG
NP30voK31_Locus_114_Contig_78/163_Confidence_0.011_Length_264_reverse_complement [NP30voK25_Locus_115_Contig_49/151_Confidence_0.012_Length_258_reverse_complement][NP30voK21_Locus_40_Contig_112/169_Confidence_0.023_Length_254][NP30voK27_Locus_114_Contig_43/149_Confidence_0.012_Length_260_reverse_complement][NP30voK23_Locus_40_Contig_108/158_Confidence_0.017_Length_256][NP30voK29_Locus_114_Contig_…	GCGTTAATCGGAATTACTGGGCGTAAAGCGCGCGTAGGTGGCTTGATAAGCCGGTTGTGAAAGCCCCGGGCTCAACCTGGGAACAGCATCCGGAACTGTCAGGCTAGAGTGCAGGAGAGGAAGGTAGAATTCCCGGTGTAGCGGTGAAATGCGTAGAGATCGGGAGGAATACCAGTGGCGAAGGCGGCCTTCTGGACTGACACTGACACTGAGGTGCGAAAGCGTGGGGAGCAAACAGGATTAGATACCCTGGTAGTCCACGCC
NP30voK19_Locus_40_Contig_138/185_Confidence_0.073_Length_811 [NP30voK25_Locus_115_Contig_33/151_Confidence_0.012_Length_297_reverse_complement][NP30voK31_Locus_114_Contig_57/163_Confidence_0.011_Length_303_reverse_complement][NP30voK23_Locus_40_Contig_125/158_Confidence_0.011_Length_295][NP30voK29_Locus_114_Contig_23/160_Confidence_0.011_Length_301_reverse_complement][NP30voK27_Locus_114_Contig_…	TTAAACTGAAGAGTTTGATCATGGCTCAGATTGAACGCTGGCGGCATGCTTTACACATGCAAGTCGAACGGTAGCGGGGAGAGCTTGCTCTCTGCCGACGAGTGGCGAACGGGTGAGTAATGCATCGGAACGTACCTAGTTGTGGGGGATAGCCCGGCGAAAGCCGGATTAATACCGCATACGCCCTTTGGGGGAAAGCGGGGGATCTTCGGACCTCGCGCAATTGGAGCGGCCGATGTCGGATTAGCTAGTAGGTGGGGTAATGGCTCACCTAGGCGACGATCCGTAGCTGGTCTGAGAGGATGATCAGCCACATCGGGACTGAGACACGGCCCAGACTCCTACGGGAGGCAGCAGTGGGGAATTTTGGACAATGGGCGAAAGCCTGATCCAGCCATG…
NP30voK29_Locus_114_Contig_24/160_Confidence_0.066_Length_811_reverse_complement [NP30voK31_Locus_114_Contig_63/163_Confidence_0.032_Length_399_reverse_complement][NP30voK31_Locus_114_Contig_58/163_Confidence_0.076_Length_811_reverse_complement]	TTAAACTGAAGAGTTTGATCATGGCTCAGATTGAACGCTGGCGGCATGCTTTACACATGCAAGTCGAACGGTAGCGGGGAGAGCTTGCTCTCTGCCGACGAGTGGCGAACGGGTGAGTAATGCATCGGAACGTACCTAGTTGTGGGGGATAGCCCGGCGAAAGCCGGATTAATACCGCATACGCCCTTTGGGGGAAAGCGGGGGATCTTCGGACCTCGCGCAATTGGAGCGGCCGATGTCGGATTAGCTAGTAGGTGGGGTAATGGCTCACCTAGGCGACGATCCGTAGCTGGTCTGAGAGGATGATCAGCCACACTGGGACTGAGACACGGCCCAGACTCCTACGGGAGGCAGCAGTGGGGAATTTTGGACAATGGGCGAAAGCCTGATCCAGCCATG…
NP30voK21_Locus_40_Contig_147/169_Confidence_0.023_Length_128 [NP30voK19_Locus_40_Contig_158/185_Confidence_0.021_Length_128]	AAGCCCCGGGCTTAACCTGGGAACGGCATTTCGAACTGTCAGACTAGAGTGTGGTAGAGGGTAGTGGAATTTCCTGTGTAGCGGTGAAATGCGTAGATATAGGAAGGAACACCAGTGGCGAAGGCGGC
NP30voK31_Locus_114_Contig_53/163_Confidence_0.038_Length_204_reverse_complement []	AGGCGACGATCCGTAGCTGGTCTGAGAGGATGATCAGCCACACTGGGACTGAGACACGGCCCAGAACTCCTACGGGAGGCAGCAGTGGGGAATTTTGGACAATGGGCGAAAGCCTGATCCAGCCATGCCGCGTGTGTGAAGAAGGCTTTCGGGTTGTAAAGCTCTTTCAGGTGAGAGGAAATGGCGCTGTCTAATACATGGCGG
NP30voK21_Locus_40_Contig_137/169_Confidence_0.006_Length_409 [NP30voK19_Locus_40_Contig_155/185_Confidence_0.005_Length_407]	TAATTCGTGTGGGCGCTGGCCGAGGTATTTCGGATACGAAATATCAGGACAGTGACTCGTCGAAAATTGAGTTTTGTCTTGAGCAAGAATTAAGAACTTTCGGGTTCTTGTATGATTTAAACTGAAGAGTTTGATCATGGCTCAGATTGAACGCTGGCGGCATGCTTTACACATGCAAGTCGAACGGTAGCGGGGAGAGCTTGCTCTCTGCCGACGAGTGGCGAACGGGTGAGTAATGCATCGGAACGTACCTAGTTGTGGGGGATAGCCCGGCGAAAGCCGGATTAATACCGCATACGCCCTTTGGGGGAAAGCGGGGGATCTTCGGACCTCGCGCAATTGGAGCGGCCGATGTCGGATTAGCTAGTAGGTGGGGTAATGGCTCACCTAGGCGACGAT…
NP30voK19_Locus_40_Contig_163/185_Confidence_0.005_Length_132 [NP30voK31_Locus_114_Contig_87/163_Confidence_0.005_Length_105_reverse_complement][NP30voK21_Locus_17188_Contig_2/2_Confidence_0.333_Length_105][NP30voK29_Locus_114_Contig_52/160_Confidence_0.005_Length_105_reverse_complement][NP30voK25_Locus_17208_Contig_2/2_Confidence_0.200_Length_105]	GGGCCAGGGCTACACACGTGCTACAATGGCGCGTACAGAGGGCTGCCAACTCGCGAGAGTGAGCCAATCCCTTAAAACGCGTCGTAGTCCGGATCGGAGTCTGCAACTCGACTCCGTGAAGTCGGAATCGCT
NP30voK31_Locus_114_Contig_61/163_Confidence_0.027_Length_386_reverse_complement []	TGGCTCAGATTGAACGCTGGCGGCATGCTTTACACATGCAAGTCGAACGGTAGCGGGGAGAGCTTGCTCTCTGCCGACGAGTGGCGAACGGGTGAGTAATGCATCGGAACGTACCTAGTTGTGGGGGATAGCCCGGCGAAAGCCGGATTAATACCGCATACGCCCTTTGGGGGAAAGCGGGGGATCTTCGGACCTCGCGCAATTGGAGCGGCCGATGTCGGATTAGCTAGTAGGTGGGGTAATGGCTCACCTAGGCGACGATCCGTAGCTGGTCTGAGAGGATGATCAGCCACACTGGGACTGAGACACGGCCCAGAACTCCTACGGGAGGCAGCAGTGGGGAATTTTGGACAATGGGCGAAAGCCTGATCCAGCCATGCCGCGTG
NP30voK19_Locus_40_Contig_110/185_Confidence_0.021_Length_424 []	ACCCTGGTAGTCCACGCCGTAAACGATGTCAACTAGCCGTTGGGACTCTTGAAGTCTTAGTGGCGCAGCTAACGCACTAAGTTGACCGCCTGGGGAGTACGGCCGCAAGGTTAAAACTCAAATGAATTGACGGGGGCCCGCACAAGCGGTGGAGCATGTGGTTTAATTCGATGCAACGCGAAAAACCTTACCTACCCTTGACATGCCAGGAACTTTCCAGAGATGGATTGGTGCCTTCGGGAACCTGGACACAGGTGCTGCATGGCTGTCGTCAGCTCGTGTCGTGAGATGTTGGGTTAAGTCCCGCAACGAGCGCAACCCCTATCCTTGGTTGCTAGCAGGTAAAGCTGAGAACTCCAGGGAGACTGCCGGTGACAAACCGGAGGAAGGTGGGGATGA…
NP30voK19_Locus_40_Contig_98/185_Confidence_0.031_Length_379 [NP30voK19_Locus_40_Contig_100/185_Confidence_0.021_Length_267]	ATGTGGTTTAATTCGATGCAACGCGAAAAACCTTACCTACCCTTGACATGCCAGGAACTTTCCAGAGATGGATTGGTGCCTTCGGGAACCTGGACACAGGTGCTGCATGGCTGTCGTCAGCTCGTGTCGTGAGATGTTGGGTTAAGTCCCGCAACGAGCGCAACCCTTGTCATTAGTTGCCATCATTAAGTTGGGCACTCTAATGAGACTGCCGGTGACAAACCGGAGGAAGGTGGGGATGACGTCAAGTCATCATGGCCCTTATGGGTAGGGCTTCACACGTCATACAATGGTCGGTACAGAGGGTTGCCAAGCCGCGAGGTGGAGCTAATCCCAGAAAGCCGATCGTAGTCCGGATCGTAGTCTGCAACTCGACTGC
NP30voK31_Locus_114_Contig_39/163_Confidence_0.054_Length_1351_reverse_complement [NP30voK29_Locus_114_Contig_60/160_Confidence_0.016_Length_698_reverse_complement][NP30voK23_Locus_40_Contig_86/158_Confidence_0.056_Length_1250][NP30voK31_Locus_114_Contig_41/163_Confidence_0.011_Length_698_reverse_complement][NP30voK27_Locus_114_Contig_67/149_Confidence_0.058_Length_1347_reverse_complement][NP30vo…	CGGAATCGCTAGTAATCGCGGATCAGAATGCCGCGGTGAATACGTTCCCGGGCCTTGTACACACCGCCCGTCACACCATGGGAGTGGGTTTCACCAGAAGTAGGTAGCTTAACCTTCGGGAGGGCGCTTACCACGGTGAGATTCATGACTGGGGTGAAGTCGTAACAAGGTAGCCGTAGGGGAACCTGCGGCTGGATCACCTCCTTTCCAGAGAAAGCCCCTCGGGGCCAAGTATCCACAACCTATCGGTTGTTCAAGTTGTAAGCTCGCGCACCCGAGAAGTGGGGTCTGTAGCTCAGCCGGTTAGAGCACCGTCTTGATAAGGCGGGGGTCGTTGGTTCGAACCCAACCAGACCCACCAAAGCATCAAGTTGGGGGATTAGCTCAGCTGGGAGAGCA…
NP30voK19_Locus_40_Contig_150/185_Confidence_0.016_Length_389 []	TTATGAAGCCAAAAATTTCGACGGAACATCTAAAGAAATTCCTTTTTTTAGACGTGATGTCGAGCAAGGATTTGTCACCCATAAAGTGACTAAAACACTTCAAGTGAAGAGTTTGATCCTGGCTCAGATTGAACGCTGGCGGCATGCTTTACACATGCAAGTCGAACGGTAGCGGGGAGAGCTTGCTCTCTGCCGACGAGTGGCGAACGGGTGAGTAATGCATCGGAACGTACCTAGTTGTGGGGGATAGCCCGGCGAAAGCCGGATTAATACCGCATACGCCCTTTGGGGGAAAGCGGGGGATCTTCGGACCTCGCGCAATTGGAGCGGCCGATGTCGGATTAGCTAGTAGGTGGGGTAATGGCTCACCTAGGCGACGATCCGTAGCT
NP30voK21_Locus_40_Contig_87/169_Confidence_0.057_Length_1250 []	CGGAATCGCTAGTAATCGCGGATCAGAATGCCGCGGTGAATACGTTCCCGGGCCTTGTACACACCGCCCGTCACACCATGGGAGTGGGTTTCACCAGAAGTAGGTAGCTTAACCTTCGGGAGGGCGCTTACCACGGTGAGATTCATGACTGGGGTGAAGTCGTAACAAGGTAGCCGTAGGGGAACCTGCGGCTGGATCACCTCCTTTCCAGAGAAAGCCCCTCGGGGCCAAGTATCCACAACCTATCGGTTGTTCAAGTTGTAAGCTCGCGCACCCGAGAAGTGGGGTCTGTAGCTCAGCCGGTTAGAGCACCGTCTTGATAAGGCGGGGGTCGTTGGTTCGAACCCAACCAGACCCACCAAAGCATCAAGTTGGGGGATTAGCTCAGCTGGGAGAGCA…
NP30voK31_Locus_114_Contig_64/163_Confidence_0.016_Length_633_reverse_complement [NP30voK25_Locus_115_Contig_38/151_Confidence_0.018_Length_627_reverse_complement][NP30voK27_Locus_114_Contig_32/149_Confidence_0.017_Length_629_reverse_complement][NP30voK29_Locus_114_Contig_29/160_Confidence_0.016_Length_631_reverse_complement]	TTTGAACTTATTTTTCGTCTGGGTGTTGACGCATTCGAATTAGTGTCTATAATTCGCCCCTCTTCGCGCTTCGGCGGTGTTTTCGGAGCGGGGAGGTCGGCCTTCCGGGTGCTAAAAATTCAGCGCTGAGGGGGTTGACGAAGAGGAGGGGGTCTGACAGAATCTCGCTTCTTCGCTGAACGGCAACAAGTTGTTCGGCGGCTCTTTAAAAATTTGGACAACCGATAGGTGTGGGTGCTTGGTCTTGTTGGGCACAGTAGCTTCGGCTACATGAGTTTCAAAAAGATTGAGTATTCATGTCAGTTTTTTGACTTTGAGTACTAACAGGTATTGAACTTAAGAGTTTGATCCTGGCTCAGATTGAACGCTGGCGGCATGCTTTACACATGCAAGTCGAAC…
NP30voK29_Locus_114_Contig_26/160_Confidence_0.060_Length_803_reverse_complement [NP30voK31_Locus_114_Contig_60/163_Confidence_0.070_Length_803_reverse_complement]	AAGAGTTTGATCCTGGCTCAGATTGAACGCTGGCGGCATGCTTTACACATGCAAGTCGAACGGTAGCGGGGAGAGCTTGCTCTCTGCCGACGAGTGGCGAACGGGTGAGTAATGCATCGGAACGTACCTAGTTGTGGGGGATAGCCCGGCGAAAGCCGGATTAATACCGCATACGCCCTTTGGGGGAAAGCGGGGGATCTTCGGACCTCGCGCAATTGGAGCGGCCGATGTCGGATTAGCTAGTAGGTGGGGTAATGGCTCACCTAGGCGACGATCCGTAGCTGGTCTGAGAGGATGATCAGCCACACTGGGACTGAGACACGGCCCAGACTCCTACGGGAGGCAGCAGTGGGGAATTTTGGACAATGGGCGAAAGCCTGATCCAGCCATGCCGCGTGT…
NP30voK19_Locus_6292_Contig_1/2_Confidence_1.000_Length_143 [NP30voK21_Locus_6325_Contig_1/1_Confidence_0.000_Length_140][NP30voK19_Locus_6292_Contig_2/2_Confidence_0.000_Length_138][NP30voK29_Locus_6474_Contig_1/1_Confidence_0.000_Length_140]	GATACTGTTATTCTTGAATGTAGTTGAGGTAGGCGGAATGTGTAATGTAGCGGTGAAATGCATAGATATTACACAGAACACCGATTGCGAAGGCAGCTTACTAAGCTATGATTGACGCTGATGCACGAAAGCGTGGGGAGCAA
NP30voK29_Locus_114_Contig_25/160_Confidence_0.066_Length_803_reverse_complement [NP30voK31_Locus_114_Contig_59/163_Confidence_0.076_Length_803_reverse_complement]	AAGAGTTTGATCCTGGCTCAGATTGAACGCTGGCGGCATGCTTTACACATGCAAGTCGAACGGTAGCGGGGAGAGCTTGCTCTCTGCCGACGAGTGGCGAACGGGTGAGTAATGCATCGGAACGTACCTAGTTGTGGGGGATAGCCCGGCGAAAGCCGGATTAATACCGCATACGCCCTTTGGGGGAAAGCGGGGGATCTTCGGACCTCGCGCAATTGGAGCGGCCGATGTCGGATTAGCTAGTAGGTGGGGTAATGGCTCACCTAGGCGACGATCCGTAGCTGGTCTGAGAGGATGATCAGCCACACTGGGACTGAGACACGGCCCAGACTCCTACGGGAGGCAGCAGTGGGGAATTTTGGACAATGGGCGAAAGCCTGATCCAGCCATGCCGCGTGA…
NP30voK25_Locus_115_Contig_15/151_Confidence_0.023_Length_198_reverse_complement [NP30voK23_Locus_40_Contig_93/158_Confidence_0.022_Length_196][NP30voK25_Locus_115_Contig_16/151_Confidence_0.018_Length_181_reverse_complement][NP30voK19_Locus_40_Contig_95/185_Confidence_0.021_Length_192][NP30voK21_Locus_40_Contig_94/169_Confidence_0.023_Length_194]	GAGACTGCCGGTGACAAACCGGAGGAAGGTGGGGATGACGTCAAGTCATCATGGCCCTTATGGGTAGGGCTTCACACGTCATACAATGGTCGGTACAGAGGGTTGCCAAGCCGCGAGGTGGAGCTAATCCCAGAAAGCCGATCGTAGTCCGGATCGTAGTCTGCAACTCGACTGCGTGAAGTCGGAATCGCTAGTAAT
NP30voK23_Locus_40_Contig_129/158_Confidence_0.078_Length_803 [NP30voK21_Locus_40_Contig_125/169_Confidence_0.086_Length_803]	AAGAGTTTGATCCTGGCTCAGATTGAACGCTGGCGGCATGCTTTACACATGCAAGTCGAACGGTAGCGGGGAGAGCTTGCTCTCTGCCGACGAGTGGCGAACGGGTGAGTAATGCATCGGAACGTACCTAGTTGTGGGGGATAGCCCGGCGAAAGCCGGATTAATACCGCATACGCCCTTTGGGGGAAAGCGGGGGATCTTCGGACCTCGCGCAATTGGAGCGGCCGATGTCGGATTAGCTAGTAGGTGGGGTAATGGCTCACCTAGGCGACGATCCGTAGCTGGTCTGAGAGGATGATCAGCCACATCGGGACTGAGACACGGCCCGAACTCCTACGGGAGGCAGCAGTGGGGAATTTTGGACAATGGGCGAAAGCCTGATCCAGCCATGCCGCGTGA…
NP30voK25_Locus_115_Contig_34/151_Confidence_0.082_Length_811_reverse_complement [NP30voK23_Locus_40_Contig_126/158_Confidence_0.078_Length_811]	TTAAACTGAAGAGTTTGATCATGGCTCAGATTGAACGCTGGCGGCATGCTTTACACATGCAAGTCGAACGGTAGCGGGGAGAGCTTGCTCTCTGCCGACGAGTGGCGAACGGGTGAGTAATGCATCGGAACGTACCTAGTTGTGGGGGATAGCCCGGCGAAAGCCGGATTAATACCGCATACGCCCTTTGGGGGAAAGCGGGGGATCTTCGGACCTCGCGCAATTGGAGCGGCCGATGTCGGATTAGCTAGTAGGTGGGGTAATGGCTCACCTAGGCGACGATCCGTAGCTGGTCTGAGAGGATGATCAGCCACATCGGGACTGAGACACGGCCCGAACTCCTACGGGAGGCAGCAGTGGGGAATTTTGGACAATGGGCGAAAGCCTGATCCAGCCATG…
NP30voK21_Locus_40_Contig_107/169_Confidence_0.029_Length_271 [NP30voK19_Locus_40_Contig_115/185_Confidence_0.010_Length_115][NP30voK19_Locus_40_Contig_116/185_Confidence_0.031_Length_271]	AAGCCCCGGGCTTAACCTGGGAACTGCGCTTGTGACTGCACGGCTAGAGTACGGTAGAGGGGGGTGGAATTCCACGTGTAGCAGTGAAATGCGTAGAGATGTGGAGGAACACCGATGGCGAAGGCAGCCCCCTGGGCCTGTACTGACGCTCATGCACGAAAGCGTGGGGAGCAAACAGGATTAGATACCCTGGTAGTCCACGCCCTAAACGATGTCGACTAGTTGTTCGGAGAGGAAACTTTCTGAGTAACGCAGCTAACGCGTGAAGTCG
NP30voK31_Locus_114_Contig_69/163_Confidence_0.011_Length_101_reverse_complement [NP30voK29_Locus_114_Contig_34/160_Confidence_0.011_Length_101_reverse_complement]	GCGAGTGGCGGACGGGTGAGTAACGCGTAAGAATCTGCCTAGTAGTGGGGGATAACTCGGGGAAACTCGAGCTAATACCGCATACGCCCTACGGGGGAAAG
NP30voK19_Locus_5493_Contig_1/4_Confidence_0.500_Length_145 []	CACATGCAAGTCGAGCGGCAGCACGGGAAGCTTGCTTCCTGGTGGCGAGCGGCGGACGGGTGAGTAATGCATAGGAATCTGCCCGATAGTGGGGGATAACCTGGGGAAACCCAGGCTAATACCGCATACGTCCTACGGGAGAAAG
NP30voK19_Locus_40_Contig_160/185_Confidence_0.021_Length_367 []	AGGGCTACACACGTGCTACAATGGCGCGTACAGAGGGCTGCCAACTCGCGAGAGTGAGCCAATCCCTTAAAACGCGTCGTAGTCCGGATCGGAGTCTGCAACTCGACTCCGTGAAGTCGGAATCGCTAGTAATCGCGGATCAGAATGCCGCGGTGAATACGTTCCCGGGCCTTGTACACACCGCCCGTCACACCATGGGAGTGGGTTTCACCAGAAGTAGGTAGCTTAACCTTCGGGAGGGCGCTTACCACGGTGAGATTCATGACTGGGGTGAAGTCGTAACAAGGTAGCCGTAGGGGAACCTGCGGCTGGATCACCTCCTTTCCAGAGAAAGCCCCTCGGGGCCAAGTATCCACAACCTATCGGT
NP30voK21_Locus_4378_Contig_1/1_Confidence_0.000_Length_112_reverse_complement [NP30voK23_Locus_4401_Contig_1/1_Confidence_0.000_Length_112_reverse_complement]	GGCGAAAGCCTGACGGAGCGACGCCGCGTGAACGAAGAAGGCCGAAAGGTTGTAAAGTTCTTTTCTTGGAGAAGAATAAGCATTACAGGAAATGGTAGTGTGATGACGTTAA
NP30voK27_Locus_114_Contig_10/149_Confidence_0.017_Length_167_reverse_complement [NP30voK31_Locus_114_Contig_43/163_Confidence_0.016_Length_167_reverse_complement]	GGTTGTCGTCAGCTCGTGCCGTGAGGTGTCGGGTTAAGTCCCACAACGAGCGCAACCCTTGTCATTAGTTGCCATCATTAAGTTGGGCACTCTAATGAGACTGCCGGTGACAAACCGGAGGAAGGTGGGGATGACGTCAAGTCATCATGGCCCTTATGGGTAGGGCT
NP30voK19_Locus_40_Contig_123/185_Confidence_0.021_Length_188 [NP30voK27_Locus_114_Contig_20/149_Confidence_0.023_Length_188_reverse_complement]	CCCAGCCATGCCGCGTGAGTGAAGAAGGCCTTCGGGTTGTAAAGCTCTTTCAGGTGAGAAGAAATGGCGCTGTCTAATACATGGCGTCGATGACGGTACCACCAGAAGAAGCACCGGCTAACTCCGTGCCAGCAGCCGCGGTAATACGTAGGGTGCGAGCGTTAATCGGAATTACTGGGCGTAAAGCG
NP30voK19_Locus_40_Contig_132/185_Confidence_0.010_Length_101 []	GCGAGTGGCGGACGGGTGAGTAACGCGTAAGAATCTGCCTAGTAGTGGGGGATAACTCGGGGAAACTCGAGCTAATACCGCATACGCCCTACGGGAGAAAG
NP30voK25_Locus_11779_Contig_1/1_Confidence_0.000_Length_106 [NP30voK27_Locus_11794_Contig_1/1_Confidence_0.000_Length_106]	TTGGATCCTGCCAGTCTTGAGTATAGTTGAAGTGGGCGGAATGTGTCATGTAGCGGTGAAATGCTTAGATATGACACAGAACACCGATCGCGAAGGCAGCTCGCTA
NP30voK23_Locus_40_Contig_132/158_Confidence_0.017_Length_370 [NP30voK21_Locus_40_Contig_130/169_Confidence_0.017_Length_366]	TCAAAGGCCTTCGGGTCTTTTTGAGAACGTTTGAACCTTGAGCCAAGTTTGGTCCGCTTAACGGACTATATGATCTTAAACTGAAGAGTTTGATCATGGCTCAGATTGAACGCTGGCGGCATGCTTTACACATGCAAGTCGAACGGTAGCGGGGAGAGCTTGCTCTCTGCCGACGAGTGGCGAACGGGTGAGTAATGCATCGGAACGTACCTAGTTGTGGGGGATAGCCCGGCGAAAGCCGGATTAATACCGCATACGCCCTTTGGGGGAAAGCGGGGGATCTTCGGACCTCGCGCAATTGGAGCGGCCGATGTCGGATTAGCTAGTAGGTGGGGTAATGGCTCACCTAGGCGACGATCCGTAGCTGGTC
NP30voK21_Locus_40_Contig_83/169_Confidence_0.017_Length_385 [NP30voK31_Locus_114_Contig_96/163_Confidence_0.022_Length_385_reverse_complement]	CGGAATCGCTAGTAATCGCGGATCAGAATGCCGCGGTGAATACGTTCCCGGGCCTTGTACACACCGCCCGTCACACCATGGGAGTGGGTTTCACCAGAAGTAGGTAGCTTAACCTTCGGGAGGGCGCTTACCACGGTGAGATTCATGACTGGGGTGAAGTCGTAACAAGGTAGCCGTAGGGGAACCTGCGGCTGGATCACCTCCTTAAACGAAGCCGAATGCTTCGGTCAGAGTCCACACGAATTACTTGGTTGGCTAATAAAGAGAGCAAACTCGGGTCTGTAGCTCAGGTGGTTAGAGCGCACCCCTGATAAGGGTGAGGTCGGTGGTTCGAATCCACCCAGACCCACCAAATTTCCGCAGCTTGGCGTTGTCGACTTACTTG
NP30voK19_Locus_40_Contig_94/185_Confidence_0.016_Length_300 [NP30voK21_Locus_15307_Contig_1/1_Confidence_0.667_Length_114]	GCCGGTACAGAGGGCCGCAAACCCGCGAGGGGGAGCAAATCTCACAAAACCGGTCGTAGTCCGGATCGCAGTCTGCAACTCGACTGCGTGAAGTCGGAATCGCTAGTAATCGCGGATCAGAATGCCGCGGTGAATACGTTCCCGGGCCTTGTACACACCGCCCGTCACACCATGGGAGTGGGTTTCACCAGAAGTAGGTAGCTTAACCTTCGGGAGGGCGCTTACCACGGTGAGATTCATGACTGGGGTGAAGTCGTAACAAGGTAGCCGTAGGGGAACCTGCGGCTGGATCACCTCCTT
NP30voK25_Locus_115_Contig_42/151_Confidence_0.035_Length_198_reverse_complement [NP30voK27_Locus_114_Contig_36/149_Confidence_0.023_Length_198_reverse_complement]	TCGGACCTTGCGCTATCGGATGAGCCTATGTCGGATTAGCTGGTTGGTGAGGTAATGGCTCACCAAGGCGACGATCCGTAGCTGGTCTGAGAGGATGATCAGCCACATCGGGACTGAGACACGGCCCGAACTCCTACGGGAGGCAGCAGTGGGGAATTTTGGACAATGGGCGAAAGCCTGATCCAGCCATGCCGCGTG
NP30voK25_Locus_115_Contig_24/151_Confidence_0.035_Length_195_reverse_complement [NP30voK19_Locus_40_Contig_122/185_Confidence_0.031_Length_189][NP30voK23_Locus_40_Contig_109/158_Confidence_0.034_Length_193]	AGCCTGATCCAGCCATGCCGCGTGAGTGAAGAAGGCCTTCGGGTTGTAAAGCACTTTCAGCGAGGAGGAAGGCCTTAAAGTTAATACCTTTAAGGATTGACGTTACTCGCAGAAGAAGCACCGGCTAACTCCGTGCCAGCAGCCGCGGTAATACGTAGGGTGCGAGCGTTAATCGGAATTACTGGGCGTAAAGCG
NP30voK23_Locus_40_Contig_117/158_Confidence_0.039_Length_202 [NP30voK25_Locus_115_Contig_27/151_Confidence_0.041_Length_202_reverse_complement]	AGGCGACGATCCGTAGCTGGTCTGAGAGGATGATCAGCCACATCGGGACTGAGACACGGCCCGAACTCCTACGGGAGGCAGCAGTGGGGAATTTTGGACAATGGGCGAAAGCCTGATCCAGCCATGCCGCGTGTGTGAAGAAGGCTTTCGGGTTGTAAAGCACTTTCAGCGAGGAGGAAGGCCTTAAAGTTAATACCTTTAG
NP30voK27_Locus_5489_Contig_2/2_Confidence_0.500_Length_145 [NP30voK31_Locus_5502_Contig_2/2_Confidence_0.500_Length_145]	CACATGCAAGTCGAGCGGTAACAGGGGGTGCTTGCACCCCGCTGACGAGCGGCGGACGGGTGAGTAATGCTTAGGAATCTGCCCAGTAGTGGGGGACAACAGTCGGAAACGGCTGCTAATACCGCATACGCCCTACGGGGGAAAG
NP30voK19_Locus_5493_Contig_3/4_Confidence_0.667_Length_128 [NP30voK19_Locus_5493_Contig_4/4_Confidence_0.333_Length_126][NP30voK27_Locus_17182_Contig_1/1_Confidence_0.000_Length_125_reverse_complement][NP30voK21_Locus_17156_Contig_1/1_Confidence_0.500_Length_128_reverse_complement]	CGAGCGGCGGACGGGTGAGTAATGCATAGGAATCTGCCCGATAGTGGGGGATAACCTGGGGAAACCCAGGCTAATACCGCATACGTCCTACGGGAGAAAGCAGGGGCTCTTCGGACCTTGCGCTATCG

## Sheet: P30_oases_vs_Silva
Contig ID [compatible contigs]	Sequence (5' to 3')
P30voK25_Locus_1426_Contig_40/58_Confidence_0.188_Length_1126 [P30voK25_Locus_1426_Contig_39/58_Confidence_0.125_Length_1051]	GGGCGAGTCCGGAATTTGCCGGATCCTGCGGGGAGTCGGGGCGCGATTCCCGCATCATCGGGCCATTTTCGGCGATGACTCCGAAGCGATTTGCAGGGGGCTTTATGAATACGGCAATAATATGCTATGTTACCGGGTGTGTTGACGCATATTTCTTTCGTCCGTGATGCCGTTTTTGAAACAACCTTCACGCAACCCAATGAAAACACGGTAAAAATCGGTTTTTCAAAAAAAATGTGACGTTGGTGATAAAAAGGGGTTGCGGGGTTTGGGGTGAAGCAGTAGATACCCCTTCACCGGCGGCGCTGAGGTGCTGGCGGGACGCGGGACGGACTGAGGGAGCGGAGCTTCTGAGGGAAGGCCAGCGGATAACAGACAGAGGTAAGTGACGCAGGTTGC…
P30voK23_Locus_24_Contig_82/108_Confidence_0.043_Length_696_reverse_complement [P30voK21_Locus_1402_Contig_54/108_Confidence_0.048_Length_422][P30voK21_Locus_1402_Contig_18/108_Confidence_0.016_Length_220]	TTTGGCACCTCGATGTCGGCTCATCACATCCTGGGGCTGAAGTCGGTCCCAAGGGTATGGCTGTTCGCCATTTAAAGTGGTACGCGAGCTGGGTTTAGAACGTCGTGAGACAGTTCGGTCCCTATCTGCCGTGGGCGCTGGAAGTTTGAGAGGGCCTGCTCCTAGTACGAGAGGACCGGGGTGAACGATCCACTGGTGGACCTGTTGTCGTGCCAACGGCAGTGCAGGGTAGCTATGATCGGACAGGATAACCGCTGAAAGCATCTAAGCGGGAAACTCGCCTCAAGATGAGACTTCCCTCGTGACTCGATCACGCTCAAGGGTCGTCCAAGACCAGGACGTTGATAGGTCGGGTGTGGAAGCGCAGTAATGCGTTAAGCTAACCGATACTAATTGCCC…
P30voK19_Locus_1487_Contig_23/65_Confidence_0.036_Length_182 []	CTGGACACAGGTGCTGCATGGCTGTCGTCAGCTCGTGTCGTGAGATGTTCGGTTAAGTCCGGCAACGAGCGCAACCCACATCCCTAGTTGCCAGCAGTTCGGCTGGGCACTCTATGGAAACTGCCCGTGATAAGCGGGAGGAAGGTGTGGATGACGTCAAGTCCTCATGGCCCTTACGGGTT
P30voK23_Locus_24_Contig_78/108_Confidence_0.017_Length_258_reverse_complement [P30voK21_Locus_1402_Contig_61/108_Confidence_0.016_Length_256]	TTTGGCACCTCGATGTCGGCTCATCACATCCTGGGGCTGAAGTCGGTCCCAAGGGTATGGCTGTTCGCCATTTAAAGTGGTACGCGAGCTGGGTTTAGAACGTCGTGAGACAGTTCGGTCCCTATCTGCCGTGGGCGCTGGAAGTTTGAGAGGGCCTGCTCCTAGTACGAGAGGACCGGAGTGGACGAACCTCTGGTGTTCCGGTTGTCACGCCAGTGGCATTGCCGGGTAGCTATGTTCGGACAGGATAACCGCTGA
P30voK27_Locus_1430_Contig_1/54_Confidence_0.038_Length_120 [P30voK23_Locus_1502_Contig_1/60_Confidence_0.039_Length_116][P30voK25_Locus_1426_Contig_1/58_Confidence_0.042_Length_118]	CGCTATTAGATGAGCTTGCGTTGGATTAGCTAGTTGGTGAGGTAATGGCTCACCAAGGCGACGATCCATAGCTGGTCTGAGAGGACGATCAGCCACACTGGGACTGAGACACGGCCCAGA
P30voK23_Locus_27570_Contig_2/3_Confidence_0.625_Length_119_reverse_complement [P30voK25_Locus_27559_Contig_2/3_Confidence_0.625_Length_119_reverse_complement]	AGAGTTTGATCCTGGCTCAGATTGAACGCTGGCGGCATGCCTAACACATGCAAGTCGAACGGCAGCACGAGAGAGCTTGCTCTCTTGGTGGCGAGTGGCGGACGGGTGAGTAACGCGTA
P30voK25_Locus_1426_Contig_22/58_Confidence_0.042_Length_182 [P30voK21_Locus_1448_Contig_24/60_Confidence_0.019_Length_178][P30voK23_Locus_1502_Contig_24/60_Confidence_0.020_Length_180]	TAAAACTCAAAGGAATTGACGGGGACCCGCACAAGCGGTGGATGATGTGGATTAATTCGATGCAACGCGAAAAACCTTACCTACCCTTGACATGCCAGGAACTTTCCAGAGATGGATTGGTGCCTTCGGGAACCTGGACACAGGTGCTGCATGGCTGTCGTCAGCTCGTGTCGTGAGATGTT
P30voK19_Locus_1487_Contig_17/65_Confidence_0.089_Length_760 [P30voK27_Locus_1430_Contig_16/54_Confidence_0.019_Length_138][P30voK19_Locus_1487_Contig_18/65_Confidence_0.054_Length_729][P30voK25_Locus_1426_Contig_12/58_Confidence_0.083_Length_310][P30voK31_Locus_1553_Contig_22/60_Confidence_0.017_Length_146][P30voK27_Locus_1430_Contig_15/54_Confidence_0.075_Length_312][P30voK29_Locus_1550_Contig_…	CTGGACACAGGTGCTGCATGGCTGTCGTCAGCTCGTGTCGTGAGATGTTGGGTTAAGTCCCGCAACGAGCGCAACCCTTGTCCTTAGTTGCCAGCATTTCGGATGGGAACTCTAGGGAGACTGCCGGTGATAAACCGGAGGAAGGTGGGGATGACGTCAAGTCATCATGGCCCTTATGGGCTGGGCTACACACGTGCTACAATGGCCGGTACAGAGGGCCGCAAACCCGCGAGGGGGAGCAAATCTCACAAAACCGGTCGTAGTCCGGATCGCAGTCTGCAACTCGACTGCGTGAAGTCGGAATCGCTAGTAATCGCGTAACAGCATGACGCGGTGAATACGTTCCCGGGCCTTGTACACACCGCCCGTCACACCATGGGAGTGGGTTTCACCAGAAGT…
P30voK21_Locus_1448_Contig_48/60_Confidence_0.154_Length_1006 [P30voK19_Locus_1487_Contig_50/65_Confidence_0.125_Length_923][P30voK19_Locus_1487_Contig_41/65_Confidence_0.089_Length_582][P30voK21_Locus_1448_Contig_47/60_Confidence_0.115_Length_927][P30voK21_Locus_1448_Contig_38/60_Confidence_0.077_Length_586][P30voK19_Locus_1487_Contig_51/65_Confidence_0.161_Length_1004]	GTAGGGGCTGAAACGGCTGGAATGCAGCGCGAAACGGGGGTCTTGAACGGGTTCGGCAAAAATTGGCGCGTCTATCCTATTGAAATTAAACGGTTATGCAGTTTTTCAAAAAAAATGTGACGTTGGTGATAAAAAGGGGTTGCGGGGTTTGGGGTGAAGCAGTAGATACCCCTTCACCGGCGGCGCTGAGGTGCTGGCGGGACGCGGGACGGACTGAGGGAGCGGAGCTTCTGAGGGAAGGCCAGCGGATAACAGACAGAGGTAAGTGACGCAGGTTGCGCCAAGGTTAAAGTGGCGCTTCGTGTTGATTTTGTCTCTACGCTCTTTGAAATCGATGGTATCTGAAGAGATATGTGGGCGGTTTGGTTCATGCGATGGATCAAATCCTGCATATCAACG…
P30voK31_Locus_24_Contig_14/106_Confidence_0.039_Length_346_reverse_complement [P30voK27_Locus_24_Contig_16/109_Confidence_0.041_Length_342_reverse_complement][P30voK29_Locus_24_Contig_15/105_Confidence_0.040_Length_344_reverse_complement][P30voK25_Locus_24_Contig_16/107_Confidence_0.041_Length_340_reverse_complement]	CGGCAGTGTTTGGCACCTCGATGTCGGCTCATCACATCCTGGGGCTGAAGTCGGTCCCAAGGGTATGGCTGTTCGCCATTTAAAGTGGTACGCGAGCTGGGTTTAGAACGTCGTGAGACAGTTCGGTCCCTATCTGCCGTGGGTGTAGGATACTTGAGAGGAGTTGCCCCTAGTACGAGAGGACCGGGGTGAACGATCCACTGGTGGACCTGTTGTCGTGCCAACGGCAGTGCAGGGTAGCTATGATCGGACAGGATAACCGCTGAAGGCATCTAAGCGGGAAGCCCCCCTCAAAACAAGGTATCCCTGAGGGCCGTGGTAGACCACCACGTCGATAGGCCGGCGA
P30voK31_Locus_24_Contig_16/106_Confidence_0.023_Length_239_reverse_complement [P30voK27_Locus_24_Contig_15/109_Confidence_0.024_Length_235_reverse_complement][P30voK29_Locus_24_Contig_14/105_Confidence_0.024_Length_237_reverse_complement][P30voK25_Locus_24_Contig_15/107_Confidence_0.025_Length_233_reverse_complement]	CGGCAGTGTTTGGCACCTCGATGTCGGCTCATCACATCCTGGGGCTGAAGTCGGTCCCAAGGGTATGGCTGTTCGCCATTTAAAGTGGTACGCGAGCTGGGTTTAGAACGTCGTGAGACAGTTCGGTCCCTATCTGCCGTGGGTGTAGGATACTTGAGAGGAGTTGCCCCTAGTACGAGAGGACCGGGGTGAACGATCCACTGGTGGACCTGTTGTCGTGCCAACGGCAGGGGGGGGGG
P30voK29_Locus_1550_Contig_5/57_Confidence_0.125_Length_419 [P30voK29_Locus_1550_Contig_6/57_Confidence_0.054_Length_262][P30voK25_Locus_1426_Contig_25/58_Confidence_0.146_Length_415][P30voK23_Locus_1502_Contig_3/60_Confidence_0.059_Length_137][P30voK31_Locus_1553_Contig_11/60_Confidence_0.052_Length_261][P30voK31_Locus_1553_Contig_9/60_Confidence_0.034_Length_226][P30voK27_Locus_1430_Contig_25/5…	TGGACAATGGGCGAAAGCCTGATCCAGCCATGCCGCGTGAGTGATGAAGGCCTTAGGGTCGTAAAGCTCTTTCGCCAGGGATGATAATGACAGTACCTGGTAAAGAAACCCCGGCTAACTCCGTGCCAGCAGCCGCGGTAATACGGAGGGGGTTAGCGTTGTTCGGAATTACTGGGCGTAAAGCGCGCGTAGGCGGATCGGAAAGTTGGGGGTGAAATCCCGGGGCTCAACCCCGGAACTGCCTCCAAAACTATCGGTCTAGAGTTCGAGAGAGGTGAGTGGAATTCCGAGTGTAGAGGTGAAATTCGTAGATATTCGGAGGAACACCAGTGGCGAAGGCGGCTCACTGGCTCGATACTGACGCTGAGGTGCGAAAGTGTGGGGAGCAAACAGGATTAG…
P30voK31_Locus_1553_Contig_31/60_Confidence_0.000_Length_175 [P30voK27_Locus_1430_Contig_11/54_Confidence_0.000_Length_167][P30voK29_Locus_1550_Contig_24/57_Confidence_0.000_Length_171]	CAAGATTAAAACTCAAAGGAATTGACGGGGACCCGCACAAGCGGTGGATGATGTGGATTAATTCGATGCAACGCGAAAAACCTTACCTACCCTTGACATGCCAGGAACTTTCCAGAGATGGATTGGTGCCTTCGGGAACCTGGACACAGGTGCTGCATGGCTGTCGTCAGCTCGT
P30voK25_Locus_1426_Contig_27/58_Confidence_0.083_Length_440 []	CAATGGGCGAAAGCCTGATCCAGCCATGCCGCGTGAGTGAAGAAGGCCTTCGGGTTGTAAAGCTCTTTCAGGTGAGAAGAAATGGCGCTGTCTAATACATGGCGTCGATGACGGTACCACCAGAAGAAGCACCGGCTAACTACGTGCCAGCAGCCGCGGTAATACGGAGGGGGTTAGCGTTGTTCGGAATTACTGGGCGTAAAGCGTGCGCAGGCGGTTGTGTAAGACAGGTGTGAAATCCCCGGGCTTAACCTGGGAACTGCGCTTGTGACTGCACGGCTAGAGTACGGTAGAGGGGGGTGGAATTCCACGTGTAGCAGTGAAATGCGTAGAGATGTGGAGGAACACCGATGGCGAAGGCAGCCCCCTGGGCCTGTACTGACGCTCATGCACGAAAGC…
P30voK31_Locus_1553_Contig_58/60_Confidence_0.052_Length_459 [P30voK29_Locus_1550_Contig_55/57_Confidence_0.054_Length_457][P30voK23_Locus_1502_Contig_57/60_Confidence_0.098_Length_451][P30voK19_Locus_1487_Contig_62/65_Confidence_0.089_Length_447][P30voK27_Locus_1430_Contig_53/54_Confidence_0.057_Length_455][P30voK25_Locus_1426_Contig_57/58_Confidence_0.104_Length_453]	TTAAAAATTTGGACAACCGATAGGTGTGGGTGCTTGGTCTTGTTGGGCACAGTAGCTTCGGCTACATGAGTTTCAAAAAGATTGAGTATTCATGTCAGTTTTTTGACTTTGAGTACTAACAGGTATTGAACTTAAGAGTTTGATCCTGGCTCAGATTGAACGCTGGCGGCATGCTTTACACATGCAAGTCGAACGGTAGCGGGGAGAGCTTGCTCTCTGCCGACGAGTGGCGAACGGGTGAGTAATGCATCGGAACGTACCTAGTTGTGGGGGATAGCCCGGCGAAAGCCGGATTAATACCGCATACGCCCTTTGGGGGAAAGCGGGGGATCTTCGGACCTCGCGCAATTGGAGCGGCCGATGTCGGATTAGCTAGTAGGTGGGGTAATGGCTCACCTA…
P30voK27_Locus_24_Contig_81/109_Confidence_0.008_Length_263_reverse_complement []	AGTGTTTGGCACCTCGATGTCGGCTCATCACATCCTGGGGCTGAAGTCGGTCCCAAGGGTATGGCTGTTCGCCATTTAAAGTGGTACGCGAGCTGGGTTTAGAACGTCGTGAGACAGTTCGGTCCCTATCTGCCGTGGGTGTAGGATACTTGAGAGGAGCCTGCTCCTAGTACGAGAGGACCGGAGTGGACGAACCTCTGGTGTTCCGGTTGTCACGCCAGTGGCATTGCCGGGTAGCTATGTTCGGACAGGATAACCGCTGA
P30voK19_Locus_1487_Contig_35/65_Confidence_0.089_Length_265 [P30voK21_Locus_1448_Contig_32/60_Confidence_0.077_Length_206][P30voK23_Locus_1502_Contig_31/60_Confidence_0.059_Length_204]	ACACTGGGACTGAGACACGGCCCAGACTCCTACGGGAGGCAGCAGTGGGGAATTTTGGACAATGGGCGAAAGCCTGATCCAGCCATGCCGCGTGAGTGAAGAAGGCCTTCGGGTTGTAAAGCTCTTTCAGGTGAGAAGAAATGGCGCTGTCTAATACATGGCGTCGATGACGGTACCACCAGAAGAAGCACCGGCTAACTACGTGCCAGCAGCCGCGGTAATACGTAGGGTGCGAGCGTTAATCGGAATTACTGGGCGTAAAGCG
P30voK23_Locus_1502_Contig_46/60_Confidence_0.157_Length_1008 [P30voK23_Locus_1502_Contig_36/60_Confidence_0.078_Length_590]	ATGTAGGGGCTGAAACGGCTGGAATGCAGCGCGAAACGGGGGTCTTGAACGGGTTCGGCAAAAATTGGCGCGTCTATCCTATTGAAATTAAACGGTTATGCAGTTTTTCAAAAAAAATGTGACGTTGGTGATAAAAAGGGGTTGCGGGGTTTGGGGTGAAGCAGTAGATACCCCTTCACCGGCGGCGCTGAGGTGCTGGCGGGACGCGGGACGGACTGAGGGAGCGGAGCTTCTGAGGGAAGGCCAGCGGATAACAGACAGAGGTAAGTGACGCAGGTTGCGCCAAGGTTAAAGTGGCGCTTCGTGTTGATTTTGTCTCTACGCTCTTTGAAATCGATGGTATCTGAAGAGATATGTGGGCGGTTTGGTTCATGCGATGGATCAAATCCTGCATATCAA…
P30voK25_Locus_1426_Contig_44/58_Confidence_0.167_Length_1010 [P30voK25_Locus_1426_Contig_43/58_Confidence_0.125_Length_935]	AGATGTAGGGGCTGAAACGGCTGGAATGCAGCGCGAAACGGGGGTCTTGAACGGGTTCGGCAAAAATTGGCGCGTCTATCCTATTGAAATTAAACGGTTATGCAGTTTTTCAAAAAAAATGTGACGTTGGTGATAAAAAGGGGTTGCGGGGTTTGGGGTGAAGCAGTAGATACCCCTTCACCGGCGGCGCTGAGGTGCTGGCGGGACGCGGGACGGACTGAGGGAGCGGAGCTTCTGAGGGAAGGCCAGCGGATAACAGACAGAGGTAAGTGACGCAGGTTGCGCCAAGGTTAAAGTGGCGCTTCGTGTTGATTTTGTCTCTACGCTCTTTGAAATCGATGGTATCTGAAGAGATATGTGGGCGGTTTGGTTCATGCGATGGATCAAATCCTGCATATC…
P30voK23_Locus_1502_Contig_29/60_Confidence_0.078_Length_435 [P30voK19_Locus_1487_Contig_33/65_Confidence_0.071_Length_431][P30voK21_Locus_1448_Contig_27/60_Confidence_0.077_Length_295][P30voK21_Locus_1448_Contig_28/60_Confidence_0.058_Length_277][P30voK19_Locus_1487_Contig_30/65_Confidence_0.071_Length_295][P30voK21_Locus_1448_Contig_30/60_Confidence_0.077_Length_433]	ATGGGCGAAAGCCTGATCCAGCCATGCCGCGTGAGTGAAGAAGGCCTTCGGGTTGTAAAGCTCTTTCAGGTGAGAAGAAATGGCGCTGTCTAATACATGGCGTCGATGACGGTACCACCAGAAGAAGCACCGGCTAACTACGTGCCAGCAGCCGCGGTAATACGTAGGGTGCGAGCGTTAATCGGAATTACTGGGCGTAAAGCGTGCGCAGGCGGTTGTGTAAGACAGGTGTGAAATCCCCGGGCTTAACCTGGGAACTGCGCTTGTGACTGCACGGCTAGAGTACGGTAGAGGGGGGTGGAATTCCACGTGTAGCAGTGAAATGCGTAGAGATGTGGAGGAACACCGATGGCGAAGGCAGCCCCCTGGGCCTGTACTGACGCTCATGCACGAAAGCGT…
P30voK23_Locus_24_Contig_15/108_Confidence_0.026_Length_231_reverse_complement [P30voK21_Locus_1402_Contig_17/108_Confidence_0.024_Length_229]	TTTGGCACCTCGATGTCGGCTCATCACATCCTGGGGCTGAAGTCGGTCCCAAGGGTATGGCTGTTCGCCATTTAAAGTGGTACGCGAGCTGGGTTTAGAACGTCGTGAGACAGTTCGGTCCCTATCTGCCGTGGGCGCTGGAAGTTTGAGAGGGCCTGCTCCTAGTACGAGAGGACCGGGGTGAACGATCCACTGGTGGACCTGTTGTCGTGCCAACGGCAGGGGGGGGGG
P30voK31_Locus_24_Contig_77/106_Confidence_0.023_Length_266_reverse_complement [P30voK29_Locus_24_Contig_77/105_Confidence_0.024_Length_264_reverse_complement]	CGGCAGTGTTTGGCACCTCGATGTCGGCTCATCACATCCTGGGGCTGAAGTCGGTCCCAAGGGTATGGCTGTTCGCCATTTAAAGTGGTACGCGAGCTGGGTTTAGAACGTCGTGAGACAGTTCGGTCCCTATCTGCCGTGGGTGTAGGATACTTGAGAGGGCCTGCTCCTAGTACGAGAGGACCGGAGTGGACGAACCTCTGGTGTTCCGGTTGTCACGCCAGTGGCATTGCCGGGTAGCTATGTTCGGACAGGATAACCGCTGA
P30voK19_Locus_702_Contig_59/104_Confidence_0.038_Length_229_reverse_complement [P30voK19_Locus_702_Contig_61/104_Confidence_0.023_Length_218_reverse_complement]	GCACCTCGATGTCGGCTCATCACATCCTGGGGCTGAAGTCGGTCCCAAGGGTATGGCTGTTCGCCATTTAAAGTGGTACGTGAGCTGGGTTTAGAACGTCGTGAGACAGTTCGGTCCCTATCTGCCGTGGGCGCTGGAAGTTTGAGAGGGCCTGCTCCTAGTACGAGAGGACCGGGGTGAACGATCCACTGGTGGACCTGTTGTCGTGCCAACGGCAGGGGGGGGGGGG
P30voK23_Locus_1502_Contig_34/60_Confidence_0.157_Length_626 [P30voK21_Locus_1448_Contig_36/60_Confidence_0.154_Length_622][P30voK19_Locus_1487_Contig_39/65_Confidence_0.143_Length_618]	CCTAACACATGCAAGTCGAACGAAGCCTTCGGGCTTAGTGGCGGACGGGTTAGTAACGCGTGGGAACGTGCCTTTCACTACGGAATAGTCCCGGGAAACTGGGTTTAATACCGTATACGCCCTTCGGGGGAAAGAATTTCGGTGAAAGATCGGCCCGCGTTAGATTAGGTAGTTGGTGGGGTAATGGCCTACCAAGCCTACGATCTATAGCTGGTTTTAGAGGATGATCAGCAACACTGGGACTGAGACACGGCCCAGACTCCTACGGGAGGCAGCAGTGGGGAATTTTGGACAATGGGCGAAAGCCTGATCCAGCCATGCCGCGTGAGTGATGAAGGCCTTAGGGTCGTAAAGCTCTTTCGCCAGGGATGATAATGACAGTACCTGGTAAAGAAACCC…
P30voK19_Locus_1487_Contig_47/65_Confidence_0.179_Length_1126 [P30voK21_Locus_1448_Contig_43/60_Confidence_0.115_Length_1047][P30voK21_Locus_1448_Contig_44/60_Confidence_0.173_Length_1126]	GGGCGAGTCCGGAATTTGCCGGATCCTGCGGGGAGTCGGGGCGCGATTCCCGCATCATCGGGCCATTTTCGGCGATGACTCCGAAGCGATTTGCAGGGGGCTTTATGAATACGGCAATAATATGCTATGTTACCGGGTGTGTTGACGCATATTTCTTTCGTCCGTGATGCCGTTTTTGAAACAACCTTCACGCAACCCAATGAAAACACGGTAAAAATCGGTTTTTCAAAAAAAATGTGACGTTGGTGATAAAAAGGGGTTGCGGGGTTTGGGGTGAAGCAGTAGATACCCCTTCACCGGCGGCGCTGAGGTGCTGGCGGGACGCGGGACGGACTGAGGGAGCGGAGCTTCTGAGGGAAGGCCAGCGGATAACAGACAGAGGTAAGTGACGCAGGTTGC…
P30voK31_Locus_1553_Contig_41/60_Confidence_0.121_Length_642 [P30voK25_Locus_1426_Contig_31/58_Confidence_0.167_Length_630][P30voK27_Locus_1430_Contig_31/54_Confidence_0.151_Length_634][P30voK29_Locus_1550_Contig_35/57_Confidence_0.143_Length_638]	GCGGCAGGCCTAACACATGCAAGTCGAACGAAGCCTTCGGGCTTAGTGGCGGACGGGTTAGTAACGCGTGGGAACGTGCCTTTCACTACGGAATAGTCCCGGGAAACTGGGTTTAATACCGTATACGCCCTTCGGGGGAAAGAATTTCGGTGAAAGATCGGCCCGCGTTAGATTAGGTAGTTGGTGGGGTAATGGCCTACCAAGCCTACGATCTATAGCTGGTTTTAGAGGATGATCAGCAACACTGGGACTGAGACACGGCCCAGACTCCTACGGGAGGCAGCAGTGGGGAATTTTGGACAATGGGCGAAAGCCTGATCCAGCCATGCCGCGTGAGTGATGAAGGCCTTAGGGTCGTAAAGCTCTTTCGCCAGGGATGATAATGACAGTACCTGGTAA…
P30voK31_Locus_1553_Contig_47/60_Confidence_0.138_Length_1126 [P30voK27_Locus_1430_Contig_34/54_Confidence_0.057_Length_598][P30voK29_Locus_1550_Contig_39/57_Confidence_0.143_Length_1126]	GGGCGAGTCCGGAATTTGCCGGATCCTGCGGGGAGTCGGGGCGCGATTCCCGCATCATCGGGCCATTTTCGGCGATGACTCCGAAGCGATTTGCAGGGGGCTTTATGAATACGGCAATAATATGCTATGTTACCGGGTGTGTTGACGCATATTTCTTTCGTCCGTGATGCCGTTTTTGAAACAACCTTCACGCAACCCAATGAAAACACGGTAAAAATCGGTTTTTCAAAAAAAATGTGACGTTGGTGATAAAAAGGGGTTGCGGGGTTTGGGGTGAAGCAGTAGATACCCCTTCACCGGCGGCGCTGAGGTGCTGGCGGGACGCGGGACGGACTGAGGGAGCGGAGCTTCTGAGGGAAGGCCAGCGGATAACAGACAGAGGTAAGTGACGCAGGTTGC…
P30voK19_Locus_1487_Contig_26/65_Confidence_0.125_Length_541 [P30voK23_Locus_1502_Contig_22/60_Confidence_0.039_Length_131][P30voK19_Locus_1487_Contig_27/65_Confidence_0.036_Length_125][P30voK31_Locus_1553_Contig_29/60_Confidence_0.034_Length_139][P30voK21_Locus_1448_Contig_22/60_Confidence_0.038_Length_129]	CGGAGGAACACCAGTGGCGAAGGCGGCTCACTGGCTCGATACTGACGCTGAGGTGCGAAAGTGTGGGGAGCAAACAGGATTAGATACCCTGGTAGTCCACGCCCTAAACGATGTCGACTAGTTGTTCGGAGAGGAAACTTTCTGAGTAACGCAGCTAACGCGTGAAGTCGACCGCCTGGGGAGTACGGTCGCAAGATTAAAACTCAAAGGAATTGACGGGGGCCCGCACAAGCGGTGGAGCATGTGGTTTAATTCGAAGCAACGCGCAGAACCTTACCAACCCTTGACATCCTGATCGCGGTTACGAGAGATCGTTTCCTTCAGTTCGGCTGGATCAGTGACAGGTGCTGCATTGGCTGTCGTCAGCTCGTGTCGTGAGATGTTCGGTTAAGTCCGGCA…
P30voK31_Locus_1553_Contig_34/60_Confidence_0.086_Length_444 []	TTTGGACAATGGGCGAAAGCCTGATCCAGCCATGCCGCGTGAGTGAAGAAGGCCTTCGGGTTGTAAAGCTCTTTCAGGTGAGAAGAAATGGCGCTGTCTAATACATGGCGTCGATGACGGTACCACCAGAAGAAGCACCGGCTAACTACGTGCCAGCAGCCGCGGTAATACGTAGGGTGGTTAGCGTTGTTCGGAATTACTGGGCGTAAAGCGTGCGCAGGCGGTTGTGTAAGACAGGTGTGAAATCCCCGGGCTTAACCTGGGAACTGCGCTTGTGACTGCACGGCTAGAGTACGGTAGAGGGGGGTGGAATTCCACGTGTAGCAGTGAAATGCGTAGAGATGTGGAGGAACACCGATGGCGAAGGCAGCCCCCTGGGCCTGTACTGACGCTCATGCA…
P30voK31_Locus_1553_Contig_56/60_Confidence_0.121_Length_475 [P30voK29_Locus_1550_Contig_49/57_Confidence_0.107_Length_475]	AGAGTTTGATCCTGGCTCAGAACGAACGCTGGCGGCAGGCCTAACACATGCAAGTCGAACGGTAGCGGGGAGAGCTTGCTCTCTGCCGACGAGTGGCGAACGGGTGAGTAATGCATCGGAACGTACCTAGTTGTGGGGGATAGCCCGGCGAAAGCCGGATTAATACCGCATACGCCCTTTGGGGGAAAGCGGGGGATCTTCGGACCTCGCGCAATTGGAGCGGCCGATGTCGGATTAGCTAGTAGGTGGGGTAATGGCTCACCTAGGCGACGATCCGTAGCTGGTCTGAGAGGATGATCAGCCACACTGGGACTGAGACACGGCCCAGACTCCTACGGGAGGCAGCAGTGGGGAATTTTGGACAATGGGCGAAAGCCTGATCAAGGAGGCAAGACATGG…
P30voK29_Locus_1550_Contig_30/57_Confidence_0.071_Length_444 [P30voK27_Locus_1430_Contig_27/54_Confidence_0.075_Length_442]	TGGACAATGGGCGAAAGCCTGATCCAGCCATGCCGCGTGAGTGAAGAAGGCCTTCGGGTTGTAAAGCTCTTTCAGGTGAGAAGAAATGGCGCTGTCTAATACATGGCGTCGATGACGGTACCACCAGAAGAAGCACCGGCTAACTACGTGCCAGCAGCCGCGGTAATACGTAGGGGGTTAGCGTTGTTCGGAATTACTGGGCGTAAAGCGTGCGCAGGCGGTTGTGTAAGACAGGTGTGAAATCCCCGGGCTTAACCTGGGAACTGCGCTTGTGACTGCACGGCTAGAGTACGGTAGAGGGGGGTGGAATTCCACGTGTAGCAGTGAAATGCGTAGAGATGTGGAGGAACACCGATGGCGAAGGCAGCCCCCTGGGCCTGTACTGACGCTCATGCACGA…
P30voK25_Locus_1426_Contig_19/58_Confidence_0.167_Length_538 [P30voK29_Locus_1550_Contig_8/57_Confidence_0.036_Length_157][P30voK21_Locus_1448_Contig_10/60_Confidence_0.096_Length_301][P30voK29_Locus_1550_Contig_10/57_Confidence_0.107_Length_319][P30voK25_Locus_1426_Contig_20/58_Confidence_0.021_Length_182]	CGGAGGAACACCAGTGGCGAAGGCGGCTCACTGGCTCGATACTGACGCTGAGGTGCGAAAGTGTGGGGAGCAAACAGGATTAGATACCCTGGTAGTCCACACCGTAAACGATGAATGCCAGTCGTCGGGCAGTATACTGTTCGGTGACACACCTAACGGATTAAGCATTCCGCCTGGGGAGTACGGTCGCAAGATTAAAACTCAAAGGAATTGACGGGGGCCCGCACAAGCGGTGGAGCATGTGGTTTAATTCGAAGCAACGCGCAGAACCTTACCAACCCTTGACATCCTGATCGCGGTTACGAGAGATCGTTTCCTTCAGTTCGGCTGGATCAGTGACAGGTGCTGCATGGCTGTCGTCAGCTCGTGTCGTGAGATGTTCGGTTAAGTCCGGCAACG…
P30voK31_Locus_24_Contig_81/106_Confidence_0.039_Length_704_reverse_complement [P30voK27_Locus_24_Contig_84/109_Confidence_0.041_Length_700_reverse_complement][P30voK29_Locus_24_Contig_80/105_Confidence_0.040_Length_702_reverse_complement]	CGGCAGTGTTTGGCACCTCGATGTCGGCTCATCACATCCTGGGGCTGAAGTCGGTCCCAAGGGTATGGCTGTTCGCCATTTAAAGTGGTACGCGAGCTGGGTTTAGAACGTCGTGAGACAGTTCGGTCCCTATCTGCCGTGGGTGTAGGATACTTGAGAGGAGTTGCCCCTAGTACGAGAGGACCGGGGTGAACGATCCACTGGTGGACCTGTTGTCGTGCCAACGGCAGTGCAGGGTAGCTATGATCGGACAGGATAACCGCTGAAAGCATCTAAGCGGGAAACTCGCCTCAAGATGAGACTTCCCTCGTGACTCGATCACGCTCAAGGGTCGTCCAAGACCAGGACGTTGATAGGTCGGGTGTGGAAGCGCAGTAATGCGTTAAGCTAACCGATACT…
P30voK21_Locus_1448_Contig_55/60_Confidence_0.173_Length_402 [P30voK31_Locus_1553_Contig_3/60_Confidence_0.086_Length_359][P30voK29_Locus_1550_Contig_53/57_Confidence_0.089_Length_359][P30voK19_Locus_1487_Contig_58/65_Confidence_0.161_Length_402]	AGAGTTTGATCCTGGCTCAGATCGAACGCTGGCGGCAGGCCTAACACATGCAAGTCGAACGGTAGCGGGGAGAGCTTGCTCTCTGCCGACGAGTGGCGAACGGGTGAGTAATGCATCGGAACGTACCTAGTTGTGGGGGATAGCCCGGCGAAAGCCGGATTAATACCGCATACGCCCTTTGGGGGAAAGCGGGGGATCTTCGGACCTCGCGCAATTGGAGCGGCCGATGTCGGATTAGCTAGTAGGTGGGGTAATGGCTCACCTAGGCGACGATCCGTAGCTGGTCTGAGAGGATGATCAGCCACACTGGGACTGAGACACGGCCCAGACTCCTACGGGAGGCAGCAGTGGGGAATTTTGGACAATGGGCGAAAGCCTGATCCAGCCATGCCGCGTGAG…
P30voK31_Locus_24_Contig_15/106_Confidence_0.039_Length_848_reverse_complement [P30voK25_Locus_24_Contig_14/107_Confidence_0.041_Length_841_reverse_complement][P30voK27_Locus_24_Contig_14/109_Confidence_0.041_Length_844_reverse_complement][P30voK29_Locus_24_Contig_13/105_Confidence_0.040_Length_846_reverse_complement]	CGGCAGTGTTTGGCACCTCGATGTCGGCTCATCACATCCTGGGGCTGAAGTCGGTCCCAAGGGTATGGCTGTTCGCCATTTAAAGTGGTACGCGAGCTGGGTTTAGAACGTCGTGAGACAGTTCGGTCCCTATCTGCCGTGGGTGTAGGATACTTGAGAGGAGTTGCCCCTAGTACGAGAGGACCGGGGTGAACGATCCACTGGTGGACCTGTTGTCGTGCCAACGGCAGTGCAGGGTAGCTATGATCGGACAGGATAACCGCTGAAGGCATCTAAGCGGGAAGCCCCCCTCAAAACAAGGTATCCCTGAGGGCCGTGGTAGACCACCACGTCGATAGGCCGGAGATGTAAGCGCAGCAATGCGTTCAGTTGACCGGTACTAATTGCCCGACAGGCTTG…
P30voK31_Locus_1553_Contig_6/60_Confidence_0.103_Length_491 [P30voK27_Locus_1430_Contig_46/54_Confidence_0.094_Length_487][P30voK21_Locus_1448_Contig_52/60_Confidence_0.096_Length_481][P30voK29_Locus_1550_Contig_51/57_Confidence_0.089_Length_489]	ACACATGCAAGTCGAACGGTAGCGGGGAGAGCTTGCTCTCTGCCGACGAGTGGCGAACGGGTGAGTAATGCATCGGAACGTACCTAGTTGTGGGGGATAGCCCGGCGAAAGCCGGATTAATACCGCATACGCCCTTTGGGGGAAAGCGGGGGATCTTCGGACCTCGCGCAATTGGAGCGGCCGATGTCGGATTAGCTAGTAGGTGGGGTAATGGCTCACCTAGGCGACGATCCGTAGCTGGTCTGAGAGGATGATCAGCCACACTGGGACTGAGACACGGCCCAGACTCCTACGGGAGGCAGCAGTGGGGAATTTTGGACAATGGGCGAAAGCCTGATCCAGCCATGCCGCGTGAGTGAAGAAGGCCTTCGGGTTGTAAAGCTCTTTCAGGTGAGAAGA…
P30voK25_Locus_1426_Contig_14/58_Confidence_0.083_Length_737 [P30voK25_Locus_1426_Contig_16/58_Confidence_0.021_Length_470][P30voK23_Locus_1502_Contig_13/60_Confidence_0.020_Length_470][P30voK21_Locus_1448_Contig_16/60_Confidence_0.058_Length_733][P30voK23_Locus_1502_Contig_16/60_Confidence_0.078_Length_735]	CGTCAGCTCGTGTCGTGAGATGTTGGGTTAAGTCCCGCAACGAGCGCAACCCTTGTCCTTAGTTGCCAGCATTTCGGATGGGAACTCTAGGGAGACTGCCGGTGATAAACCGGAGGAAGGTGGGGATGACGTCAAGTCATCATGGCCCTTATGGGCTGGGCTACACACGTGCTACAATGGCCGGTACAGAGGGCCGCAAACCCGCGAGGGGGAGCAAATCTCACAAAACCGGTCGTAGTCCGGATCGCAGTCTGCAACTCGACTGCGTGAAGTCGGAATCGCTAGTAATCGCGTAACAGCATGACGCGGTGAATACGTTCCCGGGCCTTGTACACACCGCCCGTCACACCATGGGAGTGGGTTTCACCAGAAGTAGGTAGCTTAACCTTCGGGAGGGCG…
P30voK29_Locus_1550_Contig_18/57_Confidence_0.161_Length_538 [P30voK27_Locus_1430_Contig_21/54_Confidence_0.170_Length_538]	CGGAGGAACACCAGTGGCGAAGGCGGCTCACTGGCTCGATACTGACGCTGAGGTGCGAAAGTGTGGGGAGCAAACAGGATTAGATACCCTGGTAGTCCACACCGTAAACGATGAATGCCAGTCGTCGGGCAGTATACTGTTCGGTGACACACCTAACGGATTAAGCATTCCGCCTGGGGAGTACGGTCGCAAGATTAAAACTCAAAGGAATTGACGGGGGCCCGCACAAGCGGTGGAGCATGTGGTTTAATTCGAAGCAACGCGCAGAACCTTACCAACCCTTGACATCCTGATCGCGGTTACGAGAGATCGTTTCCTTCAGTTCGGCTGGATCAGTGACAGGTGCTGCATGGCTGTCGTCAGCTCGTGTCGTGAGATGTTCGGTTAAGTCCGGCAACG…
P30voK31_Locus_1553_Contig_28/60_Confidence_0.155_Length_540 []	CGGAGGAACACCAGTGGCGAAGGCGGCTCACTGGCTCGATACTGACGCTGAGGTGCGAAAGTGTGGGGAGCAAACAGGATTAGATACCCTGGTAGTCCACGCCCTAAACGATGTCGACTAGTTGTTCGGAGAGGAAACTTTCTGAGTAACGCAGCTAACGCGTGAAGTCGACCGCCTGGGGAGTACGGTCGCAAGATTAAAACTCAAAGGAATTGACGGGGGCCCGCACAAGCGGTGGAGCATGTGGTTTAATTCGAAGCAACGCGCAGAACCTTACCAACCCTTGACATCCTGATCGCGGTTACGAGAGATCGTTTCCTTCAGTTCGGCTGGATCAGTGACAGGTGCTGCATGGCTGTCGTCAGCTCGTGTCGTGAGATGTTCGGTTAAGTCCGGCAA…
P30voK25_Locus_24_Contig_78/107_Confidence_0.008_Length_260_reverse_complement []	TGTTTGGCACCTCGATGTCGGCTCATCACATCCTGGGGCTGAAGTCGGTCCCAAGGGTATGGCTGTTCGCCATTTAAAGTGGTACGCGAGCTGGGTTTAGAACGTCGTGAGACAGTTCGGTCCCTATCTGCCGTGGGTGTAGGATACTTGAGAGGAGCTGCTCCTAGTACGAGAGGACCGGAGTGGACGAACCTCTGGTGTTCCGGTTGTCACGCCAGTGGCATTGCCGGGTAGCTATGTTCGGACAGGATAACCGCTGA
P30voK25_Locus_1426_Contig_48/58_Confidence_0.104_Length_490 [P30voK23_Locus_1502_Contig_50/60_Confidence_0.098_Length_486]	GCTTTACACATGCAAGTCGAACGGTAGCGGGGAGAGCTTGCTCTCTGCCGACGAGTGGCGAACGGGTGAGTAATGCATCGGAACGTACCTAGTTGTGGGGGATAGCCCGGCGAAAGCCGGATTAATACCGCATACGCCCTTTGGGGGAAAGCGGGGGATCTTCGGACCTCGCGCAATTGGAGCGGCCGATGTCGGATTAGCTAGTAGGTGGGGTAATGGCTCACCTAGGCGACGATCCGTAGCTGGTCTGAGAGGATGATCAGCCACACTGGGACTGAGACACGGCCCAGACTCCTACGGGAGGCAGCAGTGGGGAATTTTGGACAATGGGCGAAAGCCTGATCCAGCCATGCCGCGTGAGTGAAGAAGGCCTTCGGGTTGTAAAGCTCTTTCAGGTGA…
P30voK23_Locus_24_Contig_14/108_Confidence_0.043_Length_837_reverse_complement [P30voK21_Locus_1402_Contig_24/108_Confidence_0.048_Length_823]	TTTGGCACCTCGATGTCGGCTCATCACATCCTGGGGCTGAAGTCGGTCCCAAGGGTATGGCTGTTCGCCATTTAAAGTGGTACGCGAGCTGGGTTTAGAACGTCGTGAGACAGTTCGGTCCCTATCTGCCGTGGGCGCTGGAAGTTTGAGAGGGCCTGCTCCTAGTACGAGAGGACCGGGGTGAACGATCCACTGGTGGACCTGTTGTCGTGCCAACGGCAGTGCAGGGTAGCTATGATCGGACAGGATAACCGCTGAAGGCATCTAAGCGGGAAGCCCCCCTCAAAACAAGGTATCCCTGAGGGCCGTGGTAGACCACCACGTCGATAGGCCGGAGATGTAAGCGCAGCAATGCGTTCAGTTGACCGGTACTAATTGCCCGACAGGCTTGATTTGATC…
P30voK21_Locus_1402_Contig_22/108_Confidence_0.064_Length_836 []	TGGCACCTCGATGTCGGCTCATCACATCCTGGGGCTGAAGTCGGTCCCAAGGGTATGGCTGTTCGCCATTTAAAGTGGTACGCGAGCTGGGTTTAGAACGTCGTGAGACAGTTCGGTCCCTATCTGCCGTGGGCGCTGGAAGTTTGAGAGGGCCTGCTCCTAGTACGAGAGGACCGGGGTGAACGATCCACTGGTGGACCTGTTGTCGTGCCAACGGCAGTGCAGGGTAGCTATGATCGGACAGGATAACCGCTGAAGGCATCTAAGCGGGAAGCCCCCCTCAAAACAAGGTATCCCTGAGGGCCGTGGTAGACCACCACGTCGATAGGCCGGAGATGTAAGCGCAGCAATGCGTTCAGTTGACCGGTACTAATTGCCCGACAGGCTTGATTTGATCCA…
P30voK19_Locus_1487_Contig_5/65_Confidence_0.143_Length_410 [P30voK21_Locus_1448_Contig_5/60_Confidence_0.135_Length_408][P30voK23_Locus_1502_Contig_7/60_Confidence_0.137_Length_410]	ATGGGCGAAAGCCTGATCCAGCCATGCCGCGTGAGTGATGAAGGCCTTAGGGTCGTAAAGCTCTTTCGCCAGGGATGATAATGACAGTACCTGGTAAAGAAACCCCGGCTAACTCCGTGCCAGCAGCCGCGGTAATACGTAGGGTGCGAGCGTTAATCGGAATTACTGGGCGTAAAGCGCGCGTAGGCGGATCGGAAAGTTGGGGGTGAAATCCCGGGGCTCAACCCCGGAACTGCCTCCAAAACTATCGGTCTAGAGTTCGAGAGAGGTGAGTGGAATTCCGAGTGTAGAGGTGAAATTCGTAGATATTCGGAGGAACACCAGTGGCGAAGGCGGCTCACTGGCTCGATACTGACGCTGAGGTGCGAAAGTGTGGGGAGCAAACAGGATTAGATACCC…
P30voK23_Locus_1502_Contig_53/60_Confidence_0.157_Length_402 [P30voK19_Locus_1487_Contig_61/65_Confidence_0.125_Length_402]	AGAGTTTGATCCTGGCTCAGATTGAACGCTGGCGGCATGCTTTACACATGCAAGTCGAACGGTAGCGGGGAGAGCTTGCTCTCTGCCGACGAGTGGCGAACGGGTGAGTAATGCATCGGAACGTACCTAGTTGTGGGGGATAGCCCGGCGAAAGCCGGATTAATACCGCATACGCCCTTTGGGGGAAAGCGGGGGATCTTCGGACCTCGCGCAATTGGAGCGGCCGATGTCGGATTAGCTAGTAGGTGGGGTAATGGCTCACCTAGGCGACGATCCGTAGCTGGTCTGAGAGGATGATCAGCCACACTGGGACTGAGACACGGCCCAGACTCCTACGGGAGGCAGCAGTGGGGAATTTTGGACAATGGGCGAAAGCCTGATCCAGCCATGCCGCGTGAG…
P30voK23_Locus_1502_Contig_41/60_Confidence_0.118_Length_1049 []	GGGCGAGTCCGGAATTTGCCGGATCCTGCGGGGAGTCGGGGCGCGATTCCCGCATCATCGGGCCATTTTCGGCGATGACTCCGAAGCGATTTGCAGGGGGCTTTATGAATACGGCAATAATATGCTATGTTACCGGGTGTGTTGACGCATATTTCTTTCGTCCGTGATGCCGTTTTTGAAACAACCTTCACGCAACCCAATGAAAACACGGTAAAAATCGGTTTTTCAAAAAAAATGTGACGTTGGTGATAAAAAGGGGTTGCGGGGTTTGGGGTGAAGCAGTAGATACCCCTTCACCGGCGGCGCTGAGGTGCTGGCGGGACGCGGGACGGACTGAGGGAGCGGAGCTTCTGAGGGAAGGCCAGCGGATAACAGACAGAGGTAAGTGACGCAGGTTGC…
P30voK31_Locus_1553_Contig_51/60_Confidence_0.121_Length_1016 [P30voK29_Locus_1550_Contig_42/57_Confidence_0.125_Length_1014]	AACTCAAGATGTAGGGGCTGAAACGGCTGGAATGCAGCGCGAAACGGGGGTCTTGAACGGGTTCGGCAAAAATTGGCGCGTCTATCCTATTGAAATTAAACGGTTATGCAGTTTTTCAAAAAAAATGTGACGTTGGTGATAAAAAGGGGTTGCGGGGTTTGGGGTGAAGCAGTAGATACCCCTTCACCGGCGGCGCTGAGGTGCTGGCGGGACGCGGGACGGACTGAGGGAGCGGAGCTTCTGAGGGAAGGCCAGCGGATAACAGACAGAGGTAAGTGACGCAGGTTGCGCCAAGGTTAAAGTGGCGCTTCGTGTTGATTTTGTCTCTACGCTCTTTGAAATCGATGGTATCTGAAGAGATATGTGGGCGGTTTGGTTCATGCGATGGATCAAATCCTG…
P30voK19_Locus_1487_Contig_60/65_Confidence_0.125_Length_475 [P30voK21_Locus_1448_Contig_57/60_Confidence_0.135_Length_475]	AGAGTTTGATCCTGGCTCAGATCGAACGCTGGCGGCAGGCCTAACACATGCAAGTCGAACGGTAGCGGGGAGAGCTTGCTCTCTGCCGACGAGTGGCGAACGGGTGAGTAATGCATCGGAACGTACCTAGTTGTGGGGGATAGCCCGGCGAAAGCCGGATTAATACCGCATACGCCCTTTGGGGGAAAGCGGGGGATCTTCGGACCTCGCGCAATTGGAGCGGCCGATGTCGGATTAGCTAGTAGGTGGGGTAATGGCTCACCTAGGCGACGATCCGTAGCTGGTCTGAGAGGATGATCAGCCACACTGGGACTGAGACACGGCCCAGACTCCTACGGGAGGCAGCAGTGGGGAATTTTGGACAATGGGCGAAAGCCTGATCAAGGAGGCAAGACATGG…
P30voK19_Locus_1487_Contig_20/65_Confidence_0.071_Length_475 []	TGAAGTCGGAATCGCTAGTAATCGCGTAACAGCATGACGCGGTGAATACGTTCCCGGGCCTTGTACACACCGCCCGTCACACCATGGGAGTGGGTTTCACCAGAAGTAGGTAGCTTAACCTTCGGGAGGGCGCTTACCACGGTGAGATTCATGACTGGGGTGAAGTCGTAACAAGGTAGCCGTAGGGGAACCTGCGGCTGGATCACCTCCTTTCTAAGGATGATCCTAGATTTTGAGGTTCGCCTCAAACATGGATCACTTAGCAAGACCGGTCAGTCAGACCGGTCAAACATCAAACGGGCCAGGCCGTCCTCATATCTCTTCAGACCAGGAATTTCAGGCCCGCCGGCCTGTTTGGGTCGGTAGCTCAGGTGGTTAGAGCGCACGCCTGATAAGCGT…
P30voK31_Locus_1553_Contig_37/60_Confidence_0.121_Length_418 []	TTTGGACAATGGGCGAAAGCCTGATCCAGCCATGCCGCGTGAGTGATGAAGGCCTTAGGGTCGTAAAGCTCTTTCGCCAGGGATGATAATGACAGTACCTGGTAAAGAAACCCCGGCTAACTCCGTGCCAGCAGCCGCGGTAATACGGAGGGGGTTAGCGTTGTTCGGAATTACTGGGCGTAAAGCGCGCGTAGGCGGATCGGAAAGTTGGGGGTGAAATCCCGGGGCTCAACCCCGGAACTGCCTCCAAAACTATCGGTCTAGAGTTCGAGAGAGGTGAGTGGAATTCCGAGTGTAGAGGTGAAATTCGTAGATATTCGGAGGAACACCAGTGGCGAAGGCGGCTCACTGGCTCGATACTGACGCTGAGGTGCGAAAGTGTGGGGAGCAAACAGGATT…
P30voK29_Locus_31502_Contig_1/1_Confidence_1.000_Length_115_reverse_complement [P30voK25_Locus_27559_Contig_1/3_Confidence_0.375_Length_115_reverse_complement]	GTATGCTTAACACATGCAAGTCGAACGGCAGCACGAGAGAGCTTGCTCTCTTGGTGGCGAGTGGCGGACGGGTGAGTAACGCGTAAGAATCTGCCTAGTAGTGGGGGATAACTCG
P30voK31_Locus_1553_Contig_2/60_Confidence_0.121_Length_402 [P30voK23_Locus_1502_Contig_56/60_Confidence_0.137_Length_402]	AGAGTTTGATCCTGGCTCAGAATGAACGCTGGCGGCATGCTTTACACATGCAAGTCGAACGGTAGCGGGGAGAGCTTGCTCTCTGCCGACGAGTGGCGAACGGGTGAGTAATGCATCGGAACGTACCTAGTTGTGGGGGATAGCCCGGCGAAAGCCGGATTAATACCGCATACGCCCTTTGGGGGAAAGCGGGGGATCTTCGGACCTCGCGCAATTGGAGCGGCCGATGTCGGATTAGCTAGTAGGTGGGGTAATGGCTCACCTAGGCGACGATCCGTAGCTGGTCTGAGAGGATGATCAGCCACACTGGGACTGAGACACGGCCCAGACTCCTACGGGAGGCAGCAGTGGGGAATTTTGGACAATGGGCGAAAGCCTGATCCAGCCATGCCGCGTGAG…

## Sheet: NP30_oases_vs_Silva
Contig ID [compatible contigs]	Sequence (5' to 3')
NP30voK31_Locus_114_Contig_81/163_Confidence_0.005_Length_134_reverse_complement [NP30voK27_Locus_114_Contig_46/149_Confidence_0.006_Length_130_reverse_complement][NP30voK29_Locus_114_Contig_46/160_Confidence_0.005_Length_132_reverse_complement][NP30voK25_Locus_115_Contig_52/151_Confidence_0.006_Length_128_reverse_complement]	GTGTGAAATCCCCGGGCTTAACCTGGGAACGGCATTTCGAACTGTCAGACTAGAGTGTGGTAGAGGGTAGTGGAATTTCCTGTGTAGCGGTGAAATGCGTAGATATAGGAAGGAACACCAGTGGCGAAGGCGGC
NP30voK21_Locus_40_Contig_128/169_Confidence_0.040_Length_414 [NP30voK21_Locus_40_Contig_129/169_Confidence_0.034_Length_390]	TGGCTCAGATTGAACGCTGGCGGCATGCTTTACACATGCAAGTCGAACGGTAGCGGGGAGAGCTTGCTCTCTGCCGACGAGTGGCGAACGGGTGAGTAATGCATCGGAACGTACCTAGTTGTGGGGGATAGCCCGGCGAAAGCCGGATTAATACCGCATACGCCCTTTGGGGGAAAGCGGGGGATCTTCGGACCTCGCGCAATTGGAGCGGCCGATGTCGGATTAGCTAGTAGGTGGGGTAATGGCTCACCTAGGCGACGATCCGTAGCTGGTCTGAGAGGATGATCAGCCACATCGGGACTGAGACACGGCCCGGAACTCCTACGGGAGGCAGCAGTGGGGAATTTTGGACAATGGGCGAAAGCCTGATCCAGCCATGCCGCGTGAGTGAAGAAGGCC…
NP30voK19_Locus_40_Contig_143/185_Confidence_0.068_Length_803 [NP30voK25_Locus_115_Contig_21/151_Confidence_0.023_Length_258_reverse_complement][NP30voK19_Locus_40_Contig_113/185_Confidence_0.026_Length_238][NP30voK19_Locus_40_Contig_141/185_Confidence_0.026_Length_413][NP30voK23_Locus_40_Contig_111/158_Confidence_0.017_Length_230][NP30voK19_Locus_40_Contig_114/185_Confidence_0.016_Length_203][NP…	AAGAGTTTGATCCTGGCTCAGATTGAACGCTGGCGGCATGCTTTACACATGCAAGTCGAACGGTAGCGGGGAGAGCTTGCTCTCTGCCGACGAGTGGCGAACGGGTGAGTAATGCATCGGAACGTACCTAGTTGTGGGGGATAGCCCGGCGAAAGCCGGATTAATACCGCATACGCCCTTTGGGGGAAAGCGGGGGATCTTCGGACCTCGCGCAATTGGAGCGGCCGATGTCGGATTAGCTAGTAGGTGGGGTAATGGCTCACCTAGGCGACGATCCGTAGCTGGTCTGAGAGGATGATCAGCCACATCGGGACTGAGACACGGCCCAGACTCCTACGGGAGGCAGCAGTGGGGAATTTTGGACAATGGGCGAAAGCCTGATCCAGCCATGCCGCGTGA…
NP30voK19_Locus_40_Contig_126/185_Confidence_0.026_Length_202 []	AGGCGACGATCCGTAGCTGGTCTGAGAGGATGATCAGCCACATCGGGACTGAGACACGGCCCAGACTCCTACGGGAGGCAGCAGTGGGGAATTTTGGACAATGGGCGAAAGCCTGATCCAGCCATGCCGCGTGTGTGAAGAAGGCTTTCGGGTTGTAAAGCACTTTCAGCGAGGAGGAAGGCCTTAAAGTTAATACCTTTAG
NP30voK23_Locus_40_Contig_97/158_Confidence_0.022_Length_219 []	GAACTTTCCAGAGATGGATTGGTGCCTTCGGGAACCTGGACACAGGTGCTGCATGGCTGTCGTCAGCTCGTGTCGTGAGATGTTGGGTTAAGTCCCGCAACGAGCGCAACCCCTATCCTTGGTTGCTAGCAGGTAAAGCTGAGAACTCCAGGGAGACTGCCGGTGACAAACCGGAGGAAGGTGGGGATGACGTCAAGTCATCATGGCCCTTATGGGTAG
NP30voK31_Locus_114_Contig_54/163_Confidence_0.043_Length_305_reverse_complement []	AGGCGACGATCCGTAGCTGGTCTGAGAGGATGATCAGCCACACTGGGACTGAGACACGGCCCAGAACTCCTACGGGAGGCAGCAGTGGGGAATTTTGGACAATGGGCGAAAGCCTGATCCAGCCATGCCGCGTGAGTGAAGAAGGCCTTCGGGTTGTAAAGCTCTTTCAGGTGAGAAGAAATGGCGCTGTCTAATACATGGCGTCGATGACGGTACCACCAGAAGAAGCACCGGCTAACTCCGTGCCAGCAGCCGCGGTAATACGTAGGGTGCGAGCGTTAATCGGAATTACTGGGCGTAAAGCG
NP30voK31_Locus_114_Contig_94/163_Confidence_0.027_Length_458_reverse_complement [NP30voK29_Locus_114_Contig_99/160_Confidence_0.027_Length_456_reverse_complement][NP30voK27_Locus_114_Contig_94/149_Confidence_0.029_Length_454_reverse_complement]	TCATCATGGCCCTTATGGGTAGGGCTTCACACGTCATACAATGGTCGGTACAGAGGGTTGCCAAGCCGCGAGGTGGAGCTAATCCCAGAAAGCCGATCGTAGTCCGGATCGTAGTCTGCAACTCGACTGCGTGAAGTCGGAATCGCTAGTAATCGCGGATCAGAATGCCGCGGTGAATACGTTCCCGGGCCTTGTACACACCGCCCGTCACACCATGGGAGTGGGTTTCACCAGAAGTAGGTAGCTTAACCTTCGGGAGGGCGCTTACCACGGTGAGATTCATGACTGGGGTGAAGTCGTAACAAGGTAGCCGTAGGGGAACCTGCGGCTGGATCACCTCCTTAAACGAAGCCGAATGCTTCGGTCAGAGTCCACACGAATTACTTGGTTGGCTAATAA…
NP30voK31_Locus_114_Contig_88/163_Confidence_0.022_Length_399_reverse_complement [NP30voK29_Locus_114_Contig_58/160_Confidence_0.027_Length_397_reverse_complement][NP30voK21_Locus_40_Contig_93/169_Confidence_0.029_Length_383][NP30voK25_Locus_115_Contig_14/151_Confidence_0.029_Length_391_reverse_complement][NP30voK23_Locus_40_Contig_92/158_Confidence_0.028_Length_387][NP30voK19_Locus_40_Contig_97/…	TCATCATGGCCCTTATGGGTAGGGCTTCACACGTCATACAATGGTCGGTACAGAGGGTTGCCAAGCCGCGAGGTGGAGCTAATCCCAGAAAGCCGATCGTAGTCCGGATCGTAGTCTGCAACTCGACTGCGTGAAGTCGGAATCGCTAGTAATCGCGGATCAGAATGCCGCGGTGAATACGTTCCCGGGCCTTGTACACACCGCCCGTCACACCATGGGAGTGGGTTTCACCAGAAGTAGGTAGCTTAACCTTCGGGAGGGCGCTTACCACGGTGAGATTCATGACTGGGGTGAAGTCGTAACAAGGTAGCCGTAGGGGAACCTGCGGCTGGATCACCTCCTTTCCAGAGAAAGCCCCTCGGGGCCAAGTATCCACAACCTATCGGTTGTTCAAGTTGT
NP30voK29_Locus_114_Contig_20/160_Confidence_0.027_Length_203_reverse_complement []	AGGCGACGATCCGTAGCTGGTCTGAGAGGATGATCAGCCACACTGGGACTGAGACACGGCCCAGACTCCTACGGGAGGCAGCAGTGGGGAATTTTGGACAATGGGCGAAAGCCTGATCCAGCCATGCCGCGTGTGTGAAGAAGGCTTTCGGGTTGTAAAGCTCTTTCAGGTGAGGAGAAATGGCGCTGTCTAATACATGGCGG
NP30voK31_Locus_114_Contig_78/163_Confidence_0.011_Length_264_reverse_complement [NP30voK25_Locus_115_Contig_49/151_Confidence_0.012_Length_258_reverse_complement][NP30voK21_Locus_40_Contig_112/169_Confidence_0.023_Length_254][NP30voK27_Locus_114_Contig_43/149_Confidence_0.012_Length_260_reverse_complement][NP30voK23_Locus_40_Contig_108/158_Confidence_0.017_Length_256][NP30voK29_Locus_114_Contig_…	GCGTTAATCGGAATTACTGGGCGTAAAGCGCGCGTAGGTGGCTTGATAAGCCGGTTGTGAAAGCCCCGGGCTCAACCTGGGAACAGCATCCGGAACTGTCAGGCTAGAGTGCAGGAGAGGAAGGTAGAATTCCCGGTGTAGCGGTGAAATGCGTAGAGATCGGGAGGAATACCAGTGGCGAAGGCGGCCTTCTGGACTGACACTGACACTGAGGTGCGAAAGCGTGGGGAGCAAACAGGATTAGATACCCTGGTAGTCCACGCC
NP30voK19_Locus_40_Contig_138/185_Confidence_0.073_Length_811 [NP30voK25_Locus_115_Contig_33/151_Confidence_0.012_Length_297_reverse_complement][NP30voK31_Locus_114_Contig_57/163_Confidence_0.011_Length_303_reverse_complement][NP30voK23_Locus_40_Contig_125/158_Confidence_0.011_Length_295][NP30voK29_Locus_114_Contig_23/160_Confidence_0.011_Length_301_reverse_complement][NP30voK27_Locus_114_Contig_…	TTAAACTGAAGAGTTTGATCATGGCTCAGATTGAACGCTGGCGGCATGCTTTACACATGCAAGTCGAACGGTAGCGGGGAGAGCTTGCTCTCTGCCGACGAGTGGCGAACGGGTGAGTAATGCATCGGAACGTACCTAGTTGTGGGGGATAGCCCGGCGAAAGCCGGATTAATACCGCATACGCCCTTTGGGGGAAAGCGGGGGATCTTCGGACCTCGCGCAATTGGAGCGGCCGATGTCGGATTAGCTAGTAGGTGGGGTAATGGCTCACCTAGGCGACGATCCGTAGCTGGTCTGAGAGGATGATCAGCCACATCGGGACTGAGACACGGCCCAGACTCCTACGGGAGGCAGCAGTGGGGAATTTTGGACAATGGGCGAAAGCCTGATCCAGCCATG…
NP30voK29_Locus_114_Contig_24/160_Confidence_0.066_Length_811_reverse_complement [NP30voK29_Locus_114_Contig_28/160_Confidence_0.022_Length_397_reverse_complement][NP30voK31_Locus_114_Contig_58/163_Confidence_0.076_Length_811_reverse_complement]	TTAAACTGAAGAGTTTGATCATGGCTCAGATTGAACGCTGGCGGCATGCTTTACACATGCAAGTCGAACGGTAGCGGGGAGAGCTTGCTCTCTGCCGACGAGTGGCGAACGGGTGAGTAATGCATCGGAACGTACCTAGTTGTGGGGGATAGCCCGGCGAAAGCCGGATTAATACCGCATACGCCCTTTGGGGGAAAGCGGGGGATCTTCGGACCTCGCGCAATTGGAGCGGCCGATGTCGGATTAGCTAGTAGGTGGGGTAATGGCTCACCTAGGCGACGATCCGTAGCTGGTCTGAGAGGATGATCAGCCACACTGGGACTGAGACACGGCCCAGACTCCTACGGGAGGCAGCAGTGGGGAATTTTGGACAATGGGCGAAAGCCTGATCCAGCCATG…
NP30voK21_Locus_40_Contig_147/169_Confidence_0.023_Length_128 [NP30voK19_Locus_40_Contig_158/185_Confidence_0.021_Length_128]	AAGCCCCGGGCTTAACCTGGGAACGGCATTTCGAACTGTCAGACTAGAGTGTGGTAGAGGGTAGTGGAATTTCCTGTGTAGCGGTGAAATGCGTAGATATAGGAAGGAACACCAGTGGCGAAGGCGGC
NP30voK31_Locus_114_Contig_53/163_Confidence_0.038_Length_204_reverse_complement []	AGGCGACGATCCGTAGCTGGTCTGAGAGGATGATCAGCCACACTGGGACTGAGACACGGCCCAGAACTCCTACGGGAGGCAGCAGTGGGGAATTTTGGACAATGGGCGAAAGCCTGATCCAGCCATGCCGCGTGTGTGAAGAAGGCTTTCGGGTTGTAAAGCTCTTTCAGGTGAGAGGAAATGGCGCTGTCTAATACATGGCGG
NP30voK21_Locus_40_Contig_137/169_Confidence_0.006_Length_409 [NP30voK19_Locus_40_Contig_155/185_Confidence_0.005_Length_407]	TAATTCGTGTGGGCGCTGGCCGAGGTATTTCGGATACGAAATATCAGGACAGTGACTCGTCGAAAATTGAGTTTTGTCTTGAGCAAGAATTAAGAACTTTCGGGTTCTTGTATGATTTAAACTGAAGAGTTTGATCATGGCTCAGATTGAACGCTGGCGGCATGCTTTACACATGCAAGTCGAACGGTAGCGGGGAGAGCTTGCTCTCTGCCGACGAGTGGCGAACGGGTGAGTAATGCATCGGAACGTACCTAGTTGTGGGGGATAGCCCGGCGAAAGCCGGATTAATACCGCATACGCCCTTTGGGGGAAAGCGGGGGATCTTCGGACCTCGCGCAATTGGAGCGGCCGATGTCGGATTAGCTAGTAGGTGGGGTAATGGCTCACCTAGGCGACGAT…
NP30voK19_Locus_40_Contig_163/185_Confidence_0.005_Length_132 [NP30voK31_Locus_114_Contig_87/163_Confidence_0.005_Length_105_reverse_complement][NP30voK21_Locus_17188_Contig_2/2_Confidence_0.333_Length_105][NP30voK29_Locus_114_Contig_52/160_Confidence_0.005_Length_105_reverse_complement][NP30voK25_Locus_17208_Contig_2/2_Confidence_0.200_Length_105]	GGGCCAGGGCTACACACGTGCTACAATGGCGCGTACAGAGGGCTGCCAACTCGCGAGAGTGAGCCAATCCCTTAAAACGCGTCGTAGTCCGGATCGGAGTCTGCAACTCGACTCCGTGAAGTCGGAATCGCT
NP30voK31_Locus_114_Contig_61/163_Confidence_0.027_Length_386_reverse_complement []	TGGCTCAGATTGAACGCTGGCGGCATGCTTTACACATGCAAGTCGAACGGTAGCGGGGAGAGCTTGCTCTCTGCCGACGAGTGGCGAACGGGTGAGTAATGCATCGGAACGTACCTAGTTGTGGGGGATAGCCCGGCGAAAGCCGGATTAATACCGCATACGCCCTTTGGGGGAAAGCGGGGGATCTTCGGACCTCGCGCAATTGGAGCGGCCGATGTCGGATTAGCTAGTAGGTGGGGTAATGGCTCACCTAGGCGACGATCCGTAGCTGGTCTGAGAGGATGATCAGCCACACTGGGACTGAGACACGGCCCAGAACTCCTACGGGAGGCAGCAGTGGGGAATTTTGGACAATGGGCGAAAGCCTGATCCAGCCATGCCGCGTG
NP30voK19_Locus_40_Contig_110/185_Confidence_0.021_Length_424 []	ACCCTGGTAGTCCACGCCGTAAACGATGTCAACTAGCCGTTGGGACTCTTGAAGTCTTAGTGGCGCAGCTAACGCACTAAGTTGACCGCCTGGGGAGTACGGCCGCAAGGTTAAAACTCAAATGAATTGACGGGGGCCCGCACAAGCGGTGGAGCATGTGGTTTAATTCGATGCAACGCGAAAAACCTTACCTACCCTTGACATGCCAGGAACTTTCCAGAGATGGATTGGTGCCTTCGGGAACCTGGACACAGGTGCTGCATGGCTGTCGTCAGCTCGTGTCGTGAGATGTTGGGTTAAGTCCCGCAACGAGCGCAACCCCTATCCTTGGTTGCTAGCAGGTAAAGCTGAGAACTCCAGGGAGACTGCCGGTGACAAACCGGAGGAAGGTGGGGATGA…
NP30voK19_Locus_40_Contig_98/185_Confidence_0.031_Length_379 [NP30voK19_Locus_40_Contig_100/185_Confidence_0.021_Length_267]	ATGTGGTTTAATTCGATGCAACGCGAAAAACCTTACCTACCCTTGACATGCCAGGAACTTTCCAGAGATGGATTGGTGCCTTCGGGAACCTGGACACAGGTGCTGCATGGCTGTCGTCAGCTCGTGTCGTGAGATGTTGGGTTAAGTCCCGCAACGAGCGCAACCCTTGTCATTAGTTGCCATCATTAAGTTGGGCACTCTAATGAGACTGCCGGTGACAAACCGGAGGAAGGTGGGGATGACGTCAAGTCATCATGGCCCTTATGGGTAGGGCTTCACACGTCATACAATGGTCGGTACAGAGGGTTGCCAAGCCGCGAGGTGGAGCTAATCCCAGAAAGCCGATCGTAGTCCGGATCGTAGTCTGCAACTCGACTGC
NP30voK31_Locus_114_Contig_39/163_Confidence_0.054_Length_1351_reverse_complement [NP30voK29_Locus_114_Contig_60/160_Confidence_0.016_Length_698_reverse_complement][NP30voK23_Locus_40_Contig_86/158_Confidence_0.056_Length_1250][NP30voK31_Locus_114_Contig_41/163_Confidence_0.011_Length_698_reverse_complement][NP30voK27_Locus_114_Contig_67/149_Confidence_0.058_Length_1347_reverse_complement][NP30vo…	CGGAATCGCTAGTAATCGCGGATCAGAATGCCGCGGTGAATACGTTCCCGGGCCTTGTACACACCGCCCGTCACACCATGGGAGTGGGTTTCACCAGAAGTAGGTAGCTTAACCTTCGGGAGGGCGCTTACCACGGTGAGATTCATGACTGGGGTGAAGTCGTAACAAGGTAGCCGTAGGGGAACCTGCGGCTGGATCACCTCCTTTCCAGAGAAAGCCCCTCGGGGCCAAGTATCCACAACCTATCGGTTGTTCAAGTTGTAAGCTCGCGCACCCGAGAAGTGGGGTCTGTAGCTCAGCCGGTTAGAGCACCGTCTTGATAAGGCGGGGGTCGTTGGTTCGAACCCAACCAGACCCACCAAAGCATCAAGTTGGGGGATTAGCTCAGCTGGGAGAGCA…
NP30voK21_Locus_40_Contig_87/169_Confidence_0.057_Length_1250 []	CGGAATCGCTAGTAATCGCGGATCAGAATGCCGCGGTGAATACGTTCCCGGGCCTTGTACACACCGCCCGTCACACCATGGGAGTGGGTTTCACCAGAAGTAGGTAGCTTAACCTTCGGGAGGGCGCTTACCACGGTGAGATTCATGACTGGGGTGAAGTCGTAACAAGGTAGCCGTAGGGGAACCTGCGGCTGGATCACCTCCTTTCCAGAGAAAGCCCCTCGGGGCCAAGTATCCACAACCTATCGGTTGTTCAAGTTGTAAGCTCGCGCACCCGAGAAGTGGGGTCTGTAGCTCAGCCGGTTAGAGCACCGTCTTGATAAGGCGGGGGTCGTTGGTTCGAACCCAACCAGACCCACCAAAGCATCAAGTTGGGGGATTAGCTCAGCTGGGAGAGCA…
NP30voK19_Locus_40_Contig_150/185_Confidence_0.016_Length_389 []	TTATGAAGCCAAAAATTTCGACGGAACATCTAAAGAAATTCCTTTTTTTAGACGTGATGTCGAGCAAGGATTTGTCACCCATAAAGTGACTAAAACACTTCAAGTGAAGAGTTTGATCCTGGCTCAGATTGAACGCTGGCGGCATGCTTTACACATGCAAGTCGAACGGTAGCGGGGAGAGCTTGCTCTCTGCCGACGAGTGGCGAACGGGTGAGTAATGCATCGGAACGTACCTAGTTGTGGGGGATAGCCCGGCGAAAGCCGGATTAATACCGCATACGCCCTTTGGGGGAAAGCGGGGGATCTTCGGACCTCGCGCAATTGGAGCGGCCGATGTCGGATTAGCTAGTAGGTGGGGTAATGGCTCACCTAGGCGACGATCCGTAGCT
NP30voK31_Locus_114_Contig_64/163_Confidence_0.016_Length_633_reverse_complement [NP30voK25_Locus_115_Contig_38/151_Confidence_0.018_Length_627_reverse_complement][NP30voK27_Locus_114_Contig_32/149_Confidence_0.017_Length_629_reverse_complement][NP30voK29_Locus_114_Contig_29/160_Confidence_0.016_Length_631_reverse_complement]	TTTGAACTTATTTTTCGTCTGGGTGTTGACGCATTCGAATTAGTGTCTATAATTCGCCCCTCTTCGCGCTTCGGCGGTGTTTTCGGAGCGGGGAGGTCGGCCTTCCGGGTGCTAAAAATTCAGCGCTGAGGGGGTTGACGAAGAGGAGGGGGTCTGACAGAATCTCGCTTCTTCGCTGAACGGCAACAAGTTGTTCGGCGGCTCTTTAAAAATTTGGACAACCGATAGGTGTGGGTGCTTGGTCTTGTTGGGCACAGTAGCTTCGGCTACATGAGTTTCAAAAAGATTGAGTATTCATGTCAGTTTTTTGACTTTGAGTACTAACAGGTATTGAACTTAAGAGTTTGATCCTGGCTCAGATTGAACGCTGGCGGCATGCTTTACACATGCAAGTCGAAC…
NP30voK29_Locus_114_Contig_26/160_Confidence_0.060_Length_803_reverse_complement [NP30voK31_Locus_114_Contig_60/163_Confidence_0.070_Length_803_reverse_complement]	AAGAGTTTGATCCTGGCTCAGATTGAACGCTGGCGGCATGCTTTACACATGCAAGTCGAACGGTAGCGGGGAGAGCTTGCTCTCTGCCGACGAGTGGCGAACGGGTGAGTAATGCATCGGAACGTACCTAGTTGTGGGGGATAGCCCGGCGAAAGCCGGATTAATACCGCATACGCCCTTTGGGGGAAAGCGGGGGATCTTCGGACCTCGCGCAATTGGAGCGGCCGATGTCGGATTAGCTAGTAGGTGGGGTAATGGCTCACCTAGGCGACGATCCGTAGCTGGTCTGAGAGGATGATCAGCCACACTGGGACTGAGACACGGCCCAGACTCCTACGGGAGGCAGCAGTGGGGAATTTTGGACAATGGGCGAAAGCCTGATCCAGCCATGCCGCGTGT…
NP30voK19_Locus_6292_Contig_1/2_Confidence_1.000_Length_143 [NP30voK21_Locus_6325_Contig_1/1_Confidence_0.000_Length_140][NP30voK19_Locus_6292_Contig_2/2_Confidence_0.000_Length_138][NP30voK29_Locus_6474_Contig_1/1_Confidence_0.000_Length_140]	GATACTGTTATTCTTGAATGTAGTTGAGGTAGGCGGAATGTGTAATGTAGCGGTGAAATGCATAGATATTACACAGAACACCGATTGCGAAGGCAGCTTACTAAGCTATGATTGACGCTGATGCACGAAAGCGTGGGGAGCAA
NP30voK29_Locus_114_Contig_25/160_Confidence_0.066_Length_803_reverse_complement [NP30voK31_Locus_114_Contig_59/163_Confidence_0.076_Length_803_reverse_complement]	AAGAGTTTGATCCTGGCTCAGATTGAACGCTGGCGGCATGCTTTACACATGCAAGTCGAACGGTAGCGGGGAGAGCTTGCTCTCTGCCGACGAGTGGCGAACGGGTGAGTAATGCATCGGAACGTACCTAGTTGTGGGGGATAGCCCGGCGAAAGCCGGATTAATACCGCATACGCCCTTTGGGGGAAAGCGGGGGATCTTCGGACCTCGCGCAATTGGAGCGGCCGATGTCGGATTAGCTAGTAGGTGGGGTAATGGCTCACCTAGGCGACGATCCGTAGCTGGTCTGAGAGGATGATCAGCCACACTGGGACTGAGACACGGCCCAGACTCCTACGGGAGGCAGCAGTGGGGAATTTTGGACAATGGGCGAAAGCCTGATCCAGCCATGCCGCGTGA…
NP30voK25_Locus_115_Contig_15/151_Confidence_0.023_Length_198_reverse_complement [NP30voK23_Locus_40_Contig_93/158_Confidence_0.022_Length_196][NP30voK25_Locus_115_Contig_16/151_Confidence_0.018_Length_181_reverse_complement][NP30voK19_Locus_40_Contig_95/185_Confidence_0.021_Length_192][NP30voK21_Locus_40_Contig_94/169_Confidence_0.023_Length_194]	GAGACTGCCGGTGACAAACCGGAGGAAGGTGGGGATGACGTCAAGTCATCATGGCCCTTATGGGTAGGGCTTCACACGTCATACAATGGTCGGTACAGAGGGTTGCCAAGCCGCGAGGTGGAGCTAATCCCAGAAAGCCGATCGTAGTCCGGATCGTAGTCTGCAACTCGACTGCGTGAAGTCGGAATCGCTAGTAAT
NP30voK23_Locus_40_Contig_129/158_Confidence_0.078_Length_803 [NP30voK21_Locus_40_Contig_125/169_Confidence_0.086_Length_803]	AAGAGTTTGATCCTGGCTCAGATTGAACGCTGGCGGCATGCTTTACACATGCAAGTCGAACGGTAGCGGGGAGAGCTTGCTCTCTGCCGACGAGTGGCGAACGGGTGAGTAATGCATCGGAACGTACCTAGTTGTGGGGGATAGCCCGGCGAAAGCCGGATTAATACCGCATACGCCCTTTGGGGGAAAGCGGGGGATCTTCGGACCTCGCGCAATTGGAGCGGCCGATGTCGGATTAGCTAGTAGGTGGGGTAATGGCTCACCTAGGCGACGATCCGTAGCTGGTCTGAGAGGATGATCAGCCACATCGGGACTGAGACACGGCCCGAACTCCTACGGGAGGCAGCAGTGGGGAATTTTGGACAATGGGCGAAAGCCTGATCCAGCCATGCCGCGTGA…
NP30voK25_Locus_115_Contig_34/151_Confidence_0.082_Length_811_reverse_complement [NP30voK23_Locus_40_Contig_126/158_Confidence_0.078_Length_811]	TTAAACTGAAGAGTTTGATCATGGCTCAGATTGAACGCTGGCGGCATGCTTTACACATGCAAGTCGAACGGTAGCGGGGAGAGCTTGCTCTCTGCCGACGAGTGGCGAACGGGTGAGTAATGCATCGGAACGTACCTAGTTGTGGGGGATAGCCCGGCGAAAGCCGGATTAATACCGCATACGCCCTTTGGGGGAAAGCGGGGGATCTTCGGACCTCGCGCAATTGGAGCGGCCGATGTCGGATTAGCTAGTAGGTGGGGTAATGGCTCACCTAGGCGACGATCCGTAGCTGGTCTGAGAGGATGATCAGCCACATCGGGACTGAGACACGGCCCGAACTCCTACGGGAGGCAGCAGTGGGGAATTTTGGACAATGGGCGAAAGCCTGATCCAGCCATG…
NP30voK21_Locus_40_Contig_107/169_Confidence_0.029_Length_271 [NP30voK19_Locus_40_Contig_115/185_Confidence_0.010_Length_115][NP30voK19_Locus_40_Contig_116/185_Confidence_0.031_Length_271]	AAGCCCCGGGCTTAACCTGGGAACTGCGCTTGTGACTGCACGGCTAGAGTACGGTAGAGGGGGGTGGAATTCCACGTGTAGCAGTGAAATGCGTAGAGATGTGGAGGAACACCGATGGCGAAGGCAGCCCCCTGGGCCTGTACTGACGCTCATGCACGAAAGCGTGGGGAGCAAACAGGATTAGATACCCTGGTAGTCCACGCCCTAAACGATGTCGACTAGTTGTTCGGAGAGGAAACTTTCTGAGTAACGCAGCTAACGCGTGAAGTCG
NP30voK31_Locus_114_Contig_69/163_Confidence_0.011_Length_101_reverse_complement [NP30voK29_Locus_114_Contig_34/160_Confidence_0.011_Length_101_reverse_complement]	GCGAGTGGCGGACGGGTGAGTAACGCGTAAGAATCTGCCTAGTAGTGGGGGATAACTCGGGGAAACTCGAGCTAATACCGCATACGCCCTACGGGGGAAAG
NP30voK19_Locus_5493_Contig_1/4_Confidence_0.500_Length_145 []	CACATGCAAGTCGAGCGGCAGCACGGGAAGCTTGCTTCCTGGTGGCGAGCGGCGGACGGGTGAGTAATGCATAGGAATCTGCCCGATAGTGGGGGATAACCTGGGGAAACCCAGGCTAATACCGCATACGTCCTACGGGAGAAAG
NP30voK19_Locus_40_Contig_160/185_Confidence_0.021_Length_367 []	AGGGCTACACACGTGCTACAATGGCGCGTACAGAGGGCTGCCAACTCGCGAGAGTGAGCCAATCCCTTAAAACGCGTCGTAGTCCGGATCGGAGTCTGCAACTCGACTCCGTGAAGTCGGAATCGCTAGTAATCGCGGATCAGAATGCCGCGGTGAATACGTTCCCGGGCCTTGTACACACCGCCCGTCACACCATGGGAGTGGGTTTCACCAGAAGTAGGTAGCTTAACCTTCGGGAGGGCGCTTACCACGGTGAGATTCATGACTGGGGTGAAGTCGTAACAAGGTAGCCGTAGGGGAACCTGCGGCTGGATCACCTCCTTTCCAGAGAAAGCCCCTCGGGGCCAAGTATCCACAACCTATCGGT
NP30voK21_Locus_4378_Contig_1/1_Confidence_0.000_Length_112_reverse_complement [NP30voK23_Locus_4401_Contig_1/1_Confidence_0.000_Length_112_reverse_complement]	GGCGAAAGCCTGACGGAGCGACGCCGCGTGAACGAAGAAGGCCGAAAGGTTGTAAAGTTCTTTTCTTGGAGAAGAATAAGCATTACAGGAAATGGTAGTGTGATGACGTTAA
NP30voK27_Locus_114_Contig_10/149_Confidence_0.017_Length_167_reverse_complement [NP30voK31_Locus_114_Contig_43/163_Confidence_0.016_Length_167_reverse_complement]	GGTTGTCGTCAGCTCGTGCCGTGAGGTGTCGGGTTAAGTCCCACAACGAGCGCAACCCTTGTCATTAGTTGCCATCATTAAGTTGGGCACTCTAATGAGACTGCCGGTGACAAACCGGAGGAAGGTGGGGATGACGTCAAGTCATCATGGCCCTTATGGGTAGGGCT
NP30voK19_Locus_40_Contig_123/185_Confidence_0.021_Length_188 [NP30voK27_Locus_114_Contig_20/149_Confidence_0.023_Length_188_reverse_complement]	CCCAGCCATGCCGCGTGAGTGAAGAAGGCCTTCGGGTTGTAAAGCTCTTTCAGGTGAGAAGAAATGGCGCTGTCTAATACATGGCGTCGATGACGGTACCACCAGAAGAAGCACCGGCTAACTCCGTGCCAGCAGCCGCGGTAATACGTAGGGTGCGAGCGTTAATCGGAATTACTGGGCGTAAAGCG
NP30voK19_Locus_40_Contig_132/185_Confidence_0.010_Length_101 []	GCGAGTGGCGGACGGGTGAGTAACGCGTAAGAATCTGCCTAGTAGTGGGGGATAACTCGGGGAAACTCGAGCTAATACCGCATACGCCCTACGGGAGAAAG
NP30voK25_Locus_11779_Contig_1/1_Confidence_0.000_Length_106 [NP30voK27_Locus_11794_Contig_1/1_Confidence_0.000_Length_106]	TTGGATCCTGCCAGTCTTGAGTATAGTTGAAGTGGGCGGAATGTGTCATGTAGCGGTGAAATGCTTAGATATGACACAGAACACCGATCGCGAAGGCAGCTCGCTA
NP30voK23_Locus_40_Contig_132/158_Confidence_0.017_Length_370 [NP30voK21_Locus_40_Contig_130/169_Confidence_0.017_Length_366]	TCAAAGGCCTTCGGGTCTTTTTGAGAACGTTTGAACCTTGAGCCAAGTTTGGTCCGCTTAACGGACTATATGATCTTAAACTGAAGAGTTTGATCATGGCTCAGATTGAACGCTGGCGGCATGCTTTACACATGCAAGTCGAACGGTAGCGGGGAGAGCTTGCTCTCTGCCGACGAGTGGCGAACGGGTGAGTAATGCATCGGAACGTACCTAGTTGTGGGGGATAGCCCGGCGAAAGCCGGATTAATACCGCATACGCCCTTTGGGGGAAAGCGGGGGATCTTCGGACCTCGCGCAATTGGAGCGGCCGATGTCGGATTAGCTAGTAGGTGGGGTAATGGCTCACCTAGGCGACGATCCGTAGCTGGTC
NP30voK23_Locus_6053_Contig_2/2_Confidence_0.333_Length_120 [NP30voK29_Locus_6138_Contig_2/2_Confidence_0.333_Length_120]	CGGGTGAGTAACACGTATGCAACCTACCTTTAACTGGAAGATAGCCCCGGGAAATCGGGATTAATATTTCATAACAATGCGCGATGGCATCATCATGCATTTAAAGCTCCGGCGGTTAGA
NP30voK21_Locus_40_Contig_83/169_Confidence_0.017_Length_385 [NP30voK31_Locus_114_Contig_96/163_Confidence_0.022_Length_385_reverse_complement]	CGGAATCGCTAGTAATCGCGGATCAGAATGCCGCGGTGAATACGTTCCCGGGCCTTGTACACACCGCCCGTCACACCATGGGAGTGGGTTTCACCAGAAGTAGGTAGCTTAACCTTCGGGAGGGCGCTTACCACGGTGAGATTCATGACTGGGGTGAAGTCGTAACAAGGTAGCCGTAGGGGAACCTGCGGCTGGATCACCTCCTTAAACGAAGCCGAATGCTTCGGTCAGAGTCCACACGAATTACTTGGTTGGCTAATAAAGAGAGCAAACTCGGGTCTGTAGCTCAGGTGGTTAGAGCGCACCCCTGATAAGGGTGAGGTCGGTGGTTCGAATCCACCCAGACCCACCAAATTTCCGCAGCTTGGCGTTGTCGACTTACTTG
NP30voK19_Locus_40_Contig_94/185_Confidence_0.016_Length_300 [NP30voK21_Locus_15307_Contig_1/1_Confidence_0.667_Length_114]	GCCGGTACAGAGGGCCGCAAACCCGCGAGGGGGAGCAAATCTCACAAAACCGGTCGTAGTCCGGATCGCAGTCTGCAACTCGACTGCGTGAAGTCGGAATCGCTAGTAATCGCGGATCAGAATGCCGCGGTGAATACGTTCCCGGGCCTTGTACACACCGCCCGTCACACCATGGGAGTGGGTTTCACCAGAAGTAGGTAGCTTAACCTTCGGGAGGGCGCTTACCACGGTGAGATTCATGACTGGGGTGAAGTCGTAACAAGGTAGCCGTAGGGGAACCTGCGGCTGGATCACCTCCTT
NP30voK25_Locus_115_Contig_24/151_Confidence_0.035_Length_195_reverse_complement [NP30voK19_Locus_40_Contig_122/185_Confidence_0.031_Length_189][NP30voK23_Locus_40_Contig_109/158_Confidence_0.034_Length_193]	AGCCTGATCCAGCCATGCCGCGTGAGTGAAGAAGGCCTTCGGGTTGTAAAGCACTTTCAGCGAGGAGGAAGGCCTTAAAGTTAATACCTTTAAGGATTGACGTTACTCGCAGAAGAAGCACCGGCTAACTCCGTGCCAGCAGCCGCGGTAATACGTAGGGTGCGAGCGTTAATCGGAATTACTGGGCGTAAAGCG
NP30voK25_Locus_115_Contig_42/151_Confidence_0.035_Length_198_reverse_complement [NP30voK27_Locus_114_Contig_36/149_Confidence_0.023_Length_198_reverse_complement]	TCGGACCTTGCGCTATCGGATGAGCCTATGTCGGATTAGCTGGTTGGTGAGGTAATGGCTCACCAAGGCGACGATCCGTAGCTGGTCTGAGAGGATGATCAGCCACATCGGGACTGAGACACGGCCCGAACTCCTACGGGAGGCAGCAGTGGGGAATTTTGGACAATGGGCGAAAGCCTGATCCAGCCATGCCGCGTG
NP30voK23_Locus_40_Contig_117/158_Confidence_0.039_Length_202 [NP30voK25_Locus_115_Contig_27/151_Confidence_0.041_Length_202_reverse_complement]	AGGCGACGATCCGTAGCTGGTCTGAGAGGATGATCAGCCACATCGGGACTGAGACACGGCCCGAACTCCTACGGGAGGCAGCAGTGGGGAATTTTGGACAATGGGCGAAAGCCTGATCCAGCCATGCCGCGTGTGTGAAGAAGGCTTTCGGGTTGTAAAGCACTTTCAGCGAGGAGGAAGGCCTTAAAGTTAATACCTTTAG
NP30voK27_Locus_5489_Contig_2/2_Confidence_0.500_Length_145 [NP30voK31_Locus_5502_Contig_2/2_Confidence_0.500_Length_145]	CACATGCAAGTCGAGCGGTAACAGGGGGTGCTTGCACCCCGCTGACGAGCGGCGGACGGGTGAGTAATGCTTAGGAATCTGCCCAGTAGTGGGGGACAACAGTCGGAAACGGCTGCTAATACCGCATACGCCCTACGGGGGAAAG
NP30voK19_Locus_5493_Contig_3/4_Confidence_0.667_Length_128 [NP30voK19_Locus_5493_Contig_4/4_Confidence_0.333_Length_126][NP30voK27_Locus_17182_Contig_1/1_Confidence_0.000_Length_125_reverse_complement][NP30voK21_Locus_17156_Contig_1/1_Confidence_0.500_Length_128_reverse_complement]	CGAGCGGCGGACGGGTGAGTAATGCATAGGAATCTGCCCGATAGTGGGGGATAACCTGGGGAAACCCAGGCTAATACCGCATACGTCCTACGGGAGAAAGCAGGGGCTCTTCGGACCTTGCGCTATCG
NP30voK19_Locus_5493_Contig_2/4_Confidence_0.500_Length_145 []	CACATGCAAGTCGAGCGGTAACAGGGGGTGCTTGCACCCCGCTGACGAGCGGCGGACGGGTGAGTAATGCATAGGAATCTGCCCGATAGTGGGGGATAACCTGGGGAAACCCAGGCTAATACCGCATACGTCCTACGGGAGAAAG
