# Supplementary material for: The presence of nitrate dramatically changed the predominant microbial community in perchlorate degrading cultures under saline conditions
Source: BMC Microbiol. 2014 Sep 7;14:225. doi: 10.1186/s12866-014-0225-3 (PMC4174249; doi:10.1186/s12866-014-0225-3)
Supplement: Additional file 7: — Identification and taxonomic assignment of nitrate reductase gene sequences in P30 and NP30 metagenomic contigs. [file 12866_2014_225_MOESM7_ESM.xls]

## Sheet: MG-RAST_P30_NitrateReductase
Contig ID	GenBank annotation	Taxonomy
P30_09_METAVELVET_19505_length_653_[cov=4]	GenBank|AAZ97358.1 nitrate reductase, delta subunit [Thiobacillus denitrificans ATCC 25259]	cellular organisms; Bacteria; Proteobacteria; Betaproteobacteria; Hydrogenophilales; Hydrogenophilaceae
P30_09_METAVELVET_10052_length_125_[cov=3]	GenBank|ABV16857.1 nitrate reductase, alpha subunit [Escherichia coli E24377A]	cellular organisms; Bacteria; Proteobacteria; Gammaproteobacteria; Enterobacteriales; Enterobacteriaceae
P30_09_METAVELVET_25441_length_100_[cov=5]	GenBank|ABP60983.1 respiratory nitrate reductase beta subunit [Enterobacter sp. 638]	cellular organisms; Bacteria; Proteobacteria; Gammaproteobacteria; Enterobacteriales; Enterobacteriaceae
P30_09_METAVELVET_71765_length_120_[cov=3]	GenBank|ACK50460.1 nitrate reductase, alpha subunit [Methylocella silvestris BL2]	cellular organisms; Bacteria; Proteobacteria; Alphaproteobacteria; Rhizobiales; Beijerinckiaceae
P30_09_METAVELVET_21819_length_248_[cov=4]	GenBank|ABM03915.1 periplasmic nitrate reductase subunit NapA apoprotein [Psychromonas ingrahamii 37]	cellular organisms; Bacteria; Proteobacteria; Gammaproteobacteria; Alteromonadales; Psychromonadaceae
P30_09_METAVELVET_17413_length_85_[cov=4]	GenBank|AAC75266.1 nitrate reductase, periplasmic, large subunit [Escherichia coli str. K-12 substr. MG1655]	cellular organisms; Bacteria; Proteobacteria; Gammaproteobacteria; Enterobacteriales; Enterobacteriaceae
P30_09_METAVELVET_26068_length_96_[cov=7]	GenBank|EFU96098.1 periplasmic nitrate reductase, large subunit [Escherichia coli 3431]	cellular organisms; Bacteria; Proteobacteria; Gammaproteobacteria; Enterobacteriales; Enterobacteriaceae
P30_09_METAVELVET_147_length_2187_[cov=14]	GenBank|AAZ97357.1 nitrate reductase, beta subunit [Thiobacillus denitrificans ATCC 25259]	cellular organisms; Bacteria; Proteobacteria; Betaproteobacteria; Hydrogenophilales; Hydrogenophilaceae
P30_09_METAVELVET_2946_length_105_[cov=3]	GenBank|EEH28462.1 nitrate reductase, alpha subunit [Burkholderia pseudomallei Pakistan 9]	cellular organisms; Bacteria; Proteobacteria; Betaproteobacteria; Burkholderiales; Burkholderiaceae
P30_09_METAVELVET_16266_length_199_[cov=4]	GenBank|ABI25781.1 periplasmic nitrate reductase subunit NapA apoprotein [Haemophilus somnus 129PT]	cellular organisms; Bacteria; Proteobacteria; Gammaproteobacteria; Pasteurellales; Pasteurellaceae
P30_09_METAVELVET_17924_length_413_[cov=4]	GenBank|AAZ98263.1 assimilatory nitrate reductase [Thiobacillus denitrificans ATCC 25259]	cellular organisms; Bacteria; Proteobacteria; Betaproteobacteria; Hydrogenophilales; Hydrogenophilaceae
P30_09_METAVELVET_20477_length_201_[cov=5]	GenBank|AAL21161.1 periplasmic large subunit nitrate reductase [Salmonella enterica subsp. enterica serovar Typhimurium str. LT2]	cellular organisms; Bacteria; Proteobacteria; Gammaproteobacteria; Enterobacteriales; Enterobacteriaceae
P30_09_METAVELVET_36635_length_229_[cov=5]	GenBank|AAL20495.1 nitrate reductase 2, alpha subunit [Salmonella enterica subsp. enterica serovar Typhimurium str. LT2]	cellular organisms; Bacteria; Proteobacteria; Gammaproteobacteria; Enterobacteriales; Enterobacteriaceae
P30_09_METAVELVET_22145_length_328_[cov=4]	GenBank|AAZ26086.1 periplasmic nitrate reductase, large subunit [Colwellia psychrerythraea 34H]	cellular organisms; Bacteria; Proteobacteria; Gammaproteobacteria; Alteromonadales; Colwelliaceae
P30_09_METAVELVET_51344_length_93_[cov=3]	GenBank|AAZ26086.1 periplasmic nitrate reductase, large subunit [Colwellia psychrerythraea 34H]	cellular organisms; Bacteria; Proteobacteria; Gammaproteobacteria; Alteromonadales; Colwelliaceae
P30_09_METAVELVET_52533_length_117_[cov=4]	GenBank|ABF04397.1 probable nitrate reductase 3 [Shigella flexneri 5 str. 8401]	cellular organisms; Bacteria; Proteobacteria; Gammaproteobacteria; Enterobacteriales; Enterobacteriaceae
P30_09_METAVELVET_10071_length_124_[cov=3]	GenBank|ABD70276.1 assimilatory nitrate reductase (NADH) alpha subunit apoprotein [Rhodoferax ferrireducens T118]	cellular organisms; Bacteria; Proteobacteria; Betaproteobacteria; Burkholderiales; Comamonadaceae
P30_09_METAVELVET_68848_length_100_[cov=3]	GenBank|ABD70276.1 assimilatory nitrate reductase (NADH) alpha subunit apoprotein [Rhodoferax ferrireducens T118]	cellular organisms; Bacteria; Proteobacteria; Betaproteobacteria; Burkholderiales; Comamonadaceae
P30_09_METAVELVET_30126_length_111_[cov=4]	GenBank|ACZ23909.1 nitrate reductase, alpha subunit [Veillonella parvula DSM 2008]	cellular organisms; Bacteria; Firmicutes; Negativicutes; Selenomonadales; Veillonellaceae
P30_09_METAVELVET_21456_length_249_[cov=5]	GenBank|ABO67076.1 Respiratory nitrate reductase alpha subunit [Geobacillus thermodenitrificans NG80-2]	cellular organisms; Bacteria; Firmicutes; Bacilli; Bacillales; Bacillaceae
P30_09_METAVELVET_42915_length_88_[cov=3]	GenBank|AAZ64210.1 assimilatory nitrate reductase (NADH) beta subunit [Ralstonia eutropha JMP134]	cellular organisms; Bacteria; Proteobacteria; Betaproteobacteria; Burkholderiales; Burkholderiaceae
P30_09_METAVELVET_19505_length_653_[cov=4]	GenBank|AAZ97359.1 nitrate reductase, gamma subunit [Thiobacillus denitrificans ATCC 25259]	cellular organisms; Bacteria; Proteobacteria; Betaproteobacteria; Hydrogenophilales; Hydrogenophilaceae
P30_09_METAVELVET_3511_length_277_[cov=5]	GenBank|AAZ48242.1 periplasmic nitrate reductase subunit NapC [Dechloromonas aromatica RCB]	cellular organisms; Bacteria; Proteobacteria; Betaproteobacteria; Rhodocyclales; Rhodocyclaceae
P30_09_METAVELVET_39608_length_282_[cov=4]	GenBank|AAZ48242.1 periplasmic nitrate reductase subunit NapC [Dechloromonas aromatica RCB]	cellular organisms; Bacteria; Proteobacteria; Betaproteobacteria; Rhodocyclales; Rhodocyclaceae
P30_09_METAVELVET_55843_length_86_[cov=5]	GenBank|AAZ48242.1 periplasmic nitrate reductase subunit NapC [Dechloromonas aromatica RCB]	cellular organisms; Bacteria; Proteobacteria; Betaproteobacteria; Rhodocyclales; Rhodocyclaceae
P30_09_METAVELVET_23636_length_613_[cov=5]	GenBank|ABX33754.1 nitrate reductase, alpha subunit [Delftia acidovorans SPH-1]	cellular organisms; Bacteria; Proteobacteria; Betaproteobacteria; Burkholderiales; Comamonadaceae
P30_09_METAVELVET_66843_length_101_[cov=5]	GenBank|ABX33754.1 nitrate reductase, alpha subunit [Delftia acidovorans SPH-1]	cellular organisms; Bacteria; Proteobacteria; Betaproteobacteria; Burkholderiales; Comamonadaceae
P30_09_METAVELVET_40195_length_124_[cov=5]	GenBank|EAQ53681.1 nitrate reductase [Vibrio sp. MED222]	cellular organisms; Bacteria; Proteobacteria; Gammaproteobacteria; Vibrionales; Vibrionaceae
P30_09_METAVELVET_50365_length_169_[cov=3]	GenBank|ABM42982.1 assimilatory nitrate reductase (NADH) alpha subunit apoprotein [Acidovorax sp. JS42]	cellular organisms; Bacteria; Proteobacteria; Betaproteobacteria; Burkholderiales; Comamonadaceae
P30_09_METAVELVET_26569_length_88_[cov=4]	GenBank|ABG62849.1 assimilatory nitrate reductase (NADH) alpha subunit apoprotein [Chelativorans sp. BNC1]	cellular organisms; Bacteria; Proteobacteria; Alphaproteobacteria; Rhizobiales; Phyllobacteriaceae
P30_09_METAVELVET_5163_length_206_[cov=4]	GenBank|ABG62849.1 assimilatory nitrate reductase (NADH) alpha subunit apoprotein [Chelativorans sp. BNC1]	cellular organisms; Bacteria; Proteobacteria; Alphaproteobacteria; Rhizobiales; Phyllobacteriaceae
P30_09_METAVELVET_31598_length_375_[cov=5]	GenBank|ABF08953.1 nitrate reductase 1, alpha subunit [Cupriavidus metallidurans CH34]	cellular organisms; Bacteria; Proteobacteria; Betaproteobacteria; Burkholderiales; Burkholderiaceae
P30_09_METAVELVET_10939_length_223_[cov=4]	GenBank|ABK44096.1 periplasmic nitrate reductase subunit NapC [Magnetococcus sp. MC-1]	cellular organisms; Bacteria; Proteobacteria; Alphaproteobacteria; Magnetococcales; Magnetococcaceae
P30_09_METAVELVET_24576_length_90_[cov=3]	GenBank|ABK44099.1 periplasmic nitrate reductase subunit NapG [Magnetococcus sp. MC-1]	cellular organisms; Bacteria; Proteobacteria; Alphaproteobacteria; Magnetococcales; Magnetococcaceae

## Sheet: MG-RAST_NP30_NitrateReductase
Contig ID	GenBank annotation	Taxonomy
NP30_08_METAVELVET_12355_length_168_[cov=4]	GenBank|AAZ48566.1 periplasmic nitrate reductase subunit NapH [Dechloromonas aromatica RCB]	cellular organisms; Bacteria; Proteobacteria; Betaproteobacteria; Rhodocyclales; Rhodocyclaceae
NP30_08_METAVELVET_32311_length_110_[cov=4]	GenBank|ABM20160.1 respiratory nitrate reductase alpha subunit apoprotein [Marinobacter aquaeolei VT8]	cellular organisms; Bacteria; Proteobacteria; Gammaproteobacteria; Alteromonadales; Alteromonadaceae
NP30_08_METAVELVET_30034_length_167_[cov=5]	GenBank|AAZ48727.1 periplasmic nitrate reductase maturation protein NapF [Dechloromonas aromatica RCB]	cellular organisms; Bacteria; Proteobacteria; Betaproteobacteria; Rhodocyclales; Rhodocyclaceae
NP30_08_METAVELVET_7954_length_83_[cov=5]	GenBank|AAZ48727.1 periplasmic nitrate reductase maturation protein NapF [Dechloromonas aromatica RCB]	cellular organisms; Bacteria; Proteobacteria; Betaproteobacteria; Rhodocyclales; Rhodocyclaceae
NP30_08_METAVELVET_23358_length_118_[cov=5]	GenBank|ABP34218.1 assimilatory nitrate reductase (NADH) alpha subunit apoprotein [Polynucleobacter necessarius subsp. asymbioticus QLW-P1DMWA-1]	cellular organisms; Bacteria; Proteobacteria; Betaproteobacteria; Burkholderiales; Burkholderiaceae
NP30_08_METAVELVET_71300_length_118_[cov=2]	GenBank|ABM94665.1 respiratory nitrate reductase gamma subunit [Methylibium petroleiphilum PM1]	cellular organisms; Bacteria; Proteobacteria; Betaproteobacteria; Burkholderiales; unclassified Burkholderiales; Burkholderiales Genera incertae sedis
NP30_08_METAVELVET_2128_length_133_[cov=4]	GenBank|AAZ97356.1 nitrate reductase, alpha subunit [Thiobacillus denitrificans ATCC 25259]	cellular organisms; Bacteria; Proteobacteria; Betaproteobacteria; Hydrogenophilales; Hydrogenophilaceae
NP30_08_METAVELVET_32636_length_170_[cov=3]	GenBank|AAZ97356.1 nitrate reductase, alpha subunit [Thiobacillus denitrificans ATCC 25259]	cellular organisms; Bacteria; Proteobacteria; Betaproteobacteria; Hydrogenophilales; Hydrogenophilaceae
NP30_08_METAVELVET_41469_length_126_[cov=5]	GenBank|ABM58340.1 assimilatory nitrate reductase (NADH) alpha subunit apoprotein [Verminephrobacter eiseniae EF01-2]	cellular organisms; Bacteria; Proteobacteria; Betaproteobacteria; Burkholderiales; Comamonadaceae
NP30_08_METAVELVET_21303_length_100_[cov=2]	GenBank|ABC30727.1 nitrate reductase, beta subunit [Hahella chejuensis KCTC 2396]	cellular organisms; Bacteria; Proteobacteria; Gammaproteobacteria; Oceanospirillales; Hahellaceae
NP30_08_METAVELVET_23699_length_209_[cov=4]	GenBank|ABS47962.1 periplasmic nitrate reductase, diheme cytochrome c subunit NapB [Yersinia pseudotuberculosis IP 31758]	cellular organisms; Bacteria; Proteobacteria; Gammaproteobacteria; Enterobacteriales; Enterobacteriaceae
NP30_08_METAVELVET_40904_length_170_[cov=5]	GenBank|ABM03915.1 periplasmic nitrate reductase subunit NapA apoprotein [Psychromonas ingrahamii 37]	cellular organisms; Bacteria; Proteobacteria; Gammaproteobacteria; Alteromonadales; Psychromonadaceae
NP30_08_METAVELVET_50422_length_88_[cov=5]	GenBank|AAZ97357.1 nitrate reductase, beta subunit [Thiobacillus denitrificans ATCC 25259]	cellular organisms; Bacteria; Proteobacteria; Betaproteobacteria; Hydrogenophilales; Hydrogenophilaceae
NP30_08_METAVELVET_38176_length_155_[cov=4]	GenBank|ABR91095.1 nitrate reductase catalytic subunit [Janthinobacterium sp. Marseille]	cellular organisms; Bacteria; Proteobacteria; Betaproteobacteria; Burkholderiales; Oxalobacteraceae
NP30_08_METAVELVET_11777_length_172_[cov=7]	GenBank|AAZ98263.1 assimilatory nitrate reductase [Thiobacillus denitrificans ATCC 25259]	cellular organisms; Bacteria; Proteobacteria; Betaproteobacteria; Hydrogenophilales; Hydrogenophilaceae
NP30_08_METAVELVET_274_length_96_[cov=4]	GenBank|AAZ98263.1 assimilatory nitrate reductase [Thiobacillus denitrificans ATCC 25259]	cellular organisms; Bacteria; Proteobacteria; Betaproteobacteria; Hydrogenophilales; Hydrogenophilaceae
NP30_08_METAVELVET_29779_length_95_[cov=4]	GenBank|ABD70276.1 assimilatory nitrate reductase (NADH) alpha subunit apoprotein [Rhodoferax ferrireducens T118]	cellular organisms; Bacteria; Proteobacteria; Betaproteobacteria; Burkholderiales; Comamonadaceae
NP30_08_METAVELVET_5867_length_102_[cov=2]	GenBank|AAZ97359.1 nitrate reductase, gamma subunit [Thiobacillus denitrificans ATCC 25259]	cellular organisms; Bacteria; Proteobacteria; Betaproteobacteria; Hydrogenophilales; Hydrogenophilaceae
NP30_08_METAVELVET_11313_length_182_[cov=6]	GenBank|AAZ48242.1 periplasmic nitrate reductase subunit NapC [Dechloromonas aromatica RCB]	cellular organisms; Bacteria; Proteobacteria; Betaproteobacteria; Rhodocyclales; Rhodocyclaceae
NP30_08_METAVELVET_20021_length_191_[cov=3]	GenBank|AAZ48242.1 periplasmic nitrate reductase subunit NapC [Dechloromonas aromatica RCB]	cellular organisms; Bacteria; Proteobacteria; Betaproteobacteria; Rhodocyclales; Rhodocyclaceae
NP30_08_METAVELVET_71367_length_121_[cov=3]	GenBank|ABR85842.1 respiratory nitrate reductase, gamma subunit [Pseudomonas aeruginosa PA7]	cellular organisms; Bacteria; Proteobacteria; Gammaproteobacteria; Pseudomonadales; Pseudomonadaceae

## Sheet: MEGAN_P30_NitrateReductase
Nitrate reductase cytochrome c550-type subunit [1]
NODE_35489_length_201_cov_5.189054 [10]
Thauera sp. MZ1T score=144.0 cellular organisms; Bacteria; Proteobacteria; Betaproteobacteria; Rhodocyclales; Rhodocyclaceae; Thauera
		Azoarcus sp. BH72 score=140.0
		Azoarcus sp. KH32C score=136.0
		Burkholderiales bacterium JOSHI_001 score=124.0
		Leptothrix cholodnii SP-6 score=123.0
		Thiothrix nivea DSM 5205 score=121.0
		Beggiatoa alba B18LD score=120.0
		Dechloromonas aromatica RCB score=119.0
		uncultured bacterium pES01019D12 score=116.0
		Laribacter hongkongensis HLHK9 score=112.0
Periplasmic nitrate reductase precursor (EC 1.7.99.4) [9]
NODE_10966_length_450_cov_5.135556 [10]
Magnetospirillum gryphiswaldense MSR-1 score=248.0 cellular organisms; Bacteria; Proteobacteria; Alphaproteobacteria; Rhodospirillales; Rhodospirillaceae; Magnetospirillum; Magnetospirillum gryphiswaldense
Thiocystis violascens DSM 198 score=246.0
Magnetospirillum sp. SO-1 score=245.0
		uncultured bacterium pES01019D12 score=239.0
		Magnetospirillum magneticum AMB-1 score=239.0
		Thiothrix nivea DSM 5205 score=238.0
		Magnetospirillum magnetotacticum MS-1 score=236.0
		Beggiatoa alba B18LD score=235.0
		Aeromonas caviae Ae398 score=233.0
		Aeromonas aquariorum AAK1 score=233.0
NODE_16266_length_199_cov_4.457286 [8]
Bordetella petrii score=125.0 cellular organisms; Bacteria; Proteobacteria; Betaproteobacteria; Burkholderiales; Alcaligenaceae; Bordetella; Bordetella petrii
uncultured Thauera sp. score=124.0
Thiocystis violascens DSM 198 score=123.0
Shewanella woodyi ATCC 51908 score=123.0
		uncultured bacterium score=122.0
		Thauera sp. MZ1T score=122.0
		Shewanella baltica score=122.0
		Shewanella baltica OS223 score=122.0
NODE_20477_length_201_cov_5.039801 [10]
Photobacterium sp. AK15 score=135.0 cellular organisms; Bacteria; Proteobacteria; Gammaproteobacteria; Vibrionales; Vibrionaceae; Photobacterium
Thiocystis violascens DSM 198 score=135.0
Laribacter hongkongensis HLHK9 score=133.0
Dinoroseobacter shibae DFL 12 score=133.0
Grimontia hollisae CIP 101886 score=133.0
Serratia marcescens FGI94 score=133.0
		Vibrio campbellii CAIM 519 = NBRC 15631 score=131.0
		Salmonella enterica subsp. enterica serovar Typhimurium str. STm5 score=129.0
		endosymbiont of Riftia pachyptila (vent Ph05) score=127.0
		Endoriftia persephone 'Hot96_1+Hot96_2' score=127.0
NODE_21819_length_248_cov_4.036290 [10]
Psychromonas ingrahamii 37 score=167.0 cellular organisms; Bacteria; Proteobacteria; Gammaproteobacteria; Alteromonadales; Psychromonadaceae; Psychromonas; Psychromonas ingrahamii
		Dechloromonas aromatica RCB score=162.0
		Psychromonas sp. CNPT3 score=161.0
		Pseudomonas sp. GM21 score=161.0
		uncultured bacterium score=160.0
		Pseudomonas sp. GM21 score=159.0
		Haemophilus parasuis SH0165 score=159.0
		Haemophilus parasuis 29755 score=159.0
		Gallibacterium anatis UMN179 score=159.0
		Pseudomonas mendocina NK-01 score=158.0
NODE_22145_length_328_cov_4.814024 [10]
Pectobacterium carotovorum subsp. carotovorum PCC21 score=170.0 cellular organisms; Bacteria; Proteobacteria; Gammaproteobacteria; Enterobacteriales; Enterobacteriaceae; Pectobacterium; Pectobacterium carotovorum
Pectobacterium wasabiae CFBP 3304 score=169.0
Pectobacterium atrosepticum SCRI1043 score=169.0
Pectobacterium carotovorum subsp. carotovorum PC1 score=169.0
Pectobacterium carotovorum subsp. brasiliensis PBR1692 score=169.0
Pectobacterium score=169.0
Clonorchis sinensis score=167.0
Escherichia coli O104:H4 str. H112180283 score=167.0
Escherichia coli MS 107-1 score=167.0
		Salmonella enterica subsp. enterica serovar Typhi str. E98-0664 score=165.0
NODE_32150_length_130_cov_4.500000 [10]
Azoarcus sp. BH72 score=83.2 cellular organisms; Bacteria; Proteobacteria; Betaproteobacteria; Rhodocyclales; Rhodocyclaceae; Azoarcus
		Azoarcus sp. KH32C score=80.5
		Burkholderiales bacterium JOSHI_001 score=80.5
		Bordetella petrii score=80.1
		Thauera sp. MZ1T score=80.1
		Leptothrix cholodnii SP-6 score=80.1
		uncultured bacterium score=79.7
		Laribacter hongkongensis HLHK9 score=79.0
		Dechloromonas aromatica RCB score=79.0
		Dechlorosoma suillum PS score=77.8
NODE_40195_length_124_cov_5.790323 [9]
endosymbiont of Tevnia jerichonana (vent Tica) score=103.0 cellular organisms; Bacteria; Proteobacteria; Gammaproteobacteria; unclassified Gammaproteobacteria; sulfur-oxidizing symbionts; endosymbiont of Tevnia jerichonana
uncultured SUP05 cluster bacterium score=102.0
Moritella sp. PE36 score=102.0
Vibrio splendidus LGP32 score=102.0
Vibrio splendidus 12B01 score=101.0
Saccharophagus degradans 2-40 score=101.0
Shewanella benthica KT99 score=101.0
Vibrio cyclitrophicus ZF14 score=101.0
Vibrionales bacterium SWAT-3 score=101.0
NODE_53379_length_150_cov_4.626667 [7]
endosymbiont of Riftia pachyptila (vent Ph05) score=123.0 cellular organisms; Bacteria; Proteobacteria; Gammaproteobacteria; unclassified Gammaproteobacteria; sulfur-oxidizing symbionts; endosymbiont of Riftia pachyptila
endosymbiont of Tevnia jerichonana (vent Tica) score=122.0
uncultured SUP05 cluster bacterium score=121.0
		Shewanella sediminis HAW-EB3 score=119.0
		Moritella sp. PE36 score=117.0
		Moritella sp. PE36 score=117.0
		uncultured bacterium score=110.0
NODE_9606_length_621_cov_5.458937 [10]
endosymbiont of Riftia pachyptila (vent Ph05) score=368.0 cellular organisms; Bacteria; Proteobacteria; Gammaproteobacteria; unclassified Gammaproteobacteria; sulfur-oxidizing symbionts; endosymbiont of Riftia pachyptila
endosymbiont of Tevnia jerichonana (vent Tica) score=368.0 cellular organisms; Bacteria; Proteobacteria; Gammaproteobacteria; unclassified Gammaproteobacteria; sulfur-oxidizing symbionts; endosymbiont of Tevnia jerichonana
Endoriftia persephone 'Hot96_1+Hot96_2' score=363.0
		Thiocystis violascens DSM 198 score=351.0
		Beggiatoa alba B18LD score=324.0
		Magnetospirillum magneticum AMB-1 score=323.0
		Magnetococcus marinus MC-1 score=320.0
		Magnetospirillum magnetotacticum MS-1 score=319.0
		Magnetospirillum magnetotacticum score=319.0
		uncultured bacterium score=308.0
Polyferredoxin NapH (periplasmic nitrate reductase) [6]
NODE_17684_length_248_cov_3.862903 [10]
Thauera sp. MZ1T score=142.0 cellular organisms; Bacteria; Proteobacteria; Betaproteobacteria; Rhodocyclales; Rhodocyclaceae; Thauera
		Azoarcus sp. KH32C score=138.0
		Azoarcus sp. BH72 score=137.0
		Thiothrix nivea DSM 5205 score=117.0
		Sulfuricella denitrificans skB26 score=116.0
		Leptothrix cholodnii SP-6 score=114.0
		Bordetella petrii DSM 12804 score=114.0
		Dechloromonas aromatica RCB score=114.0
		uncultured bacterium score=113.0
		alpha proteobacterium D323 score=110.0
NODE_20841_length_243_cov_6.419753 [10]
sulfur-oxidizing symbionts score=112.0 cellular organisms; Bacteria; Proteobacteria; Gammaproteobacteria; unclassified Gammaproteobacteria
		uncultured bacterium score=109.0
		Dechloromonas aromatica RCB score=107.0
		Magnetospirillum gryphiswaldense MSR-1 score=104.0
		Thiocapsa marina 5811 score=103.0
		Endoriftia persephone 'Hot96_1+Hot96_2' score=102.0
		Sulfuricella denitrificans skB26 score=101.0
		Magnetospirillum magneticum AMB-1 score=97.8
		Magnetospirillum magnetotacticum MS-1 score=97.8
		Magnetospirillum sp. SO-1 score=97.1
NODE_39324_length_322_cov_5.295031 [10]
sulfur-oxidizing symbionts score=119.0 cellular organisms; Bacteria; Proteobacteria; Gammaproteobacteria; unclassified Gammaproteobacteria
		Thiocapsa marina 5811 score=108.0
		Sulfuricella denitrificans skB26 score=100.0
		Dechlorosoma suillum PS score=98.6
		Magnetospirillum gryphiswaldense MSR-1 score=96.7
		Magnetospirillum magnetotacticum MS-1 score=95.5
		Magnetospirillum sp. SO-1 score=91.7
		Dechloromonas aromatica RCB score=91.3
		Magnetospirillum magneticum AMB-1 score=91.3
		uncultured bacterium score=90.9
NODE_57975_length_194_cov_4.664948 [10]
Thauera sp. MZ1T score=118.0 cellular organisms; Bacteria; Proteobacteria; Betaproteobacteria; Rhodocyclales; Rhodocyclaceae; Thauera
		Azoarcus sp. BH72 score=108.0
		Azoarcus sp. KH32C score=106.0
		Bordetella petrii DSM 12804 score=97.8
		Laribacter hongkongensis HLHK9 score=86.3
		alpha proteobacterium D323 score=80.9
		Pasteurella multocida score=80.9
		Pasteurella multocida subsp. multocida str. Anand1_goat score=80.9
		Pasteurella multocida subsp. multocida str. Anand1_buffalo score=80.9
		Pasteurella multocida subsp. multocida score=80.9
NODE_5887_length_550_cov_4.938182 [10]
sulfur-oxidizing symbionts score=218.0 cellular organisms; Bacteria; Proteobacteria; Gammaproteobacteria; unclassified Gammaproteobacteria
Endoriftia persephone 'Hot96_1+Hot96_2' score=218.0
		Dechlorosoma suillum PS score=200.0
		Sulfuricella denitrificans skB26 score=198.0
		Dechloromonas aromatica RCB score=197.0
		uncultured bacterium score=196.0
		Thiothrix nivea DSM 5205 score=193.0
		Candidatus Accumulibacter phosphatis clade IIA str. UW-1 score=192.0
		uncultured bacterium pES01019D12 score=191.0
		Thiocystis violascens DSM 198 score=190.0
NODE_8054_length_187_cov_6.042781 [10]
Dechloromonas aromatica RCB score=107.0 cellular organisms; Bacteria; Proteobacteria; Betaproteobacteria; Rhodocyclales; Rhodocyclaceae; Dechloromonas; Dechloromonas aromatica
uncultured bacterium score=107.0
sulfur-oxidizing symbionts score=105.0
		Thiocapsa marina 5811 score=100.0
		Magnetospirillum gryphiswaldense MSR-1 score=99.8
		Candidatus Accumulibacter phosphatis clade IIA str. UW-1 score=95.9
		Sulfuricella denitrificans skB26 score=94.0
		Dechlorosoma suillum PS score=91.7
		Magnetospirillum sp. SO-1 score=87.4
		Endoriftia persephone 'Hot96_1+Hot96_2' score=84.0
Cytochrome c-type protein NapC [8]
NODE_10939_length_223_cov_4.183856 [10]
endosymbiont of Riftia pachyptila (vent Ph05) score=163.0 cellular organisms; Bacteria; Proteobacteria; Gammaproteobacteria; unclassified Gammaproteobacteria; sulfur-oxidizing symbionts; endosymbiont of Riftia pachyptila
endosymbiont of Tevnia jerichonana (vent Tica) score=162.0
Endoriftia persephone 'Hot96_1+Hot96_2' score=160.0
		endosymbiont of Riftia pachyptila (vent Ph05) score=134.0
		endosymbiont of Tevnia jerichonana (vent Tica) score=133.0
		Beggiatoa alba B18LD score=132.0
		Magnetococcus marinus MC-1 score=131.0
		Magnetospirillum sp. SO-1 score=130.0
		Magnetospirillum gryphiswaldense MSR-1 score=130.0
		Thiocystis violascens DSM 198 score=129.0
NODE_16993_length_174_cov_5.068965 [10]
endosymbiont of Riftia pachyptila (vent Ph05) score=106.0 cellular organisms; Bacteria; Proteobacteria; Gammaproteobacteria; unclassified Gammaproteobacteria; sulfur-oxidizing symbionts; endosymbiont of Riftia pachyptila
endosymbiont of Tevnia jerichonana (vent Tica) score=106.0 cellular organisms; Bacteria; Proteobacteria; Gammaproteobacteria; unclassified Gammaproteobacteria; sulfur-oxidizing symbionts; endosymbiont of Tevnia jerichonana
		Colwellia psychrerythraea 34H score=97.8
		Halomonas sp. KM-1 score=85.9
		Magnetospirillum magneticum AMB-1 score=85.1
		Magnetospirillum magnetotacticum MS-1 score=82.4
		Magnetospirillum sp. SO-1 score=79.3
		Magnetospirillum sp. SO-1 score=79.3
		Silicibacter lacuscaerulensis ITI-1157 score=79.3
		Magnetospirillum gryphiswaldense MSR-1 score=78.2
NODE_21759_length_91_cov_7.329670 [4]
Colwellia psychrerythraea 34H score=76.3 cellular organisms; Bacteria; Proteobacteria; Gammaproteobacteria; Alteromonadales; Colwelliaceae; Colwellia; Colwellia psychrerythraea
		endosymbiont of Tevnia jerichonana (vent Tica) score=72.8
		endosymbiont of Riftia pachyptila (vent Ph05) score=72.8
		Endoriftia persephone 'Hot96_1+Hot96_2' score=68.9
NODE_25607_length_278_cov_5.805756 [10]
endosymbiont of Tevnia jerichonana (vent Tica) score=154.0 cellular organisms; Bacteria; Proteobacteria; Gammaproteobacteria; unclassified Gammaproteobacteria; sulfur-oxidizing symbionts; endosymbiont of Tevnia jerichonana
endosymbiont of Riftia pachyptila (vent Ph05) score=154.0 cellular organisms; Bacteria; Proteobacteria; Gammaproteobacteria; unclassified Gammaproteobacteria; sulfur-oxidizing symbionts; endosymbiont of Riftia pachyptila
		Colwellia psychrerythraea 34H score=123.0
		Magnetospirillum sp. SO-1 score=100.0
		Pseudovibrio sp. JE062 score=98.6
		Pseudovibrio sp. FO-BEG1 score=98.6
		Magnetospirillum magnetotacticum MS-1 score=95.1
		Magnetospirillum sp. SO-1 score=94.7
		Magnetospirillum gryphiswaldense MSR-1 score=92.0
		Sulfuricella denitrificans skB26 score=91.3
NODE_3511_length_277_cov_5.155235 [10]
Azoarcus sp. BH72 score=177.0 cellular organisms; Bacteria; Proteobacteria; Betaproteobacteria; Rhodocyclales; Rhodocyclaceae; Azoarcus
		Thauera sp. MZ1T score=168.0
		Azoarcus sp. KH32C score=167.0
		Thiothrix nivea DSM 5205 score=164.0
		Burkholderiales bacterium JOSHI_001 score=161.0
		Dechloromonas aromatica RCB score=157.0
		Leptothrix cholodnii SP-6 score=155.0
		Laribacter hongkongensis HLHK9 score=151.0
		Bordetella petrii DSM 12804 score=151.0
		Beggiatoa alba B18LD score=150.0
NODE_39608_length_282_cov_4.581560 [10]
Thauera sp. MZ1T score=105.0 cellular organisms; Bacteria; Proteobacteria; Betaproteobacteria; Rhodocyclales; Rhodocyclaceae; Thauera
Thauera sp. MZ1T score=104.0
Azoarcus sp. BH72 score=104.0
Burkholderiales bacterium JOSHI_001 score=104.0
Dechlorosoma suillum PS score=103.0
		Azoarcus sp. KH32C score=102.0
		Laribacter hongkongensis HLHK9 score=102.0
		Candidatus Accumulibacter phosphatis clade IIA str. UW-1 score=100.0
		Leptothrix cholodnii SP-6 score=100.0
		Magnetospirillum gryphiswaldense MSR-1 score=98.2
NODE_7328_length_254_cov_5.236220 [10]
endosymbiont of Riftia pachyptila (vent Ph05) score=157.0 cellular organisms; Bacteria; Proteobacteria; Gammaproteobacteria; unclassified Gammaproteobacteria; sulfur-oxidizing symbionts; endosymbiont of Riftia pachyptila
endosymbiont of Tevnia jerichonana (vent Tica) score=157.0 cellular organisms; Bacteria; Proteobacteria; Gammaproteobacteria; unclassified Gammaproteobacteria; sulfur-oxidizing symbionts; endosymbiont of Tevnia jerichonana
		Colwellia psychrerythraea 34H score=136.0
		Magnetospirillum gryphiswaldense MSR-1 score=123.0
		Magnetospirillum magneticum AMB-1 score=122.0
		Magnetospirillum sp. SO-1 score=116.0
		Magnetospirillum magnetotacticum MS-1 score=115.0
		Silicibacter lacuscaerulensis ITI-1157 score=114.0
		Ruegeria sp. TW15 score=112.0
		Magnetospirillum sp. SO-1 score=108.0
NODE_7441_length_334_cov_5.485030 [10]
endosymbiont of Tevnia jerichonana (vent Tica) score=135.0 cellular organisms; Bacteria; Proteobacteria; Gammaproteobacteria; unclassified Gammaproteobacteria; sulfur-oxidizing symbionts; endosymbiont of Tevnia jerichonana
endosymbiont of Riftia pachyptila (vent Ph05) score=135.0 cellular organisms; Bacteria; Proteobacteria; Gammaproteobacteria; unclassified Gammaproteobacteria; sulfur-oxidizing symbionts; endosymbiont of Riftia pachyptila
		Colwellia psychrerythraea 34H score=110.0
		Magnetospirillum sp. SO-1 score=96.3
		Magnetospirillum gryphiswaldense MSR-1 score=89.0
		Magnetospirillum magnetotacticum MS-1 score=85.1
		Magnetospirillum sp. SO-1 score=85.1
		uncultured bacterium 2303 score=82.8
		Sulfuricella denitrificans skB26 score=82.0
		Bordetella petrii DSM 12804 score=80.9
Ferredoxin-type protein NapG (periplasmic nitrate reductase) [1]
NODE_32604_length_238_cov_4.046218 [10]
Azoarcus sp. BH72 score=155.0 cellular organisms; Bacteria; Proteobacteria; Betaproteobacteria; Rhodocyclales; Rhodocyclaceae; Azoarcus
		Thauera sp. MZ1T score=149.0
		Azoarcus sp. KH32C score=147.0
		Bordetella petrii DSM 12804 score=146.0
		Leptothrix cholodnii SP-6 score=145.0
		Sulfuricella denitrificans skB26 score=143.0
		Laribacter hongkongensis HLHK9 score=142.0
		Aeromonas caviae Ae398 score=140.0
		Beggiatoa alba B18LD score=139.0
		Aeromonas salmonicida subsp. salmonicida 01-B526 score=139.0
Ferredoxin-type protein NapF (periplasmic nitrate reductase) [1]
NODE_35769_length_308_cov_3.801948 [10]
Dechloromonas aromatica RCB score=101.0 cellular organisms; Bacteria; Proteobacteria; Betaproteobacteria; Rhodocyclales; Rhodocyclaceae; Dechloromonas; Dechloromonas aromatica
		Thiothrix nivea DSM 5205 score=96.7
		Aeromonas caviae Ae398 score=92.4
		Candidatus Accumulibacter phosphatis clade IIA str. UW-1 score=92.0
		Aeromonas salmonicida subsp. salmonicida A449 score=91.3
		Aeromonas aquariorum AAK1 score=90.5
		Azoarcus sp. KH32C score=90.5
		Aeromonas salmonicida subsp. salmonicida 01-B526 score=90.1
		Azoarcus sp. BH72 score=90.1
		Haemophilus influenzae 22.1-21 score=90.1
Assimilatory nitrate reductase large subunit (EC:1.7.99.4) [2]
NODE_50365_length_169_cov_3.295858 [10]
Methylovorus sp. MP688 score=107.0 cellular organisms; Bacteria; Proteobacteria; Betaproteobacteria; Methylophilales; Methylophilaceae; Methylovorus
Methylovorus glucosetrophus SIP3-4 score=107.0
		Methyloversatilis universalis FAM5 score=104.0
		Methylotenera versatilis 301 score=104.0
		Hylemonella gracilis ATCC 19624 score=103.0
		Hydrogenophaga sp. PBC score=103.0
		Polynucleobacter necessarius subsp. asymbioticus QLW-P1DMWA-1 score=103.0
		Verminephrobacter eiseniae EF01-2 score=102.0
		Methylotenera mobilis JLW8 score=101.0
		Acidovorax sp. JS42 score=99.4
NODE_628_length_218_cov_4.311927 [10]
Herminiimonas arsenicoxydans score=133.0 cellular organisms; Bacteria; Proteobacteria; Betaproteobacteria; Burkholderiales; Oxalobacteraceae; Herminiimonas
Oxalobacteraceae bacterium IMCC9480 score=132.0
Janthinobacterium sp. Marseille score=131.0
		Acidovorax sp. NO-1 score=125.0
		Acidovorax sp. KKS102 score=125.0
		Acidovorax delafieldii 2AN score=125.0
		Acidovorax radicis N35 score=125.0
		Methylibium petroleiphilum PM1 score=124.0
		Delftia sp. Cs1-4 score=124.0
		Delftia acidovorans SPH-1 score=124.0
Respiratory nitrate reductase alpha chain (EC 1.7.99.4) [9]
NODE_10052_length_125_cov_3.448000 [10]
uncultured organism score=100.0
endosymbiont of Tevnia jerichonana (vent Tica) score=99.8
Aromatoleum aromaticum EbN1 score=98.6
uncultured SUP05 cluster bacterium score=98.2
Thauera sp. MZ1T score=98.2
		Escherichia coli MS 124-1 score=92.8
		Escherichia coli score=92.4
		Salmonella enterica subsp. enterica serovar Typhi str. M223 score=91.7
		Salmonella enterica subsp. enterica serovar Montevideo str. 556152 score=91.7
		Salmonella enterica subsp. enterica serovar Enteritidis str. 50-5646 score=91.3
NODE_21456_length_249_cov_5.783133 [10]
endosymbiont of Tevnia jerichonana (vent Tica) score=178.0 cellular organisms; Bacteria; Proteobacteria; Gammaproteobacteria; unclassified Gammaproteobacteria; sulfur-oxidizing symbionts; endosymbiont of Tevnia jerichonana
		uncultured organism score=174.0
		uncultured SUP05 cluster bacterium score=173.0
		Thauera sp. MZ1T score=160.0
		Thiobacillus denitrificans ATCC 25259 score=159.0
		Aromatoleum aromaticum EbN1 score=159.0
		Bacteria score=158.0
		Methylophaga sp. JAM1 score=158.0
		uncultured bacterium score=157.0
		uncultured gamma proteobacterium score=146.0
NODE_23636_length_613_cov_5.885808 [10]
endosymbiont of Tevnia jerichonana (vent Tica) score=405.0 cellular organisms; Bacteria; Proteobacteria; Gammaproteobacteria; unclassified Gammaproteobacteria; sulfur-oxidizing symbionts; endosymbiont of Tevnia jerichonana
		uncultured organism score=377.0
		uncultured SUP05 cluster bacterium score=372.0
		Aromatoleum aromaticum EbN1 score=335.0
		Methylophaga sp. JAM1 score=326.0
		Thiobacillus denitrificans ATCC 25259 score=321.0
		Thauera sp. MZ1T score=320.0
		uncultured gamma proteobacterium score=300.0
		Polaromonas sp. JS666 score=293.0
		Escherichia coli TW10722 score=270.0
NODE_25538_length_425_cov_5.416471 [10]
endosymbiont of Tevnia jerichonana (vent Tica) score=211.0 cellular organisms; Bacteria; Proteobacteria; Gammaproteobacteria; unclassified Gammaproteobacteria; sulfur-oxidizing symbionts; endosymbiont of Tevnia jerichonana
		uncultured organism score=204.0
		Bacteria score=201.0
		Methylophaga sp. JAM1 score=201.0
		Aromatoleum aromaticum EbN1 score=196.0
		Thauera sp. MZ1T score=196.0
		Thiobacillus denitrificans ATCC 25259 score=186.0
		uncultured SUP05 cluster bacterium score=181.0
		uncultured bacterium score=172.0
		Pseudogulbenkiania sp. NH8B score=141.0
NODE_2946_length_105_cov_3.819048 [10]
Bacteria score=85.9
uncultured organism score=85.9
Thauera sp. MZ1T score=85.5
Methylophaga sp. JAM1 score=85.5
Aromatoleum aromaticum EbN1 score=85.1
Thiobacillus denitrificans ATCC 25259 score=84.7
		uncultured SUP05 cluster bacterium score=83.6
		endosymbiont of Tevnia jerichonana (vent Tica) score=83.2
		uncultured gamma proteobacterium score=77.8
		Burkholderia pseudomallei 354a score=73.2
NODE_31598_length_375_cov_5.573333 [10]
endosymbiont of Tevnia jerichonana (vent Tica) score=260.0 cellular organisms; Bacteria; Proteobacteria; Gammaproteobacteria; unclassified Gammaproteobacteria; sulfur-oxidizing symbionts; endosymbiont of Tevnia jerichonana
		uncultured organism score=253.0
		Thauera sp. MZ1T score=220.0
		Thiobacillus denitrificans ATCC 25259 score=218.0
		Endoriftia persephone 'Hot96_1+Hot96_2' score=217.0
		Methylophaga sp. JAM1 score=216.0
		Aromatoleum aromaticum EbN1 score=216.0
		uncultured SUP05 cluster bacterium score=208.0
		uncultured gamma proteobacterium score=207.0
		Ralstonia eutropha H16 score=189.0
NODE_36635_length_229_cov_5.344978 [10]
endosymbiont of Tevnia jerichonana (vent Tica) score=159.0 cellular organisms; Bacteria; Proteobacteria; Gammaproteobacteria; unclassified Gammaproteobacteria; sulfur-oxidizing symbionts; endosymbiont of Tevnia jerichonana
		uncultured organism score=149.0
		Thauera sp. MZ1T score=146.0
		Methylophaga sp. JAM1 score=145.0
		Thiobacillus denitrificans ATCC 25259 score=144.0
		uncultured SUP05 cluster bacterium score=142.0
		Aromatoleum aromaticum EbN1 score=138.0
		Acidithiobacillus ferrivorans SS3 score=131.0
		uncultured gamma proteobacterium score=131.0
		Acidithiobacillus caldus SM-1 score=130.0
NODE_66843_length_101_cov_5.910891 [10]
endosymbiont of Tevnia jerichonana (vent Tica) score=87.0 cellular organisms; Bacteria; Proteobacteria; Gammaproteobacteria; unclassified Gammaproteobacteria; sulfur-oxidizing symbionts; endosymbiont of Tevnia jerichonana
		Endoriftia persephone 'Hot96_1+Hot96_2' score=83.6
		uncultured SUP05 cluster bacterium score=82.4
		uncultured organism score=80.5
		Thauera sp. MZ1T score=77.4
		Thiobacillus denitrificans ATCC 25259 score=76.3
		beta proteobacterium CB score=75.5
		Aromatoleum aromaticum EbN1 score=75.1
		Providencia rettgeri DSM 1131 score=75.1
		Proteus penneri ATCC 35198 score=74.3
NODE_71765_length_120_cov_3.808333 [10]
uncultured SUP05 cluster bacterium score=88.2 cellular organisms; Bacteria; Proteobacteria; Gammaproteobacteria; Oceanospirillales; unclassified Oceanospirillales; SUP05 cluster; environmental samples
		endosymbiont of Tevnia jerichonana (vent Tica) score=85.9
		Thauera sp. MZ1T score=85.9
		Aromatoleum aromaticum EbN1 score=84.3
		uncultured gamma proteobacterium score=82.0
		Methylophaga sp. JAM1 score=82.0
		uncultured organism score=79.3
		Roseobacter denitrificans OCh 114 score=79.3
		Methylocella silvestris BL2 score=79.0
		Burkholderia sp. H160 score=75.1
Respiratory nitrate reductase beta chain (EC 1.7.99.4) [7]
NODE_24511_length_410_cov_5.658536 [10]
sulfur-oxidizing symbionts score=249.0 cellular organisms; Bacteria; Proteobacteria; Gammaproteobacteria; unclassified Gammaproteobacteria
		uncultured organism score=238.0
		uncultured SUP05 cluster bacterium score=218.0
		Aromatoleum aromaticum EbN1 score=216.0
		Thauera sp. MZ1T score=211.0
		Alkalilimnicola ehrlichii MLHE-1 score=211.0
		Rahnella aquatilis CIP 78.65 = ATCC 33071 score=210.0
		Proteus penneri ATCC 35198 score=204.0
		Brucella abortus bv. 2 str. 86/8/59 score=204.0
		Ralstonia solanacearum UW551 score=202.0
NODE_2475_length_435_cov_5.471264 [10]
Escherichia coli M863 score=168.0 cellular organisms; Bacteria; Proteobacteria; Gammaproteobacteria; Enterobacteriales; Enterobacteriaceae; Escherichia; Escherichia coli
		sulfur-oxidizing symbionts score=147.0
		Achromobacter xylosoxidans AXX-A score=137.0
		Achromobacter xylosoxidans C54 score=137.0
		Achromobacter xylosoxidans A8 score=137.0
		Cupriavidus sp. HMR-1 score=137.0
		Cupriavidus metallidurans CH34 score=137.0
		Cupriavidus taiwanensis LMG 19424 score=136.0
		Achromobacter piechaudii HLE score=136.0
		Achromobacter piechaudii ATCC 43553 score=136.0
NODE_25898_length_205_cov_6.024390 [10]
Magnetococcus marinus MC-1 score=95.5 cellular organisms; Bacteria; Proteobacteria; Alphaproteobacteria; Magnetococcales; Magnetococcaceae; Magnetococcus; Magnetococcus marinus
		Rhodoferax ferrireducens T118 score=92.4
		Magnetospirillum gryphiswaldense MSR-1 score=87.8
		Sulfuricella denitrificans skB26 score=85.9
		Dechloromonas aromatica RCB score=85.9
		Azoarcus sp. KH32C score=84.0
		Candidatus Accumulibacter phosphatis clade IIA str. UW-1 score=83.6
		Magnetospirillum sp. SO-1 score=82.8
		Magnetospirillum magneticum AMB-1 score=81.6
		Thiocystis violascens DSM 198 score=81.3
NODE_39348_length_159_cov_4.226415 [10]
sulfur-oxidizing symbionts score=107.0 cellular organisms; Bacteria; Proteobacteria; Gammaproteobacteria; unclassified Gammaproteobacteria
		uncultured organism score=102.0
		Thauera sp. MZ1T score=97.4
		Aromatoleum aromaticum EbN1 score=94.4
		Thiobacillus denitrificans ATCC 25259 score=94.4
		Methylophaga sp. JAM1 score=91.3
		Ralstonia solanacearum Po82 score=90.5
		Ralstonia solanacearum CFBP2957 score=90.5
		Ralstonia pickettii score=90.1
		Ralstonia solanacearum MolK2 score=89.4
NODE_4683_length_408_cov_5.485294 [1]
Magnetospirillum magnetotacticum MS-1 score=189.0 cellular organisms; Bacteria; Proteobacteria; Alphaproteobacteria; Rhodospirillales; Rhodospirillaceae; Magnetospirillum; Magnetospirillum magnetotacticum
NODE_4713_length_433_cov_5.591224 [10]
Magnetospirillum magnetotacticum MS-1 score=244.0
		uncultured candidate division OP1 bacterium score=162.0 cellular organisms; Bacteria; Proteobacteria; Alphaproteobacteria; Rhodospirillales; Rhodospirillaceae; Magnetospirillum; Magnetospirillum magnetotacticum
		Natrialba score=158.0
		Alicycliphilus denitrificans BC score=157.0
		Thiorhodococcus drewsii AZ1 score=156.0
		Sagittula stellata E-37 score=156.0
		Thauera selenatis score=156.0
		Citreicella sp. SE45 score=154.0
		Natrinema altunense JCM 12890 score=154.0
		Natrinema pallidum DSM 3751 score=154.0
NODE_61088_length_138_cov_5.202899 [10]
sulfur-oxidizing symbionts score=109.0 cellular organisms; Bacteria; Proteobacteria; Gammaproteobacteria; unclassified Gammaproteobacteria
		uncultured organism score=106.0
		Acidiphilium sp. PM score=98.2
		Acidiphilium multivorum AIU301 score=98.2
		Acidiphilium cryptum JF-5 score=97.8
		Paracoccus sp. TRP score=97.1
		Thiomonas sp. 3As score=96.7
		Thiomonas intermedia K12 score=96.7
		Thauera sp. MZ1T score=96.3
		Roseobacter denitrificans OCh 114 score=95.9
Respiratory nitrate reductase gamma chain (EC 1.7.99.4) [2]
NODE_14185_length_349_cov_6.664756 [10]
sulfur-oxidizing symbionts score=190.0 cellular organisms; Bacteria; Proteobacteria; Gammaproteobacteria; unclassified Gammaproteobacteria
		Aromatoleum aromaticum EbN1 score=147.0
		Methylophaga sp. JAM1 score=140.0
		Thauera sp. MZ1T score=135.0
		uncultured SUP05 cluster bacterium score=133.0
		Thiobacillus denitrificans ATCC 25259 score=121.0
		Acidithiobacillus caldus SM-1 score=110.0
		Acidithiobacillus caldus ATCC 51756 score=110.0
		Acidithiobacillus ferrivorans SS3 score=110.0
		Serratia odorifera 4Rx13 score=101.0
NODE_19505_length_653_cov_4.862175 [8]
sulfur-oxidizing symbionts score=223.0 cellular organisms; Bacteria; Proteobacteria; Gammaproteobacteria; unclassified Gammaproteobacteria
		uncultured organism score=177.0
		uncultured SUP05 cluster bacterium score=176.0
		Methylophaga sp. JAM1 score=174.0
		Thauera sp. MZ1T score=172.0
		Aromatoleum aromaticum EbN1 score=163.0
		Thiobacillus denitrificans ATCC 25259 score=162.0
		sulfur-oxidizing symbionts score=159.0

## Sheet: MEGAN_NP30_NitrateReductase
Nitrate reductase cytochrome c550-type subunit [1]
NODE_23699_length_209_cov_4.755981 [10]
endosymbiont of Riftia pachyptila (vent Ph05) score=130.0 cellular organisms; Bacteria; Proteobacteria; Gammaproteobacteria; unclassified Gammaproteobacteria; sulfur-oxidizing symbionts; endosymbiont of Riftia pachyptila
endosymbiont of Tevnia jerichonana (vent Tica) score=129.0
		Endoriftia persephone 'Hot96_1+Hot96_2' score=119.0
		Thiocystis violascens DSM 198 score=97.4
		Thiothrix nivea DSM 5205 score=90.9
		marine gamma proteobacterium HTCC2148 score=90.1
		Shewanella pealeana ATCC 700345 score=89.7
		Sulfuricella denitrificans skB26 score=89.4
		Shewanella baltica score=89.4
		Candidatus Accumulibacter phosphatis clade IIA str. UW-1 score=89.4
Periplasmic nitrate reductase precursor (EC 1.7.99.4) [2]
NODE_12448_length_234_cov_6.653846 [10]
Bordetella petrii score=168.0 cellular organisms; Bacteria; Proteobacteria; Betaproteobacteria; Burkholderiales; Alcaligenaceae; Bordetella
Pectobacterium carotovorum subsp. carotovorum PCC21 score=166.0
Pectobacterium atrosepticum SCRI1043 score=166.0
Pectobacterium carotovorum subsp. brasiliensis PBR1692 score=165.0
Pectobacterium score=165.0
Pectobacterium carotovorum subsp. carotovorum PC1 score=165.0
Pectobacterium wasabiae CFBP 3304 score=165.0
Shimwellia blattae score=165.0
		Escherichia coli O104:H4 str. H112180283 score=162.0
		Salmonella enterica subsp. enterica serovar Typhi str. E98-0664 score=161.0
NODE_40904_length_170_cov_5.111765 [10]
Psychromonas ingrahamii 37 score=93.2 cellular organisms; Bacteria; Proteobacteria; Gammaproteobacteria; Alteromonadales; Psychromonadaceae; Psychromonas; Psychromonas ingrahamii
		Pseudomonas sp. GM21 score=90.1
		Pseudomonas sp. GM21 score=90.1
		Psychromonas sp. CNPT3 score=89.7
		Dechloromonas aromatica RCB score=88.2
		Sulfuricella denitrificans skB26 score=87.4
		Pseudomonas sp. GM41(2012) score=87.4
		Cellvibrio sp. BR score=87.4
		Pseudomonas fluorescens F113 score=87.0
		uncultured bacterium score=84.3
Polyferredoxin NapH (periplasmic nitrate reductase) [1]
NODE_13372_length_252_cov_4.166667 [10]
uncultured bacterium score=111.0
sulfur-oxidizing symbionts score=111.0
Dechloromonas aromatica RCB score=109.0
		Magnetospirillum gryphiswaldense MSR-1 score=107.0
		Thiocapsa marina 5811 score=106.0
		Endoriftia persephone 'Hot96_1+Hot96_2' score=103.0
		Sulfuricella denitrificans skB26 score=103.0
		Magnetospirillum magnetotacticum MS-1 score=100.0
		Magnetospirillum sp. SO-1 score=99.4
		Candidatus Accumulibacter phosphatis clade IIA str. UW-1 score=97.8
Cytochrome c-type protein NapC [5]
NODE_11313_length_182_cov_6.318681 [10]
Burkholderiales bacterium JOSHI_001 score=108.0 cellular organisms; Bacteria; Proteobacteria; Betaproteobacteria; Burkholderiales; unclassified Burkholderiales; unclassified Burkholderiales (miscellaneous)
		Thauera sp. MZ1T score=102.0
		Leptothrix cholodnii SP-6 score=102.0
		Dechloromonas aromatica RCB score=101.0
		Magnetospirillum gryphiswaldense MSR-1 score=100.0
		Laribacter hongkongensis HLHK9 score=100.0
		Thauera sp. MZ1T score=99.8
		Azoarcus sp. KH32C score=99.0
		Beggiatoa alba B18LD score=99.0
		Candidatus Accumulibacter phosphatis clade IIA str. UW-1 score=98.6
NODE_14367_length_125_cov_30.920000 [10]
endosymbiont of Riftia pachyptila (vent Ph05) score=92.4 cellular organisms; Bacteria; Proteobacteria; Gammaproteobacteria; unclassified Gammaproteobacteria; sulfur-oxidizing symbionts; endosymbiont of Riftia pachyptila
endosymbiont of Tevnia jerichonana (vent Tica) score=92.4 cellular organisms; Bacteria; Proteobacteria; Gammaproteobacteria; unclassified Gammaproteobacteria; sulfur-oxidizing symbionts; endosymbiont of Tevnia jerichonana
		Colwellia psychrerythraea 34H score=87.4
		Endoriftia persephone 'Hot96_1+Hot96_2' score=87.0
		Dechlorosoma suillum PS score=85.5
		endosymbiont of Riftia pachyptila (vent Ph05) score=85.1
		Sulfuricella denitrificans skB26 score=83.6
		Dechlorosoma suillum PS score=83.6
		Dechloromonas aromatica RCB score=83.2
		Candidatus Accumulibacter phosphatis clade IIA str. UW-1 score=82.8
NODE_20021_length_191_cov_3.806283 [10]
endosymbiont of Riftia pachyptila (vent Ph05) score=144.0 cellular organisms; Bacteria; Proteobacteria; Gammaproteobacteria; unclassified Gammaproteobacteria; sulfur-oxidizing symbionts; endosymbiont of Riftia pachyptila
endosymbiont of Tevnia jerichonana (vent Tica) score=144.0 cellular organisms; Bacteria; Proteobacteria; Gammaproteobacteria; unclassified Gammaproteobacteria; sulfur-oxidizing symbionts; endosymbiont of Tevnia jerichonana
		Endoriftia persephone 'Hot96_1+Hot96_2' score=141.0
		Beggiatoa alba B18LD score=127.0
		Thiothrix nivea DSM 5205 score=121.0
		Magnetospirillum sp. SO-1 score=120.0
		Dechloromonas aromatica RCB score=120.0
		Magnetospirillum gryphiswaldense MSR-1 score=120.0
		Burkholderiales bacterium JOSHI_001 score=120.0
		Magnetospirillum magneticum AMB-1 score=119.0
NODE_43230_length_159_cov_7.251572 [10]
Azoarcus sp. BH72 score=111.0 cellular organisms; Bacteria; Proteobacteria; Betaproteobacteria; Rhodocyclales; Rhodocyclaceae; Azoarcus
		Burkholderiales bacterium JOSHI_001 score=108.0
		Thiothrix nivea DSM 5205 score=106.0
		Beggiatoa alba B18LD score=103.0
		Thauera sp. MZ1T score=103.0
		Leptothrix cholodnii SP-6 score=102.0
		Azoarcus sp. KH32C score=100.0
		Magnetospirillum gryphiswaldense MSR-1 score=100.0
		Dechloromonas aromatica RCB score=100.0
		endosymbiont of Tevnia jerichonana (vent Tica) score=99.0
NODE_44269_length_127_cov_2.866142 [8]
Colwellia psychrerythraea 34H score=87.0 cellular organisms; Bacteria; Proteobacteria; Gammaproteobacteria; Alteromonadales; Colwelliaceae; Colwellia; Colwellia psychrerythraea
		endosymbiont of Tevnia jerichonana (vent Tica) score=83.2
		endosymbiont of Riftia pachyptila (vent Ph05) score=83.2
		Silicibacter lacuscaerulensis ITI-1157 score=70.1
		Ruegeria sp. TW15 score=67.8
		Halomonas sp. KM-1 score=67.4
		Pseudovibrio sp. FO-BEG1 score=65.9
		Pseudovibrio sp. JE062 score=65.9
Ferredoxin-type protein NapG (periplasmic nitrate reductase) [3]
NODE_15161_length_283_cov_6.272085 [10]
Azoarcus sp. BH72 score=180.0 cellular organisms; Bacteria; Proteobacteria; Betaproteobacteria; Rhodocyclales; Rhodocyclaceae; Azoarcus
		Azoarcus sp. KH32C score=174.0
		Thauera sp. MZ1T score=171.0
		Bordetella petrii DSM 12804 score=169.0
		Laribacter hongkongensis HLHK9 score=169.0
		Leptothrix cholodnii SP-6 score=167.0
		Sulfuricella denitrificans skB26 score=167.0
		Aeromonas caviae Ae398 score=164.0
		Haemophilus influenzae R2846 score=164.0
		Haemophilus influenzae F3047 score=164.0
NODE_23088_length_135_cov_3.051852 [10]
endosymbiont of Riftia pachyptila (vent Ph05) score=90.9 cellular organisms; Bacteria; Proteobacteria; Gammaproteobacteria; unclassified Gammaproteobacteria; sulfur-oxidizing symbionts; endosymbiont of Riftia pachyptila
		uncultured bacterium pES01019D12 score=79.7
		Silicibacter lacuscaerulensis ITI-1157 score=79.7
		Thiocystis violascens DSM 198 score=79.3
		Thiothrix nivea DSM 5205 score=77.8
		Thauera sp. MZ1T score=77.0
		Ruegeria sp. TW15 score=76.3
		Dechloromonas aromatica RCB score=75.5
		Beggiatoa alba B18LD score=74.7
		Endoriftia persephone 'Hot96_1+Hot96_2' score=73.6
NODE_57930_length_128_cov_5.367188 [10]
endosymbiont of Tevnia jerichonana (vent Tica) score=86.3 cellular organisms; Bacteria; Proteobacteria; Gammaproteobacteria; unclassified Gammaproteobacteria; sulfur-oxidizing symbionts; endosymbiont of Tevnia jerichonana
Endoriftia persephone 'Hot96_1+Hot96_2' score=85.9
endosymbiont of Riftia pachyptila (vent Ph05) score=85.9
		Thiocystis violascens DSM 198 score=84.3
		Thiothrix nivea DSM 5205 score=82.8
		uncultured SUP05 cluster bacterium score=79.3
		Aeromonas aquariorum AAK1 score=77.4
		Aeromonas hydrophila SSU score=77.4
		Aeromonas hydrophila subsp. hydrophila ATCC 7966 score=77.0
		Aeromonas veronii AER39 score=77.0
Ferredoxin-type protein NapF (periplasmic nitrate reductase) [1]
NODE_30034_length_167_cov_5.742515 [10]
Dechloromonas aromatica RCB score=81.3 cellular organisms; Bacteria; Proteobacteria; Betaproteobacteria; Rhodocyclales; Rhodocyclaceae; Dechloromonas; Dechloromonas aromatica
Thiothrix nivea DSM 5205 score=80.1
		Thauera sp. MZ1T score=74.7
		Serratia proteamaculans 568 score=73.6
		Haemophilus influenzae score=72.8
		Haemophilus influenzae 22.1-21 score=72.4
		Photobacterium profundum SS9 score=72.0
		Photobacterium profundum 3TCK score=71.6
		Oceanimonas sp. GK1 score=71.6
		Haemophilus haemolyticus M19107 score=71.6
Assimilatory nitrate reductase large subunit (EC:1.7.99.4) [2]
NODE_23358_length_118_cov_5.042373 [10]
Oxalobacteraceae bacterium IMCC9480 score=83.2 cellular organisms; Bacteria; Proteobacteria; Betaproteobacteria; Burkholderiales; Oxalobacteraceae; unclassified Oxalobacteraceae
Dechloromonas aromatica RCB score=81.6
		Ramlibacter tataouinensis TTB310 score=79.7
		Thiomonas sp. 3As score=79.3
		Polynucleobacter necessarius subsp. asymbioticus QLW-P1DMWA-1 score=79.3
		Variovorax sp. CF313 score=78.6
		Hydrogenophaga sp. PBC score=78.6
		Janthinobacterium sp. Marseille score=77.4
		Azoarcus sp. KH32C score=76.6
		Comamonas testosteroni S44 score=75.5
NODE_38176_length_155_cov_4.819355 [10]
Herminiimonas arsenicoxydans score=101.0 cellular organisms; Bacteria; Proteobacteria; Betaproteobacteria; Burkholderiales; Oxalobacteraceae; Herminiimonas
Methylotenera versatilis 301 score=101.0 cellular organisms; Bacteria; Proteobacteria; Betaproteobacteria; Methylophilales; Methylophilaceae; Methylotenera
Janthinobacterium sp. Marseille score=100.0
		Polynucleobacter necessarius subsp. asymbioticus QLW-P1DMWA-1 score=95.5
		Azoarcus sp. KH32C score=95.1
		Methyloversatilis universalis FAM5 score=94.7
		Acidovorax ebreus TPSY score=94.7
		Acidovorax sp. JS42 score=94.7
		Methylotenera mobilis JLW8 score=93.2
		Polaromonas sp. CF318 score=92.8
Respiratory nitrate reductase alpha chain (EC 1.7.99.4) [3]
NODE_2128_length_133_cov_4.218045 [10]
endosymbiont of Tevnia jerichonana (vent Tica) score=114.0 cellular organisms; Bacteria; Proteobacteria; Gammaproteobacteria; unclassified Gammaproteobacteria; sulfur-oxidizing symbionts; endosymbiont of Tevnia jerichonana
		uncultured organism score=110.0
		Endoriftia persephone 'Hot96_1+Hot96_2' score=108.0
		uncultured SUP05 cluster bacterium score=105.0
		Thiobacillus denitrificans ATCC 25259 score=99.4
		Methylophaga sp. JAM1 score=98.6
		uncultured gamma proteobacterium score=98.2
		Aromatoleum aromaticum EbN1 score=97.1
		Herbaspirillum seropedicae SmR1 score=96.7
		Achromobacter xylosoxidans score=93.6
NODE_32636_length_170_cov_3.582353 [10]
endosymbiont of Tevnia jerichonana (vent Tica) score=123.0 cellular organisms; Bacteria; Proteobacteria; Gammaproteobacteria; unclassified Gammaproteobacteria; sulfur-oxidizing symbionts; endosymbiont of Tevnia jerichonana
		uncultured organism score=112.0
		uncultured SUP05 cluster bacterium score=101.0
		Thauera sp. MZ1T score=101.0
		Thiobacillus denitrificans ATCC 25259 score=97.8
		Methylophaga sp. JAM1 score=95.1
		uncultured gamma proteobacterium score=94.4
		Aromatoleum aromaticum EbN1 score=94.0
		Acidithiobacillus caldus SM-1 score=69.7
		Endoriftia persephone 'Hot96_1+Hot96_2' score=68.9
NODE_34783_length_146_cov_3.041096 [10]
endosymbiont of Tevnia jerichonana (vent Tica) score=109.0 cellular organisms; Bacteria; Proteobacteria; Gammaproteobacteria; unclassified Gammaproteobacteria; sulfur-oxidizing symbionts; endosymbiont of Tevnia jerichonana
Endoriftia persephone 'Hot96_1+Hot96_2' score=108.0
uncultured organism score=107.0
		Thiobacillus denitrificans ATCC 25259 score=90.1
		uncultured SUP05 cluster bacterium score=90.1
		Aromatoleum aromaticum EbN1 score=87.4
		Methylophaga sp. JAM1 score=85.1
		Thauera sp. MZ1T score=84.0
		Pseudogulbenkiania sp. NH8B score=82.8
		Pseudogulbenkiania ferrooxidans 2002 score=82.8
Respiratory nitrate reductase beta chain (EC 1.7.99.4) [3]
NODE_21303_length_100_cov_2.650000 [10]
sulfur-oxidizing symbionts score=89.0 cellular organisms; Bacteria; Proteobacteria; Gammaproteobacteria; unclassified Gammaproteobacteria
uncultured organism score=88.6
		Acidithiobacillus caldus SM-1 score=85.1
		Acidithiobacillus caldus ATCC 51756 score=85.1
		Thiomonas sp. 3As score=84.0
		Thiomonas intermedia K12 score=84.0
		Shewanella halifaxensis HAW-EB4 score=83.6
		Klebsiella pneumoniae subsp. pneumoniae HS11286 score=82.8
		Salmonella enterica subsp. enterica serovar Typhi str. 404ty score=80.1
		Salmonella enterica subsp. enterica serovar Typhi str. E98-2068 score=78.2
NODE_48807_length_104_cov_3.211539 [1]
Magnetospirillum magnetotacticum MS-1 score=75.1 cellular organisms; Bacteria; Proteobacteria; Alphaproteobacteria; Rhodospirillales; Rhodospirillaceae; Magnetospirillum; Magnetospirillum magnetotacticum
NODE_50422_length_88_cov_5.136364 [10]
sulfur-oxidizing symbionts score=81.3 cellular organisms; Bacteria; Proteobacteria; Gammaproteobacteria; unclassified Gammaproteobacteria
uncultured organism score=80.5
uncultured SUP05 cluster bacterium score=80.1
uncultured gamma proteobacterium score=80.1
		Thauera sp. MZ1T score=79.3
		Thiobacillus denitrificans ATCC 25259 score=77.8
		Caulobacter sp. K31 score=77.4
		Ochrobactrum intermedium score=77.4
		Methylobacterium nodulans ORS 2060 score=77.4
		Ochrobactrum anthropi ATCC 49188 score=77.4

## Sheet: ContigEval_P30_NitrateReductase
contig_id	target_gi_number	targer_coord_1	target_coord_2	title	tax_id	gene_id	coord_gene_1	coord_gene_2	gene_symbol	locus_tag	gene_description	taxonomy
NODE_2946_length_105_cov_3.819048	56475432	3723359	3723473	Azoarcus aromaticum EbN1 complete genome	76114	3180286	3721289	3725044	narG	ebA6286	nitrate reductase subunit alpha; protein-coding	root ; cellular organisms ; Bacteria ; Proteobacteria ; Betaproteobacteria ; Rhodocyclales ; Rhodocyclaceae ; Aromatoleum ; Aromatoleum aromaticum ; Aromatoleum aromaticum EbN1
NODE_23636_length_613_cov_5.885808	56475432	3722115	3722744	Azoarcus aromaticum EbN1 complete genome	76114	3180286	3721289	3725044	narG	ebA6286	nitrate reductase subunit alpha; protein-coding	root ; cellular organisms ; Bacteria ; Proteobacteria ; Betaproteobacteria ; Rhodocyclales ; Rhodocyclaceae ; Aromatoleum ; Aromatoleum aromaticum ; Aromatoleum aromaticum EbN1
NODE_66843_length_101_cov_5.910891	56475432	3721942	3722055	Azoarcus aromaticum EbN1 complete genome	76114	3180286	3721289	3725044	narG	ebA6286	nitrate reductase subunit alpha; protein-coding	root ; cellular organisms ; Bacteria ; Proteobacteria ; Betaproteobacteria ; Rhodocyclales ; Rhodocyclaceae ; Aromatoleum ; Aromatoleum aromaticum ; Aromatoleum aromaticum EbN1
NODE_32669_length_419_cov_4.749403	119896292	4320941	4321251	Azoarcus sp. BH72, complete genome	62928	4609338	4318451	4320994	napA2	azo3942	nitrate reductase catalytic subunit; protein-coding	root ; cellular organisms ; Bacteria ; Proteobacteria ; Betaproteobacteria ; Rhodocyclales ; Rhodocyclaceae ; Azoarcus ; Azoarcus sp. BH72
NODE_32669_length_419_cov_4.749403	119896292	4320941	4321251	Azoarcus sp. BH72, complete genome	62928	4609329	4320996	4321250	napD2	azo3943	periplasmic nitrate reductase subunit NapD; protein-coding	root ; cellular organisms ; Bacteria ; Proteobacteria ; Betaproteobacteria ; Rhodocyclales ; Rhodocyclaceae ; Azoarcus ; Azoarcus sp. BH72
NODE_17413_length_85_cov_4.211765	119896292	4320492	4320569	Azoarcus sp. BH72, complete genome	62928	4609338	4318451	4320994	napA2	azo3942	nitrate reductase catalytic subunit; protein-coding	root ; cellular organisms ; Bacteria ; Proteobacteria ; Betaproteobacteria ; Rhodocyclales ; Rhodocyclaceae ; Azoarcus ; Azoarcus sp. BH72
NODE_9437_length_91_cov_5.054945	119896292	4320228	4320336	Azoarcus sp. BH72, complete genome	62928	4609338	4318451	4320994	napA2	azo3942	nitrate reductase catalytic subunit; protein-coding	root ; cellular organisms ; Bacteria ; Proteobacteria ; Betaproteobacteria ; Rhodocyclales ; Rhodocyclaceae ; Azoarcus ; Azoarcus sp. BH72
NODE_34850_length_113_cov_5.221239	119896292	4318630	4318760	Azoarcus sp. BH72, complete genome	62928	4609338	4318451	4320994	napA2	azo3942	nitrate reductase catalytic subunit; protein-coding	root ; cellular organisms ; Bacteria ; Proteobacteria ; Betaproteobacteria ; Rhodocyclales ; Rhodocyclaceae ; Azoarcus ; Azoarcus sp. BH72
NODE_32150_length_130_cov_4.500000	119896292	4318456	4318574	Azoarcus sp. BH72, complete genome	62928	4609338	4318451	4320994	napA2	azo3942	nitrate reductase catalytic subunit; protein-coding	root ; cellular organisms ; Bacteria ; Proteobacteria ; Betaproteobacteria ; Rhodocyclales ; Rhodocyclaceae ; Azoarcus ; Azoarcus sp. BH72
NODE_22145_length_328_cov_4.814024	470168442	356777	357036	Azoarcus sp. KH32C DNA, complete genome	748247	14788571	355762	358308	napA	AZKH_0305	nitrate reductase; protein-coding	root ; cellular organisms ; Bacteria ; Proteobacteria ; Betaproteobacteria ; Rhodocyclales ; Rhodocyclaceae ; Azoarcus ; Azoarcus sp. KH32C
NODE_37047_length_202_cov_6.004951	470168442	356771	356933	Azoarcus sp. KH32C DNA, complete genome	748247	14788571	355762	358308	napA	AZKH_0305	nitrate reductase; protein-coding	root ; cellular organisms ; Bacteria ; Proteobacteria ; Betaproteobacteria ; Rhodocyclales ; Rhodocyclaceae ; Azoarcus ; Azoarcus sp. KH32C
NODE_40195_length_124_cov_5.790323	417358931	1213411	1213552	Edwardsiella ictaluri 93-146, complete genome	634503	7960963	1212875	1215364	NT01EI_1217	NT01EI_1217	periplasmic nitrate reductase, large subunit, putative; protein-coding	root ; cellular organisms ; Bacteria ; Proteobacteria ; Gammaproteobacteria ; Enterobacteriales ; Enterobacteriaceae ; Edwardsiella ; Edwardsiella ictaluri ; Edwardsiella ictaluri 93-146
NODE_21819_length_248_cov_4.036290	171056692	1426812	1427065	Leptothrix cholodnii SP-6, complete genome	395495	6160329	1426451	1429006	Lcho_1343	Lcho_1343	nitrate reductase catalytic subunit; protein-coding	root ; cellular organisms ; Bacteria ; Proteobacteria ; Betaproteobacteria ; Burkholderiales ; unclassified Burkholderiales ; Burkholderiales Genera incertae sedis ; Leptothrix ; Leptothrix cholodnii ; Leptothrix cholodnii SP-6
NODE_53379_length_150_cov_4.626667	330500914	3609428	3609595	Pseudomonas mendocina NK-01, complete genome	1001585	10458040	3608296	3610800	MDS_3258	MDS_3258	nitrate reductase catalytic subunit; protein-coding	root ; cellular organisms ; Bacteria ; Proteobacteria ; Gammaproteobacteria ; Pseudomonadales ; Pseudomonadaceae ; Pseudomonas ; Pseudomonas aeruginosa group ; Pseudomonas mendocina ; Pseudomonas mendocina NK-01
NODE_25441_length_100_cov_5.980000	392419087	3725169	3725285	Pseudomonas stutzeri CCUG 29243, complete genome	1196835	13146067	3724413	3725951	narH	A458_17320	nitrate reductase A subunit beta; protein-coding	root ; cellular organisms ; Bacteria ; Proteobacteria ; Gammaproteobacteria ; Pseudomonadales ; Pseudomonadaceae ; Pseudomonas ; Pseudomonas stutzeri group ; Pseudomonas stutzeri subgroup ; Pseudomonas stutzeri ; Pseudomonas stutzeri CCUG 29243
NODE_52533_length_117_cov_4.675214	237653092	4406892	4407016	Thauera sp. MZ1T, complete genome	85643	7873655	4406083	4408629	Tmz1t_4009	Tmz1t_4009	nitrate reductase catalytic subunit; protein-coding	root ; cellular organisms ; Bacteria ; Proteobacteria ; Betaproteobacteria ; Rhodocyclales ; Rhodocyclaceae ; Thauera ; Thauera sp. MZ1T
NODE_43295_length_162_cov_5.043210	237653092	4406669	4406759	Thauera sp. MZ1T, complete genome	85643	7873655	4406083	4408629	Tmz1t_4009	Tmz1t_4009	nitrate reductase catalytic subunit; protein-coding	root ; cellular organisms ; Bacteria ; Proteobacteria ; Betaproteobacteria ; Rhodocyclales ; Rhodocyclaceae ; Thauera ; Thauera sp. MZ1T
NODE_71765_length_120_cov_3.808333	237653092	2843343	2843466	Thauera sp. MZ1T, complete genome	85643	7873376	2839757	2843512	Tmz1t_2635	Tmz1t_2635	nitrate reductase subunit alpha; protein-coding	root ; cellular organisms ; Bacteria ; Proteobacteria ; Betaproteobacteria ; Rhodocyclales ; Rhodocyclaceae ; Thauera ; Thauera sp. MZ1T
NODE_10052_length_125_cov_3.448000	237653092	2843215	2843355	Thauera sp. MZ1T, complete genome	85643	7873376	2839757	2843512	Tmz1t_2635	Tmz1t_2635	nitrate reductase subunit alpha; protein-coding	root ; cellular organisms ; Bacteria ; Proteobacteria ; Betaproteobacteria ; Rhodocyclales ; Rhodocyclaceae ; Thauera ; Thauera sp. MZ1T
NODE_36635_length_229_cov_5.344978	237653092	2842942	2843186	Thauera sp. MZ1T, complete genome	85643	7873376	2839757	2843512	Tmz1t_2635	Tmz1t_2635	nitrate reductase subunit alpha; protein-coding	root ; cellular organisms ; Bacteria ; Proteobacteria ; Betaproteobacteria ; Rhodocyclales ; Rhodocyclaceae ; Thauera ; Thauera sp. MZ1T
NODE_21456_length_249_cov_5.783133	237653092	2842533	2842792	Thauera sp. MZ1T, complete genome	85643	7873376	2839757	2843512	Tmz1t_2635	Tmz1t_2635	nitrate reductase subunit alpha; protein-coding	root ; cellular organisms ; Bacteria ; Proteobacteria ; Betaproteobacteria ; Rhodocyclales ; Rhodocyclaceae ; Thauera ; Thauera sp. MZ1T
NODE_25538_length_425_cov_5.416471	237653092	2842085	2842449	Thauera sp. MZ1T, complete genome	85643	7873376	2839757	2843512	Tmz1t_2635	Tmz1t_2635	nitrate reductase subunit alpha; protein-coding	root ; cellular organisms ; Bacteria ; Proteobacteria ; Betaproteobacteria ; Rhodocyclales ; Rhodocyclaceae ; Thauera ; Thauera sp. MZ1T
NODE_18941_length_94_cov_4.244681	237653092	2841937	2842034	Thauera sp. MZ1T, complete genome	85643	7873376	2839757	2843512	Tmz1t_2635	Tmz1t_2635	nitrate reductase subunit alpha; protein-coding	root ; cellular organisms ; Bacteria ; Proteobacteria ; Betaproteobacteria ; Rhodocyclales ; Rhodocyclaceae ; Thauera ; Thauera sp. MZ1T
NODE_31598_length_375_cov_5.573333	237653092	2839927	2840277	Thauera sp. MZ1T, complete genome	85643	7873376	2839757	2843512	Tmz1t_2635	Tmz1t_2635	nitrate reductase subunit alpha; protein-coding	root ; cellular organisms ; Bacteria ; Proteobacteria ; Betaproteobacteria ; Rhodocyclales ; Rhodocyclaceae ; Thauera ; Thauera sp. MZ1T
NODE_2475_length_435_cov_5.471264	237653092	2839526	2839943	Thauera sp. MZ1T, complete genome	85643	7873375	2838150	2839721	Tmz1t_2634	Tmz1t_2634	nitrate reductase subunit beta; protein-coding	root ; cellular organisms ; Bacteria ; Proteobacteria ; Betaproteobacteria ; Rhodocyclales ; Rhodocyclaceae ; Thauera ; Thauera sp. MZ1T
NODE_2475_length_435_cov_5.471264	237653092	2839526	2839943	Thauera sp. MZ1T, complete genome	85643	7873376	2839757	2843512	Tmz1t_2635	Tmz1t_2635	nitrate reductase subunit alpha; protein-coding	root ; cellular organisms ; Bacteria ; Proteobacteria ; Betaproteobacteria ; Rhodocyclales ; Rhodocyclaceae ; Thauera ; Thauera sp. MZ1T
NODE_39348_length_159_cov_4.226415	237653092	2839272	2839412	Thauera sp. MZ1T, complete genome	85643	7873375	2838150	2839721	Tmz1t_2634	Tmz1t_2634	nitrate reductase subunit beta; protein-coding	root ; cellular organisms ; Bacteria ; Proteobacteria ; Betaproteobacteria ; Rhodocyclales ; Rhodocyclaceae ; Thauera ; Thauera sp. MZ1T
NODE_24511_length_410_cov_5.658536	237653092	2838514	2838935	Thauera sp. MZ1T, complete genome	85643	7873375	2838150	2839721	Tmz1t_2634	Tmz1t_2634	nitrate reductase subunit beta; protein-coding	root ; cellular organisms ; Bacteria ; Proteobacteria ; Betaproteobacteria ; Rhodocyclales ; Rhodocyclaceae ; Thauera ; Thauera sp. MZ1T
NODE_19505_length_653_cov_4.862175	237653092	2837267	2837870	Thauera sp. MZ1T, complete genome	85643	7873373	2836886	2837578	Tmz1t_2632	Tmz1t_2632	respiratory nitrate reductase subunit gamma; protein-coding	root ; cellular organisms ; Bacteria ; Proteobacteria ; Betaproteobacteria ; Rhodocyclales ; Rhodocyclaceae ; Thauera ; Thauera sp. MZ1T
NODE_19505_length_653_cov_4.862175	237653092	2837267	2837870	Thauera sp. MZ1T, complete genome	85643	7873374	2837589	2838137	Tmz1t_2633	Tmz1t_2633	nitrate reductase molybdenum cofactor assembly chaperone; protein-coding	root ; cellular organisms ; Bacteria ; Proteobacteria ; Betaproteobacteria ; Rhodocyclales ; Rhodocyclaceae ; Thauera ; Thauera sp. MZ1T
NODE_14185_length_349_cov_6.664756	237653092	2836900	2837198	Thauera sp. MZ1T, complete genome	85643	7873373	2836886	2837578	Tmz1t_2632	Tmz1t_2632	respiratory nitrate reductase subunit gamma; protein-coding	root ; cellular organisms ; Bacteria ; Proteobacteria ; Betaproteobacteria ; Rhodocyclales ; Rhodocyclaceae ; Thauera ; Thauera sp. MZ1T
NODE_20477_length_201_cov_5.039801	390948458	4607898	4608109	Thiocystis violascens DSM 198, complete genome	765911	13049820	4605682	4608258	Thivi_4245	Thivi_4245	periplasmic nitrate reductase subunit NapA apoprotein; protein-coding	root ; cellular organisms ; Bacteria ; Proteobacteria ; Gammaproteobacteria ; Chromatiales ; Chromatiaceae ; Thiocystis ; Thiocystis violascens ; Thiocystis violascens DSM 198
NODE_11882_length_175_cov_5.068572	390948458	4607721	4607910	Thiocystis violascens DSM 198, complete genome	765911	13049820	4605682	4608258	Thivi_4245	Thivi_4245	periplasmic nitrate reductase subunit NapA apoprotein; protein-coding	root ; cellular organisms ; Bacteria ; Proteobacteria ; Gammaproteobacteria ; Chromatiales ; Chromatiaceae ; Thiocystis ; Thiocystis violascens ; Thiocystis violascens DSM 198
NODE_10966_length_450_cov_5.135556	390948458	4606446	4606907	Thiocystis violascens DSM 198, complete genome	765911	13049820	4605682	4608258	Thivi_4245	Thivi_4245	periplasmic nitrate reductase subunit NapA apoprotein; protein-coding	root ; cellular organisms ; Bacteria ; Proteobacteria ; Gammaproteobacteria ; Chromatiales ; Chromatiaceae ; Thiocystis ; Thiocystis violascens ; Thiocystis violascens DSM 198
NODE_9606_length_621_cov_5.458937	390948458	4605723	4606379	Thiocystis violascens DSM 198, complete genome	765911	13049820	4605682	4608258	Thivi_4245	Thivi_4245	periplasmic nitrate reductase subunit NapA apoprotein; protein-coding	root ; cellular organisms ; Bacteria ; Proteobacteria ; Gammaproteobacteria ; Chromatiales ; Chromatiaceae ; Thiocystis ; Thiocystis violascens ; Thiocystis violascens DSM 198
NODE_24576_length_90_cov_3.166667	390948458	4604918	4605020	Thiocystis violascens DSM 198, complete genome	765911	13049819	4604549	4605433	Thivi_4244	Thivi_4244	periplasmic nitrate reductase subunit NapG; protein-coding	root ; cellular organisms ; Bacteria ; Proteobacteria ; Gammaproteobacteria ; Chromatiales ; Chromatiaceae ; Thiocystis ; Thiocystis violascens ; Thiocystis violascens DSM 198
NODE_11013_length_481_cov_5.130977	390948458	4604671	4605020	Thiocystis violascens DSM 198, complete genome	765911	13049819	4604549	4605433	Thivi_4244	Thivi_4244	periplasmic nitrate reductase subunit NapG; protein-coding	root ; cellular organisms ; Bacteria ; Proteobacteria ; Gammaproteobacteria ; Chromatiales ; Chromatiaceae ; Thiocystis ; Thiocystis violascens ; Thiocystis violascens DSM 198
NODE_30126_length_111_cov_4.036036	229458234	341	455	Uncultured denitrifying bacterium clone V18DBT14 membrane bound nitrate reductase gene, partial cds	-	-	-	-	-	-	-

## Sheet: ContigEval_NP30_NitrateReductas
contig_id	target_gi_number	targer_coord_1	target_coord_2	title	tax_id	gene_id	coord_gene_1	coord_gene_2	gene_symbol	locus_tag	gene_description	taxonomy
NODE_79955_length_90_cov_4.033333	56475432	3723607	3723710	Azoarcus aromaticum EbN1 complete genome	76114	3180286	3721289	3725044	narG	ebA6286	nitrate reductase subunit alpha; protein-coding	root ; cellular organisms ; Bacteria ; Proteobacteria ; Betaproteobacteria ; Rhodocyclales ; Rhodocyclaceae ; Aromatoleum ; Aromatoleum aromaticum ; Aromatoleum aromaticum EbN1
NODE_2128_length_133_cov_4.218045	56475432	3721878	3722025	Azoarcus aromaticum EbN1 complete genome	76114	3180286	3721289	3725044	narG	ebA6286	nitrate reductase subunit alpha; protein-coding	root ; cellular organisms ; Bacteria ; Proteobacteria ; Betaproteobacteria ; Rhodocyclales ; Rhodocyclaceae ; Aromatoleum ; Aromatoleum aromaticum ; Aromatoleum aromaticum EbN1
NODE_56549_length_247_cov_6.028340	119896292	4320958	4321183	Azoarcus sp. BH72, complete genome	62928	4609329	4320996	4321250	napD2	azo3943	periplasmic nitrate reductase subunit NapD; protein-coding	root ; cellular organisms ; Bacteria ; Proteobacteria ; Betaproteobacteria ; Rhodocyclales ; Rhodocyclaceae ; Azoarcus ; Azoarcus sp. BH72
NODE_56549_length_247_cov_6.028340	119896292	4320958	4321183	Azoarcus sp. BH72, complete genome	62928	4609338	4318451	4320994	napA2	azo3942	nitrate reductase catalytic subunit; protein-coding	root ; cellular organisms ; Bacteria ; Proteobacteria ; Betaproteobacteria ; Rhodocyclales ; Rhodocyclaceae ; Azoarcus ; Azoarcus sp. BH72
NODE_17759_length_323_cov_6.340557	119896292	4320490	4320794	Azoarcus sp. BH72, complete genome	62928	4609338	4318451	4320994	napA2	azo3942	nitrate reductase catalytic subunit; protein-coding	root ; cellular organisms ; Bacteria ; Proteobacteria ; Betaproteobacteria ; Rhodocyclales ; Rhodocyclaceae ; Azoarcus ; Azoarcus sp. BH72
NODE_17075_length_153_cov_4.477124	119896292	4320335	4320505	Azoarcus sp. BH72, complete genome	62928	4609338	4318451	4320994	napA2	azo3942	nitrate reductase catalytic subunit; protein-coding	root ; cellular organisms ; Bacteria ; Proteobacteria ; Betaproteobacteria ; Rhodocyclales ; Rhodocyclaceae ; Azoarcus ; Azoarcus sp. BH72
NODE_6535_length_113_cov_9.265487	119896292	4320222	4320350	Azoarcus sp. BH72, complete genome	62928	4609338	4318451	4320994	napA2	azo3942	nitrate reductase catalytic subunit; protein-coding	root ; cellular organisms ; Bacteria ; Proteobacteria ; Betaproteobacteria ; Rhodocyclales ; Rhodocyclaceae ; Azoarcus ; Azoarcus sp. BH72
NODE_26568_length_105_cov_5.752381	119896292	4318627	4318747	Azoarcus sp. BH72, complete genome	62928	4609338	4318451	4320994	napA2	azo3942	nitrate reductase catalytic subunit; protein-coding	root ; cellular organisms ; Bacteria ; Proteobacteria ; Betaproteobacteria ; Rhodocyclales ; Rhodocyclaceae ; Azoarcus ; Azoarcus sp. BH72
NODE_12448_length_234_cov_6.653846	470168442	356831	357082	Azoarcus sp. KH32C DNA, complete genome	748247	14788571	355762	358308	napA	AZKH_0305	nitrate reductase; protein-coding	root ; cellular organisms ; Bacteria ; Proteobacteria ; Betaproteobacteria ; Rhodocyclales ; Rhodocyclaceae ; Azoarcus ; Azoarcus sp. KH32C
NODE_20028_length_218_cov_4.408257	470168442	356771	356940	Azoarcus sp. KH32C DNA, complete genome	748247	14788571	355762	358308	napA	AZKH_0305	nitrate reductase; protein-coding	root ; cellular organisms ; Bacteria ; Proteobacteria ; Betaproteobacteria ; Rhodocyclales ; Rhodocyclaceae ; Azoarcus ; Azoarcus sp. KH32C
NODE_7412_length_315_cov_5.317461	374290655	139426	139517	Azospirillum lipoferum 4B plasmid AZO_p6 complete genome	862719	11553927	139139	139714	napB1	AZOLI_0145	periplasmic nitrate reductase, small subunit; protein-coding	root ; cellular organisms ; Bacteria ; Proteobacteria ; Alphaproteobacteria ; Rhodospirillales ; Rhodospirillaceae ; Azospirillum ; Azospirillum lipoferum ; Azospirillum lipoferum 4B
NODE_71300_length_118_cov_2.491525	110082624	16079	16198	Halomonas halodenitrificans nitrate reductase gene cluster, complete cds	-	-	-	-	-	-	-	root ; cellular organisms ; Bacteria ; Proteobacteria ; Gammaproteobacteria ; Oceanospirillales ; Halomonadaceae ; Halomonas ; Halomonas halodenitrificans
NODE_32311_length_110_cov_4.727273	110082624	13233	13360	Halomonas halodenitrificans nitrate reductase gene cluster, complete cds	-	-	-	-	-	-	-	root ; cellular organisms ; Bacteria ; Proteobacteria ; Gammaproteobacteria ; Oceanospirillales ; Halomonadaceae ; Halomonas ; Halomonas halodenitrificans
NODE_1008_length_93_cov_4.354839	110082624	5358	5438	Halomonas halodenitrificans nitrate reductase gene cluster, complete cds	-	-	-	-	-	-	-	root ; cellular organisms ; Bacteria ; Proteobacteria ; Gammaproteobacteria ; Oceanospirillales ; Halomonadaceae ; Halomonas ; Halomonas halodenitrificans
NODE_14362_length_94_cov_3.797872	110082624	4926	5033	Halomonas halodenitrificans nitrate reductase gene cluster, complete cds	-	-	-	-	-	-	-	root ; cellular organisms ; Bacteria ; Proteobacteria ; Gammaproteobacteria ; Oceanospirillales ; Halomonadaceae ; Halomonas ; Halomonas halodenitrificans
NODE_40904_length_170_cov_5.111765	171056692	1426812	1426946	Leptothrix cholodnii SP-6, complete genome	395495	6160329	1426451	1429006	Lcho_1343	Lcho_1343	nitrate reductase catalytic subunit; protein-coding	root ; cellular organisms ; Bacteria ; Proteobacteria ; Betaproteobacteria ; Burkholderiales ; unclassified Burkholderiales ; Burkholderiales Genera incertae sedis ; Leptothrix ; Leptothrix cholodnii ; Leptothrix cholodnii SP-6
NODE_14884_length_217_cov_4.576037	171056692	1426465	1426564	Leptothrix cholodnii SP-6, complete genome	395495	6160329	1426451	1429006	Lcho_1343	Lcho_1343	nitrate reductase catalytic subunit; protein-coding	root ; cellular organisms ; Bacteria ; Proteobacteria ; Betaproteobacteria ; Burkholderiales ; unclassified Burkholderiales ; Burkholderiales Genera incertae sedis ; Leptothrix ; Leptothrix cholodnii ; Leptothrix cholodnii SP-6
NODE_11777_length_172_cov_7.093023	330500914	2874578	2874714	Pseudomonas mendocina NK-01, complete genome	1001585	10457408	2873889	2876606	MDS_2626	MDS_2626	assimilatory nitrate reductase; protein-coding	root ; cellular organisms ; Bacteria ; Proteobacteria ; Gammaproteobacteria ; Pseudomonadales ; Pseudomonadaceae ; Pseudomonas ; Pseudomonas aeruginosa group ; Pseudomonas mendocina ; Pseudomonas mendocina NK-01
NODE_4335_length_85_cov_2.564706	190572091	2809107	2809209	Stenotrophomonas maltophilia K279a complete genome, strain K279a	522373	6393051	2808515	2810059	narH	Smlt2773	respiratory nitrate reductase subunit; protein-coding	root ; cellular organisms ; Bacteria ; Proteobacteria ; Gammaproteobacteria ; Xanthomonadales ; Xanthomonadaceae ; Stenotrophomonas ; Stenotrophomonas maltophilia group ; Stenotrophomonas maltophilia ; Stenotrophomonas maltophilia K279a
NODE_24572_length_216_cov_6.078704	237653092	4406818	4407051	Thauera sp. MZ1T, complete genome	85643	7873655	4406083	4408629	Tmz1t_4009	Tmz1t_4009	nitrate reductase catalytic subunit; protein-coding	root ; cellular organisms ; Bacteria ; Proteobacteria ; Betaproteobacteria ; Rhodocyclales ; Rhodocyclaceae ; Thauera ; Thauera sp. MZ1T
NODE_52906_length_83_cov_6.024096	237653092	4406669	4406761	Thauera sp. MZ1T, complete genome	85643	7873655	4406083	4408629	Tmz1t_4009	Tmz1t_4009	nitrate reductase catalytic subunit; protein-coding	root ; cellular organisms ; Bacteria ; Proteobacteria ; Betaproteobacteria ; Rhodocyclales ; Rhodocyclaceae ; Thauera ; Thauera sp. MZ1T
NODE_84265_length_99_cov_3.101010	237653092	2842585	2842700	Thauera sp. MZ1T, complete genome	85643	7873376	2839757	2843512	Tmz1t_2635	Tmz1t_2635	nitrate reductase subunit alpha; protein-coding	root ; cellular organisms ; Bacteria ; Proteobacteria ; Betaproteobacteria ; Rhodocyclales ; Rhodocyclaceae ; Thauera ; Thauera sp. MZ1T
NODE_68308_length_84_cov_3.321429	237653092	2841238	2841330	Thauera sp. MZ1T, complete genome	85643	7873376	2839757	2843512	Tmz1t_2635	Tmz1t_2635	nitrate reductase subunit alpha; protein-coding	root ; cellular organisms ; Bacteria ; Proteobacteria ; Betaproteobacteria ; Rhodocyclales ; Rhodocyclaceae ; Thauera ; Thauera sp. MZ1T
NODE_50422_length_88_cov_5.136364	237653092	2839565	2839667	Thauera sp. MZ1T, complete genome	85643	7873375	2838150	2839721	Tmz1t_2634	Tmz1t_2634	nitrate reductase subunit beta; protein-coding	root ; cellular organisms ; Bacteria ; Proteobacteria ; Betaproteobacteria ; Rhodocyclales ; Rhodocyclaceae ; Thauera ; Thauera sp. MZ1T
NODE_41469_length_126_cov_5.063492	74316018	2382112	2382250	Thiobacillus denitrificans ATCC 25259, complete genome	292415	3673438	2381512	2384196	Tbd_2310	Tbd_2310	assimilatory nitrate reductase (NADH) subunit alpha apoprotein; protein-coding	root ; cellular organisms ; Bacteria ; Proteobacteria ; Betaproteobacteria ; Hydrogenophilales ; Hydrogenophilaceae ; Thiobacillus ; Thiobacillus denitrificans ; Thiobacillus denitrificans ATCC 25259
NODE_21161_length_125_cov_2.944000	390948458	4605926	4606061	Thiocystis violascens DSM 198, complete genome	765911	13049820	4605682	4608258	Thivi_4245	Thivi_4245	periplasmic nitrate reductase subunit NapA apoprotein; protein-coding	root ; cellular organisms ; Bacteria ; Proteobacteria ; Gammaproteobacteria ; Chromatiales ; Chromatiaceae ; Thiocystis ; Thiocystis violascens ; Thiocystis violascens DSM 198
